# Supplementary material for: The Relationship Between Gut Microbiota During Pregnancy and the Level of Postpartum Adiposity
Source: Microbiologyopen. 2025 Nov 12;14(6):e70128. doi: 10.1002/mbo3.70128 (PMC12612556; doi:10.1002/mbo3.70128)
Supplement: Supplementary file 1 — Supplemental tables 1–8. [file MBO3-14-e70128-s002.xlsx]

## Sheet: Info
Supplemental Tables 1-8 for Houttu et al. The relationship between gut microbiota during pregnancy and the level of postpartum adiposity, MicrobiologyOpen. Corresponding author: Noora Houttu, nhmhou@utu.fi, Integrative Physiology and Pharmacology Unit, Institute of Biomedicine, & Nutrition and Food Research Center, University of Turku, Turku, Finland.
S1	The average relative abundance and prevalence of bacterial species in early and late pregnancy.
S2	The baseline characteristics of the women according to the BMI groups at one year postpartum.
S3	The baseline characteristics of the women according to the BMI groups at five-to-six years' postpartum.
S4	The baseline characteristics of the women according to the WHR groups at one year postpartum.
S5	The baseline characteristics of the women according to the WHR groups at two years' postpartum.
S6	The baseline characteristics of the women according to the WHR groups at five-to-six years' postpartum.
S7	The baseline characteristics of the women according to the groups of body fat% trajectories.
S8	The median (Q1, Q3) of BMI, WHR and body fat% at one, two and five-to-six years' postpartum.

## Sheet: S1
Species	Average relative abundance, early pregnancy	Average relative abundance, late pregnancy	Prevalence, early pregnancy	Prevalence, late pregnancy
Acidaminococcus_intestini	0.0013	0.000992	0.121	0.12
Adlercreutzia_equolifaciens	0.00027	0.000245	0.703	0.669
Agathobaculum_butyriciproducens	0.000702	0.000694	0.876	0.887
Akkermansia_muciniphila	0.00444	0.00574	0.626	0.665
Alistipes_communis	0.004	0.00369	0.558	0.575
Alistipes_finegoldii	0.0101	0.00692	0.734	0.705
Alistipes_ihumii	0.00154	0.0013	0.471	0.513
Alistipes_indistinctus	0.00071	0.000662	0.479	0.498
Alistipes_inops	0.00308	0.00311	0.284	0.309
Alistipes_onderdonkii	0.0245	0.0242	0.826	0.844
Alistipes_putredinis	0.0335	0.0355	0.8	0.833
Alistipes_senegalensis	0.000727	0.000974	0.282	0.305
Alistipes_shahii	0.00974	0.00804	0.682	0.68
Alistipes_sp_AF17_16	0.000605	0.000458	0.239	0.251
Anaerobutyricum_hallii	0.00255	0.00209	0.947	0.949
Anaeromassilibacillus_sp_An250	0.000365	0.000379	0.724	0.771
Anaerosacchariphilus_sp_NSJ_68	0.0000252	0.0000377	0.237	0.309
Anaerostipes_hadrus	0.00302	0.00269	0.979	0.964
Anaerotignum_faecicola	0.000893	0.000663	0.442	0.4
Anaerotignum_lactatifermentans	0.000208	0.000156	0.142	0.142
Anaerotruncus_colihominis	0.0000917	0.0000725	0.442	0.367
Anaerotruncus_massiliensis	0.0000979	0.0000774	0.184	0.171
Anaerotruncus_rubiinfantis	0.0000376	0.0000401	0.466	0.447
Angelakisella_massiliensis	0.0000425	0.0000517	0.368	0.353
Bacilli_bacterium	0.00263	0.00359	0.297	0.309
Bacilli_unclassified_SGB6473	0.00101	0.000923	0.142	0.149
Bacilli_unclassified_SGB6478	0.00218	0.00195	0.182	0.156
Bacilli_unclassified_SGB6571	0.00214	0.00211	0.311	0.276
Bacteroides_caccae	0.00856	0.0084	0.6	0.604
Bacteroides_cellulosilyticus	0.00721	0.00742	0.487	0.487
Bacteroides_clarus	0.000948	0.00128	0.145	0.131
Bacteroides_eggerthii	0.0107	0.00786	0.211	0.193
Bacteroides_faecis	0.00555	0.00553	0.355	0.371
Bacteroides_finegoldii	0.0016	0.00148	0.179	0.175
Bacteroides_fragilis	0.00825	0.00798	0.666	0.68
Bacteroides_intestinalis	0.00331	0.00243	0.211	0.207
Bacteroides_nordii	0.000372	0.000526	0.268	0.298
Bacteroides_ovatus	0.018	0.0193	0.918	0.927
Bacteroides_stercoris	0.0172	0.0176	0.339	0.378
Bacteroides_thetaiotaomicron	0.00449	0.00452	0.626	0.658
Bacteroides_uniformis	0.0612	0.0518	0.929	0.949
Bacteroides_xylanisolvens	0.00707	0.0059	0.568	0.596
Barnesiella_intestinihominis	0.00995	0.0107	0.618	0.629
Bifidobacterium_adolescentis	0.00314	0.0038	0.661	0.687
Bifidobacterium_animalis	0.0000831	0.000123	0.221	0.389
Bifidobacterium_bifidum	0.00034	0.00037	0.239	0.305
Bifidobacterium_catenulatum	0.000222	0.000292	0.189	0.193
Bifidobacterium_longum	0.00148	0.00225	0.871	0.891
Bifidobacterium_pseudocatenulatum	0.000282	0.000332	0.282	0.298
Bilophila_wadsworthia	0.00349	0.0026	0.766	0.745
Blautia_SGB4805	0.00005	0.0000517	0.318	0.327
Blautia_SGB4815	0.000109	0.0000875	0.492	0.487
Blautia_SGB4831	0.0000703	0.000104	0.353	0.364
Blautia_faecis	0.00177	0.00185	0.968	0.975
Blautia_glucerasea	0.000209	0.000317	0.355	0.32
Blautia_massiliensis	0.00179	0.00224	0.876	0.884
Blautia_obeum	0.00095	0.00112	0.853	0.876
Blautia_sp_AF19_10LB	0.000212	0.000144	0.213	0.207
Blautia_sp_MSK_20_85	0.000426	0.000386	0.387	0.411
Blautia_sp_MSK_21_1	0.000319	0.000289	0.382	0.393
Blautia_wexlerae	0.00433	0.00441	0.997	1
Butyricicoccus_sp_AM29_23AC	0.000284	0.000395	0.182	0.222
Butyricimonas_faecihominis	0.00035	0.000355	0.132	0.135
Butyricimonas_paravirosa	0.000257	0.00024	0.161	0.164
Butyricimonas_virosa	0.000316	0.000262	0.192	0.2
Candidatus_Allochristensenella_caecavium	0.0000712	0.000061	0.784	0.767
Candidatus_Avimicrobium_caecorum	0.000816	0.000778	0.787	0.804
Candidatus_Avimonas_narfia	0.000241	0.000174	0.684	0.644
Candidatus_Borkfalkia_ceftriaxoniphila	0.000435	0.000322	0.484	0.513
Candidatus_Cibiobacter_qucibialis	0.0083	0.009	0.832	0.858
Candidatus_Gastranaerophilales_bacterium	0.00153	0.00185	0.332	0.407
Candidatus_Geddesella_stercoravicola	0.0000853	0.0000738	0.303	0.305
Candidatus_Metalachnospira_gallinarum	0.0000704	0.0000932	0.137	0.149
Candidatus_Neochristensenella_gallicola	0.000232	0.000229	0.245	0.189
Candidatus_Parachristensenella_avicola	0.0000575	0.0000549	0.355	0.316
Candidatus_Pararuminococcus_gallinarum	0.0000586	0.000059	0.655	0.662
Candidatus_Pseudobutyricicoccus_lothianensis	0.0000489	0.0000686	0.361	0.338
Candidatus_Saccharibacteria_unclassified_SGB19850	0.0000807	0.0000901	0.6	0.618
Candidatus_Woodwardibium_gallinarum	0.000218	0.000175	0.253	0.233
Christensenellaceae_bacterium	0.000545	0.000469	0.868	0.873
Clostridia_bacterium	0.0228	0.0204	0.995	0.993
Clostridia_unclassified_SGB14844	0.000203	0.000192	0.358	0.473
Clostridia_unclassified_SGB4121	0.000162	0.000148	0.713	0.709
Clostridia_unclassified_SGB4367	0.00521	0.00484	0.221	0.225
Clostridia_unclassified_SGB4447	0.00015	0.000126	0.208	0.189
Clostridia_unclassified_SGB6276	0.00282	0.00319	0.292	0.349
Clostridia_unclassified_SGB6317	0.00136	0.00193	0.197	0.276
Clostridia_unclassified_SGB6376	0.000352	0.000258	0.126	0.138
Clostridiaceae_bacterium	0.00282	0.00269	0.987	0.985
Clostridiaceae_bacterium_OM08_6BH	0.000572	0.000531	0.729	0.764
Clostridiaceae_unclassified_SGB4769	0.000123	0.00016	0.432	0.462
Clostridiales_bacterium	0.00177	0.00191	0.926	0.909
Clostridiales_bacterium_Choco116	0.000149	0.00012	0.139	0.138
Clostridiales_bacterium_KLE1615	0.00136	0.00135	0.868	0.869
Clostridiales_bacterium_UBA1390	0.000086	0.0000963	0.324	0.356
Clostridiales_unclassified_SGB15145	0.000271	0.000243	0.447	0.433
Clostridium_fessum	0.00382	0.0029	0.813	0.818
Clostridium_leptum	0.000927	0.00128	0.789	0.807
Clostridium_phoceensis	0.000771	0.000858	0.908	0.927
Clostridium_sp_AF15_49	0.00381	0.00348	0.239	0.305
Clostridium_sp_AF20_17LB	0.000987	0.00084	0.634	0.596
Clostridium_sp_AF27_2AA	0.000518	0.000392	0.497	0.513
Clostridium_sp_AF34_10BH	0.0137	0.0132	0.934	0.956
Clostridium_sp_AF34_13	0.000521	0.000691	0.292	0.298
Clostridium_sp_AF36_4	0.00568	0.00478	0.724	0.713
Clostridium_sp_AM22_11AC	0.00254	0.00212	0.795	0.804
Clostridium_sp_AM33_3	0.000672	0.000592	0.632	0.658
Clostridium_sp_AM49_4BH	0.00133	0.00118	0.589	0.6
Clostridium_sp_AT4	0.00107	0.000649	0.418	0.393
Thomasclavelia_spiroformis (formerly Clostridium_spiroforme)	0.0000864	0.000125	0.374	0.44
Clostridium_symbiosum	0.000127	0.0000878	0.374	0.309
Collinsella_aerofaciens	0.00183	0.00219	0.779	0.818
Coprobacter_fastidiosus	0.000789	0.000772	0.324	0.349
Coprococcus_catus	0.000336	0.000422	0.576	0.625
Coprococcus_comes	0.00124	0.00128	0.826	0.836
Coprococcus_eutactus	0.00598	0.00631	0.411	0.447
Coriobacteriia_bacterium	0.000124	0.0000999	0.158	0.185
Dialister_invisus	0.00981	0.00771	0.574	0.491
Dielma_fastidiosa	0.0000541	0.0000398	0.339	0.236
Dorea_formicigenerans	0.00035	0.000378	0.911	0.909
Dorea_longicatena	0.00185	0.00202	0.876	0.898
Dorea_sp_AF24_7LB	0.0000563	0.0000505	0.379	0.335
Dorea_sp_AF36_15AT	0.000122	0.000123	0.771	0.775
Dysosmobacter_sp_NSJ_60	0.000313	0.000299	0.889	0.844
Dysosmobacter_welbionis	0.00458	0.00459	0.984	0.993
Eggerthella_lenta	0.000202	0.000149	0.468	0.407
Eggerthellaceae_unclassified_SGB14341	0.000138	0.000126	0.282	0.258
Eisenbergiella_massiliensis	0.000314	0.000174	0.234	0.222
Enterocloster_aldensis	0.000193	0.0000988	0.395	0.32
Enterocloster_asparagiformis	0.00011	0.0000634	0.297	0.273
Enterocloster_bolteae	0.000256	0.000207	0.637	0.56
Enterocloster_citroniae	0.00013	0.000137	0.682	0.611
Enterocloster_clostridioformis	0.000171	0.0000776	0.268	0.193
Enterocloster_lavalensis	0.000154	0.000121	0.487	0.455
Erysipelotrichaceae_bacterium	0.000198	0.000265	0.326	0.382
Escherichia_coli	0.000761	0.00118	0.618	0.585
Eubacteriaceae_bacterium	0.000211	0.000203	0.463	0.425
Eubacterium_ramulus	0.000609	0.000689	0.718	0.735
Eubacterium_rectale	0.0145	0.0172	0.897	0.895
Eubacterium_siraeum	0.00642	0.00727	0.647	0.658
Eubacterium_sp_AF15_50	0.000392	0.000433	0.332	0.331
Eubacterium_sp_AF34_35BH	0.000393	0.00032	0.297	0.273
Eubacterium_sp_AM28_29	0.000312	0.000321	0.103	0.113
Eubacterium_ventriosum	0.00133	0.000927	0.524	0.524
Evtepia_gabavorous	0.000219	0.000219	0.516	0.516
Faecalibacillus_faecis	0.000176	0.000222	0.245	0.255
Faecalibacillus_intestinalis	0.000963	0.000821	0.782	0.778
Faecalibacterium_SGB15346	0.00295	0.00289	0.658	0.673
Faecalibacterium_prausnitzii	0.0359	0.0367	0.987	0.985
Faecalicatena_fissicatena	0.00114	0.000781	0.479	0.458
Firmicutes_bacterium	0.000129	0.000103	0.487	0.436
Firmicutes_bacterium_AF16_15	0.00261	0.00284	0.847	0.869
Flavonifractor_plautii	0.0015	0.00145	0.889	0.862
Fusicatenibacter_saccharivorans	0.00481	0.00484	0.963	0.971
GGB2982_SGB3964	0.000135	0.000181	0.579	0.589
GGB3005_SGB3996	0.000509	0.000518	0.468	0.433
GGB3034_SGB4030	0.0000609	0.0000585	0.392	0.375
GGB3256_SGB4303	0.00245	0.00305	0.197	0.233
GGB3277_SGB4327	0.00155	0.00153	0.155	0.153
GGB3278_SGB4328	0.00217	0.00161	0.147	0.124
GGB3293_SGB4348	0.00691	0.00765	0.208	0.233
GGB3433_SGB4573	0.0000741	0.0000859	0.179	0.175
GGB3478_SGB4643	0.000375	0.000319	0.153	0.167
GGB3523_SGB4703	0.000219	0.000227	0.163	0.167
GGB3537_SGB4727	0.000165	0.000145	0.545	0.491
GGB3571_SGB4778	0.0000673	0.0000903	0.479	0.505
GGB3746_SGB5089	0.00255	0.00304	0.634	0.662
GGB3892_SGB5290	0.000101	0.0000806	0.318	0.273
GGB4456_SGB6141	0.0000475	0.0000763	0.242	0.335
GGB4566_SGB6305	0.00131	0.00128	0.295	0.313
GGB4585_SGB6340	0.000947	0.00109	0.126	0.138
GGB4596_SGB6358	0.000916	0.000488	0.124	0.138
GGB58158_SGB79798	0.0000476	0.0000467	0.679	0.658
GGB6612_SGB9346	0.00396	0.00439	0.182	0.189
GGB6613_SGB9347	0.00241	0.00388	0.274	0.302
GGB9059_SGB13976	0.00466	0.00696	0.142	0.142
GGB9176_SGB14114	0.00142	0.00117	0.203	0.2
GGB9186_SGB14125	0.000228	0.000199	0.445	0.44
GGB9237_SGB14179	0.0000755	0.0000638	0.247	0.225
GGB9342_SGB14306	0.00432	0.00334	0.297	0.32
GGB9347_SGB14313	0.00148	0.0013	0.139	0.138
GGB9494_SGB14891	0.000101	0.000136	0.518	0.578
GGB9501_SGB14898	0.000335	0.000293	0.366	0.335
GGB9512_SGB14909	0.000162	0.000182	0.147	0.16
GGB9523_SGB14922	0.000301	0.00022	0.124	0.0945
GGB9524_SGB14924	0.000796	0.000638	0.389	0.396
GGB9537_SGB14940	0.0000702	0.0000418	0.305	0.215
GGB9557_SGB14966	0.0000713	0.000105	0.445	0.473
GGB9581_SGB14999	0.000428	0.000395	0.682	0.702
GGB9581_SGB79823	0.0000911	0.0000714	0.139	0.142
GGB9590_SGB15012	0.000144	0.000178	0.121	0.142
GGB9602_SGB15031	0.00192	0.00171	0.342	0.345
GGB9608_SGB15041	0.0000864	0.0000615	0.147	0.145
GGB9614_SGB15049	0.000752	0.000857	0.6	0.64
GGB9615_SGB15053	0.00178	0.00164	0.466	0.447
GGB9619_SGB15067	0.000474	0.000577	0.792	0.858
GGB9621_SGB15073	0.000475	0.000522	0.424	0.476
GGB9623_SGB15076	0.00084	0.00101	0.521	0.582
GGB9627_SGB15081	0.000413	0.000391	0.324	0.338
GGB9632_SGB15089	0.00381	0.00423	0.629	0.636
GGB9633_SGB15090	0.00306	0.00253	0.166	0.171
GGB9633_SGB15091	0.00486	0.00288	0.224	0.2
GGB9634_SGB15093	0.00187	0.00101	0.179	0.193
GGB9635_SGB15106	0.00781	0.00546	0.261	0.269
GGB9644_SGB15121	0.000108	0.000106	0.337	0.338
GGB9667_SGB15164	0.000234	0.000285	0.6	0.644
GGB9677_SGB15180	0.000371	0.000687	0.113	0.135
GGB9694_SGB15201	0.000767	0.000331	0.253	0.258
GGB9694_SGB15203	0.000686	0.00113	0.461	0.451
GGB9695_SGB15211	0.000233	0.000306	0.224	0.244
GGB9699_SGB15216	0.00434	0.00359	0.747	0.782
GGB9705_SGB15224	0.000382	0.000306	0.266	0.255
GGB9705_SGB15225	0.000799	0.000487	0.497	0.476
GGB9707_SGB15229	0.000554	0.000383	0.434	0.429
GGB9712_SGB15244	0.000586	0.000316	0.174	0.182
GGB9730_SGB15291	0.00035	0.000454	0.463	0.436
GGB9758_SGB15368	0.00809	0.00667	0.379	0.418
GGB9818_SGB15459	0.000116	0.000167	0.216	0.236
Gemmiger_SGB15299	0.000741	0.000971	0.2	0.24
Gemmiger_formicilis	0.00602	0.00635	0.755	0.756
Haemophilus_parainfluenzae	0.0008	0.000933	0.684	0.556
Holdemania_filiformis	0.000119	0.000116	0.5	0.505
Holdemania_sp_Marseille_P2844	0.000134	0.000131	0.342	0.371
Hungatella_hathewayi	0.000252	0.000109	0.358	0.276
Hydrogeniiclostidium_mannosilyticum	0.000126	0.000111	0.526	0.458
Intestinibacter_SGB6139	0.000102	0.000103	0.311	0.385
Intestinibacter_bartlettii	0.00018	0.000175	0.584	0.625
Intestinimonas_butyriciproducens	0.000556	0.000408	0.75	0.702
Intestinimonas_gabonensis	0.0000383	0.0000504	0.542	0.582
Intestinimonas_massiliensis	0.000231	0.00016	0.429	0.4
Lachnoclostridium_sp_An138	0.000181	0.000186	0.553	0.542
Lachnospira_SGB5076	0.000461	0.000627	0.158	0.207
Lachnospira_eligens	0.0107	0.0087	0.824	0.818
Lachnospira_pectinoschiza	0.00386	0.00363	0.566	0.505
Lachnospira_sp_NSJ_43	0.00249	0.00176	0.432	0.415
Lachnospiraceae_bacterium	0.0106	0.01	0.997	1
Lachnospiraceae_bacterium_OM04_12BH	0.000232	0.000152	0.239	0.298
Lachnospiraceae_bacterium_WCA3_601_WT_6H	0.00812	0.00906	0.695	0.731
Lachnospiraceae_unclassified_SGB4882	0.000744	0.000361	0.413	0.393
Lachnospiraceae_unclassified_SGB4894	0.000441	0.00032	0.284	0.233
Lachnospiraceae_unclassified_SGB4924	0.000279	0.00047	0.226	0.302
Lacrimispora_amygdalina	0.00205	0.00192	0.889	0.855
Lacrimispora_celerecrescens	0.000669	0.00079	0.6	0.629
Lacrimispora_saccharolytica	0.000212	0.000241	0.484	0.48
Lactococcus_lactis	0.000508	0.000712	0.526	0.462
Lawsonibacter_sp_NSJ_51	0.000166	0.000127	0.408	0.371
Lentisphaeria_bacterium	0.000554	0.000285	0.245	0.251
Longicatena_caecimuris	0.0000886	0.0000492	0.211	0.175
Mediterraneibacter_glycyrrhizinilyticus	0.0000677	0.0000397	0.345	0.327
Methanobrevibacter_smithii	0.000218	0.000361	0.184	0.193
Monoglobus_pectinilyticus	0.0000934	0.0000637	0.25	0.24
Odoribacter_splanchnicus	0.00471	0.00486	0.742	0.745
Oscillibacter_SGB15077	0.000304	0.000366	0.347	0.378
Oscillibacter_sp_ER4	0.0039	0.00432	0.526	0.535
Other	0.0981	0.0977	1	1
Parabacteroides_distasonis	0.0115	0.0108	0.832	0.84
Parabacteroides_goldsteinii	0.000362	0.000455	0.124	0.138
Parabacteroides_merdae	0.00986	0.00919	0.621	0.633
Paraprevotella_clara	0.00338	0.00273	0.224	0.222
Parasutterella_excrementihominis	0.00318	0.00321	0.682	0.698
Peptococcaceae_bacterium	0.000204	0.000333	0.282	0.364
Phascolarctobacterium_faecium	0.00443	0.00443	0.374	0.404
Phocaeicola_dorei	0.0336	0.0354	0.703	0.691
Phocaeicola_massiliensis	0.00582	0.00667	0.2	0.189
Phocaeicola_vulgatus	0.0621	0.0698	0.795	0.796
Phocea_massiliensis	0.000111	0.0000894	0.576	0.567
Prevotella_copri_clade_A	0.032	0.0421	0.226	0.295
Pseudoflavonifractor_SGB15156	0.000444	0.000404	0.389	0.396
Pseudoflavonifractor_capillosus	0.0000876	0.00008	0.416	0.52
Pseudoruminococcus_massiliensis	0.00231	0.00184	0.168	0.142
Romboutsia_timonensis	0.00026	0.000215	0.742	0.625
Roseburia_faecis	0.0139	0.0152	0.721	0.745
Roseburia_hominis	0.00213	0.00289	0.874	0.913
Roseburia_intestinalis	0.00362	0.0047	0.684	0.644
Roseburia_inulinivorans	0.00506	0.00549	0.892	0.891
Roseburia_sp_AF02_12	0.0047	0.00568	0.595	0.669
Ruminococcaceae_bacterium	0.00954	0.00727	0.911	0.924
Ruminococcaceae_bacterium_D5	0.0000793	0.000083	0.179	0.167
Ruminococcaceae_unclassified_SGB15233	0.000866	0.00108	0.279	0.28
Ruminococcaceae_unclassified_SGB15234	0.00258	0.00297	0.397	0.36
Ruminococcaceae_unclassified_SGB15236	0.00124	0.0012	0.361	0.378
Ruminococcaceae_unclassified_SGB15265	0.00141	0.00135	0.413	0.425
Ruminococcaceae_unclassified_SGB4191	0.00311	0.00293	0.447	0.469
Ruminococcaceae_unclassified_SGB4425	0.000605	0.000563	0.211	0.185
Ruminococcus_SGB4421	0.000672	0.000506	0.168	0.145
Ruminococcus_bicirculans	0.0152	0.0137	0.774	0.789
Ruminococcus_bromii	0.00717	0.00841	0.495	0.545
Ruminococcus_callidus	0.000445	0.000554	0.168	0.185
Ruminococcus_gnavus	0.00066	0.000656	0.484	0.513
Ruminococcus_lactaris	0.00217	0.00262	0.532	0.571
Ruminococcus_sp_NSJ_71	0.00555	0.00565	0.187	0.175
Ruminococcus_torques	0.00321	0.00305	0.945	0.938
Ruthenibacterium_lactatiformans	0.00121	0.00132	0.968	0.945
Sellimonas_intestinalis	0.000144	0.000117	0.276	0.331
Slackia_isoflavoniconvertens	0.0000504	0.0000598	0.166	0.193
Streptococcus_parasanguinis	0.000154	0.000205	0.7	0.687
Streptococcus_salivarius	0.000385	0.000634	0.789	0.822
Streptococcus_thermophilus	0.00137	0.00141	0.745	0.709
Sutterella_wadsworthensis	0.00649	0.00754	0.532	0.556
Turicibacter_sanguinis	0.0000875	0.000084	0.316	0.382
Veillonella_dispar	0.000213	0.000124	0.342	0.327
Veillonella_parvula	0.000268	0.000167	0.482	0.404

## Sheet: S2
BMI at one year postpartum	All1 N = 240	Normal weight1 N = 27	Overweight1 N = 104	Obese1 N = 109	p-value2	q-value3
Age (yrs)	30.9 (28.2, 34.5)	31.1 (28.1, 34.0)	31.1 (28.4, 34.5)	30.5 (27.4, 34.4)	0.8	>0.9
College or university education (n, %)	165 (68.8)	23 (85.2)	71 (68.3)	71 (65.1)	0.13	0.6
Smoked before pregnancy (n, %)	36 (15.0)	4 (14.8)	15 (14.4)	17 (15.6)	>0.9	>0.9
Prepregnancy BMI (kg/m2)	28.8 (26.5, 31.8)	25.0 (24.5, 25.6)	27.1 (26.2, 29.0)	31.8 (30.2, 34.5)	<0.001	<0.001
Prepregnancy BMI (overweight or obese) (n, %)					<0.001	<0.001
Overweight	142 (59.2)	27 (100.0)	90 (86.5)	25 (22.9)
Obese	98 (40.8)	0 (0.0)	14 (13.5)	84 (77.1)
Region of origin (n, %)					0.6	>0.9
European	237 (98.8)	27 (100.0)	104 (100.0)	106 (97.2)
Asian	1 (0.4)	0 (0.0)	0 (0.0)	1 (0.9)
Middle Eastern	0 (0.0)	0 (0.0)	0 (0.0)	0 (0.0)
other/mixed	2 (0.8)	0 (0.0)	0 (0.0)	2 (1.8)
Primiparous (n, %)	121 (50.4%)	14 (51.9%)	44 (42.3%)	63 (57.8%)	0.08	0.4
Gestational weight gain from prepregnancy to late pregnancy (kg)	13.0 (9.3, 16.9)	11.6 (10.3, 14.3)	13.6 (10.1, 17.4)	13.0 (8.4, 17.1)	0.4	0.8
Blood pressure systolic (mmHg)	116.8 (111.5, 123.0)	111.0 (106.0, 115.0)	115.5 (111.0, 123.0)	118.0 (113.8, 124.8)	<0.001	0.001
Missing values (n)	2	0	1	1
Blood pressure diastolic (mmHg)	76.3 (71.0, 82.0)	72.0 (68.5, 76.0)	76.0 (71.0, 80.0)	79.0 (72.5, 84.3)	<0.001	0.004
Missing values (n)	2	0	1	1
Fasting glucose (mmol/l)	4.7 (4.5, 5.0)	4.7 (4.5, 5.0)	4.8 (4.5, 4.9)	4.8 (4.5, 5.0)	0.7	>0.9
Missing values (n)	3	0	1	2
Fasting insulin (mU/l)	10.0 (7.0, 14.0)	8.0 (7.0, 10.0)	9.0 (7.0, 11.0)	11.0 (8.0, 16.0)	<0.001	0.001
Missing values (n)	3	0	1	2
GDM in pregnancy (n, %)	69 (29.4%)	5 (18.5%)	27 (26.2%)	37 (35.2%)	0.2	0.6
Missing values (n)	5	0	1	4
High sensitive CRP (mg/l)	5.5 (3.2, 8.9)	4.1 (2.8, 8.1)	4.7 (2.9, 7.2)	6.6 (3.9, 10.6)	0.008	0.06
Missing values (n)	2	0	1	1
Diet
Energy intake (kJ)	8087.0 (6865.0, 9467.0)	7824.5 (6947.0, 8576.0)	8230.5 (7008.0, 9940.5)	7927.0 (6573.0, 9101.0)	0.3	0.8
Missing values (n)	5	1	0	4
Carbohydrate (E%)	45.3 (41.7, 49.4)	43.2 (39.7, 46.2)	45.6 (42.3, 48.7)	45.8 (41.2, 49.8)	0.2	0.8
Missing values (n)	5	1	0	4
Protein (E%)	16.4 (14.5, 18.5)	16.1 (14.7, 18.2)	16.1 (14.4, 18.4)	17.1 (14.6, 19.3)	0.3	0.8
Missing values (n)	5	1	0	4
Fat (E%)	35.7 (31.4, 39.2)	37.3 (33.3, 40.3)	36.0 (31.6, 38.5)	35.4 (30.9, 39.3)	0.5	>0.9
Missing values (n)	5	1	0	4
Polyunsaturated fatty acid (E%)	5.5 (4.6, 6.4)	5.4 (4.7, 6.3)	5.5 (4.8, 6.5)	5.5 (4.4, 6.3)	0.5	0.9
Missing values (n)	5	1	0	4
Monounsaturated fatty acid (E%)	12.1 (10.3, 13.8)	13.2 (11.3, 14.2)	12.2 (10.8, 13.7)	11.8 (10.1, 13.8)	0.3	0.8
Missing values (n)	5	1	0	4
Saturated fatty acid (E%)	12.9 (11.2, 14.6)	12.8 (11.9, 14.0)	12.9 (11.1, 14.7)	12.8 (11.2, 14.8)	0.8	>0.9
Missing values (n)	5	1	0	4
Carbohydrate intake (g)	210.8 (174.0, 258.3)	205.3 (172.8, 233.3)	219.5 (185.4, 262.4)	207.1 (165.8, 261.2)	0.2	0.8
Missing values (n)	5	1	0	4
Protein (g)	78.7 (64.1, 92.9)	73.8 (65.6, 95.4)	78.4 (65.1, 95.3)	80.1 (63.5, 91.2)	>0.9	>0.9
Missing values (n)	5	1	0	4
Fat (g)	78.4 (61.2, 93.6)	78.2 (63.5, 95.9)	79.8 (63.5, 98.2)	76.9 (57.7, 88.2)	0.4	0.8
Missing values (n)	5	1	0	4
Polyunsaturated fatty acid (g)	12.1 (8.8, 15.6)	12.4 (8.8, 15.6)	12.5 (8.9, 16.4)	11.9 (8.6, 15.0)	0.3	0.8
Missing values (n)	5	1	0	4
Monounsaturated fatty acid (g)	26.2 (20.7, 33.5)	25.7 (21.7, 33.9)	27.4 (21.3, 34.2)	25.8 (19.8, 30.7)	0.3	0.8
Missing values (n)	5	1	0	4
Saturated fatty acid (g)	28.0 (22.0, 34.4)	27.4 (22.9, 31.6)	28.6 (22.6, 36.2)	28.0 (20.4, 34.4)	0.4	0.8
Missing values (n)	5	1	0	4
Fiber (g)	20.0 (15.2, 25.6)	20.9 (18.0, 26.4)	20.8 (16.6, 26.2)	17.8 (14.4, 24.4)	0.04	0.3
Missing values (n)	5	1	0	4
1Median (Q1, Q3), n (%)
2Kruskal-Wallis; Fisher’s exact test; Pearson’s Chi-squared test
3Benjamini-Hochberg (BH) correction was used to control the False Discovery Rate (FDR), which was calculated based on the number of clinical characteristics

## Sheet: S3
BMI at five to six years' postpartum	All1 N = 132	Normal weight1 N = 11	Overweight1 N = 44	Obese1 N = 77	p-value2	q-value3
Age (yrs)	31.1 (27.9, 34.1)	28.1 (27.2, 32.1)	31.8 (29.4, 34.6)	31.0 (27.8, 34.1)	0.1	0.5
College or university education (n, %)	87 (66.4)	7 (63.6)	32 (72.7)	48 (63.2)	0.5	>0.9
Missing values (n)	1	0	0	1
Smoked before pregnancy (n, %)	25 (19.1)	3 (27.3)	7 (15.9)	15 (19.7)	0.6	>0.9
Missing values (n)	1	0	0	1
Prepregnancy BMI (kg/m2)	28.5 (26.6, 31.7)	24.8 (24.6, 25.0)	27.0 (26.0, 28.8)	30.1 (28.3, 32.9)	<0.001	<0.001
Prepregnancy BMI (overweight or obese) (n, %)					<0.001	<0.001
Overweight	84 (63.6)	11 (100.0)	36 (81.8)	37 (48.1)
Obese	48 (36.4)	0 (0.0)	8 (18.2)	40 (51.9)
Region of origin (n, %)					0.4	>0.9
European	129 (97.7)	11 (100.0)	43 (97.7)	75 (97.4)
Asian	1 (0.8)	0 (0.0)	1 (2.3)	0 (0.0)
Middle Eastern	0 (0.0)	0 (0.0)	0 (0.0)	0 (0.0)
other/mixed	2 (1.5)	0 (0.0)	0 (0.0)	2 (2.6)
Primiparous (n, %)	66 (50.0)	4 (36.4)	22 (50.0)	40 (51.9)	0.6	>0.9
Gestational weight gain from prepregnancy to late pregnancy (kg)	13.0 (9.6, 17.4)	12.8 (10.3, 16.2)	12.9 (10.5, 16.9)	13.0 (8.6, 17.7)	>0.9	>0.9
Blood pressure systolic (mmHg)	115.0 (110.0, 123.0)	109.0 (107.0, 113.5)	114.0 (109.3, 122.0)	116.0 (111.5, 123.5)	0.04	0.4
Missing values (n)	1	0	0	1
Blood pressure diastolic (mmHg)	75.0 (71.0, 81.0)	70.5 (68.0, 76.0)	74.8 (70.8, 80.3)	75.5 (71.8, 82.3)	0.07	0.5
Missing values (n)	1	0	0	1
Fasting glucose (mmol/l)	4.7 (4.5, 5.0)	4.7 (4.5, 5.0)	4.7 (4.6, 5.0)	4.8 (4.5, 5.0)	>0.9	>0.9
Missing values (n)	1	0	0	1
Fasting insulin (mU/l)	10.0 (7.0, 15.0)	9.0 (7.0, 10.0)	9.0 (8.0, 12.0)	11.0 (7.0, 15.5)	0.2	0.8
Missing values (n)	1	0	0	1
GDM in pregnancy (n, %)	33 (25.8)	0 (0.0)	11 (25.6)	22 (29.7)	0.11	0.5
Missing values (n)	4	0	1	3
High sensitive CRP (mg/l)	5.5 (3.1, 8.3)	3.9 (1.8, 5.5)	6.2 (3.4, 8.0)	5.5 (3.1, 9.8)	0.14	0.6
Diet
Energy intake (kJ)	8117.0 (7034.5, 9158.0)	7,921.0 (7311.0, 9966.0)	8221.5 (6586.0, 9867.0)	7893.0 (7050.0, 9036.0)	0.6	>0.9
Missing values (n)	4	0	2	2
Carbohydrate (E%)	45.2 (41.9, 49.3)	45.6 (39.8, 51.4)	45.0 (42.7, 48.7)	45.3 (40.3, 50.3)	0.9	>0.9
Missing values (n)	4	0	2	2
Protein (E%)	15.6 (14.4, 18.2)	16.7 (15.1, 18.2)	15.5 (13.9, 17.4)	15.7 (14.1, 18.6)	0.5	>0.9
Missing values (n)	4	0	2	2
Fat (E%)	36.3 (31.7, 39.9)	36.3 (29.5, 39.8)	35.9 (32.9, 39.2)	36.3 (31.1, 40.4)	0.8	>0.9
Missing values (n)	4	0	2	2
Polyunsaturated fatty acid (E%)	5.6 (4.7, 6.7)	5.4 (4.6, 6.2)	5.9 (4.9, 7.3)	5.5 (4.4, 6.3)	0.2	0.6
Missing values (n)	4	0	2	2
Monounsaturated fatty acid (E%)	12.4 (10.3, 13.9)	11.7 (10.1, 13.9)	12.8 (11.0, 13.8)	12.3 (10.1, 14.1)	0.7	>0.9
Missing values (n)	4	0	2	2
Saturated fatty acid (E%)	12.9 (11.0, 14.8)	13.1 (10.6, 15.2)	12.7 (10.7, 14.0)	12.9 (11.1, 15.0)	0.8	>0.9
Missing values (n)	4	0	2	2
Carbohydrate intake (g)	215.3 (177.8, 261.9)	230.6 (186.6, 243.0)	212.6 (177.4, 274.9)	210.9 (165.3, 262.5)	0.6	>0.9
Missing values (n)	4	0	2	2
Protein (g)	77.3 (64.1, 91.3)	77.9 (66.5, 109.6)	75.4 (63.1, 91.6)	78.7 (63.5, 90.4)	0.8	>0.9
Missing values (n)	4	0	2	2
Fat (g)	76.7 (63.1, 93.8)	80.9 (64.9, 107.1)	82.4 (63.5, 106.3)	76.2 (61.2, 88.3)	0.5	>0.9
Missing values (n)	4	0	2	2
Polyunsaturated fatty acid (g)	12.6 (9.0, 16.0)	12.6 (8.8, 18.8)	14.0 (10.7, 18.0)	11.7 (8.8, 14.9)	0.2	0.6
Missing values (n)	4	0	2	2
Monounsaturated fatty acid (g)	26.8 (21.7, 33.7)	27.1 (21.7, 41.6)	28.6 (23.5, 35.4)	25.6 (20.9, 31.5)	0.5	>0.9
Missing values (n)	4	0	2	2
Saturated fatty acid (g)	27.9 (22.1, 33.8)	30.4 (24.9, 38.6)	27.8 (21.7, 35.4)	27.7 (22.1, 33.0)	0.6	>0.9
Missing values (n)	4	0	2	2
Fiber (g)	19.3 (14.9, 24.3)	19.9 (14.8, 31.9)	22.3 (17.1, 26.3)	17.2 (14.5, 23.6)	0.07	0.5
Missing values (n)	4	0	2	2
1Median (Q1, Q3), n (%)
2Kruskal-Wallis; Fisher’s exact test; Pearson’s Chi-squared test
3Benjamini-Hochberg (BH) correction was used to control the False Discovery Rate (FDR), which was calculated based on the number of clinical characteristics

## Sheet: S4
WHR at one year postpartum	All1 N = 240	Normal1 N = 159	High1 N = 81	p-value2	q-value3
Age (yrs)	31.6 (28.6, 35.1)	31.6 (28.1, 34.6)	31.6 (29.5, 35.7)	0.3	0.8
College or university education (n, %)	115 (66.1)	64 (64.6)	51 (68.0)	0.7	>0.9
Smoked before pregnancy (n, %)	33 (19.0)	20 (20.2)	13 (17.3)	0.9	>0.9
Prepregnancy BMI (kg/m2)	29.1 (26.5, 32.0)	28.1 (26.1, 31.0)	30.2 (27.8, 33.4)	0.001	0.03
Prepregnancy BMI (overweight or obese) (n, %)				0.028	0.2
Overweight	102 (58.6)	66 (66.7)	36 (48.0)
Obese	72 (41.4)	33 (33.3)	39 (52.0)
Region of origin (n, %)				0.7	>0.9
European	171 (98.3)	97 (98.0)	74 (98.7)
Asian	1 (0.6)	1 (1.0)	0 (0.0)
Middle Eastern	0 (0.0)	0 (0.0)	0 (0.0)
other/mixed	2 (1.1)	1 (1.0)	1 (1.3)
Primiparous (n, %)	76.0 (43.7)	46.0 (46.5)	30.0 (40.0)	0.8	>0.9
Gestational weight gain from prepregnancy to late pregnancy (kg)	12.9 (8.8, 16.2)	13.2 (10.2, 16.8)	12.4 (7.6, 15.8)	0.02	0.2
Blood pressure systolic (mmHg)	117.5 (111.0, 123.0)	116.0 (111.0, 122.0)	118.5 (112.5, 128.0)	0.02	0.2
Missing values (n)	1	1	0
Blood pressure diastolic (mmHg)	77.5 (71.0, 83.0)	76.0 (70.5, 82.5)	78.5 (72.0, 84.0)	0.02	0.2
Missing values (n)	1	1	0
Fasting glucose (mmol/l)	4.7 (4.5, 5.0)	4.7 (4.5, 4.9)	4.8 (4.6, 5.1)	0.3	0.8
Missing values (n)	3	3	0
Fasting insulin (mU/l)	10.0 (7.0, 14.0)	9.0 (7.0, 11.5)	12.0 (8.0, 17.0)	0.035	0.2
Missing values (n)	3	3	0
GDM in pregnancy (n, %)	49 (29.0)	18 (18.8)	31 (42.5)	<0.001	0.02
Missing values (n)	5	3	2
High sensitive CRP (mg/l)	5.7 (3.5, 8.8)	5.4 (3.2, 7.4)	6.5 (4.5, 10.3)	0.012	0.2
Missing values (n)	2	2	0
Diet
Energy intake (kJ)	8251.5 (6929.0, 9882.5)	8346.5 (6983.0, 9791.5)	8178.5 (6848.0, 10016.0)	0.8	>0.9
Missing values (n)	6	3	3
Carbohydrate (E%)	44.8 (41.4, 48.7)	44.7 (41.8, 48.6)	45.0 (40.3, 49.1)	0.6	>0.9
Missing values (n)	6	3	3
Protein (E%)	16.2 (14.1, 18.5)	16.2 (14.2, 18.1)	16.0 (14.0, 18.8)	0.6	>0.9
Missing values (n)	6	3	3
Fat (E%)	36.6 (31.7, 40.1)	36.7 (32.1, 39.5)	36.6 (31.7, 40.5)	>0.9	>0.9
Missing values (n)	6	3	3
Polyunsaturated fatty acid (E%)	5.6 (4.6, 6.6)	5.5 (4.6, 6.4)	5.7 (4.6, 6.9)	0.3	0.8
Missing values (n)	6	3	3
Monounsaturated fatty acid (E%)	12.3 (10.4, 13.9)	12.2 (10.6, 13.6)	12.5 (10.3, 14.3)	0.9	>0.9
Missing values (n)	6	3	3
Saturated fatty acid (E%)	12.9 (11.3, 15.0)	13.1 (11.3, 15.1)	12.9 (11.6, 14.8)	0.8	>0.9
Missing values (n)	6	3	3
Carbohydrate intake (g)	218.0 (173.2, 267.8)	220.8 (175.4, 268.5)	210.1 (170.5, 266.0)	>0.9	>0.9
Missing values (n)	6	3	3
Protein (g)	78.7 (65.9, 94.3)	76.6 (65.9, 94.2)	82.8 (66.2, 94.3)	0.7	>0.9
Missing values (n)	6	3	3
Fat (g)	81.4 (65.0, 98.2)	80.5 (65.0, 97.9)	83.0 (64.9, 98.5)	>0.9	>0.9
Missing values (n)	6	3	3
Polyunsaturated fatty acid (g)	12.6 (9.0, 16.8)	12.6 (8.5, 16.0)	12.8 (9.7, 17.8)	0.4	>0.9
Missing values (n)	6	3	3
Monounsaturated fatty acid (g)	27.0 (21.6, 34.2)	26.5 (21.2, 33.3)	28.5 (22.2, 34.3)	0.7	>0.9
Missing values (n)	6	3	3
Saturated fatty acid (g)	29.0 (22.8, 35.4)	29.6 (22.9, 35.4)	28.8 (22.8, 37.6)	0.7	>0.9
Missing values (n)	6	3	3
Fiber (g)	20.5 (15.9, 26.2)	20.9 (16.4, 25.1)	19.2 (14.9, 26.9)	0.8	>0.9
Missing values (n)	6	3	3
1Median (Q1, Q3); n (%)
2Wilcoxon rank sum test; Pearson’s Chi-squared test; Fisher’s exact test
3Benjamini-Hochberg (BH) correction was used to control the False Discovery Rate (FDR), which was calculated based on the number of clinical characteristics

## Sheet: S5
WHR at two years' postpartum	All1 N = 174	Normal1 N = 99	High1 N = 75	p-value2	q-value3
Age (yrs)	31.6 (28.6, 35.1)	31.6 (28.1, 34.6)	31.6 (29.5, 35.7)	0.2	>0.9
College or university education (n, %)	115 (66)	64 (65)	51 (68)	0.6	>0.9
Smoked before pregnancy (n, %)	33 (19)	20 (20)	13 (17)	0.6	>0.9
Prepregnancy BMI (kg/m2)	29.1 (26.5, 32.0)	28.1 (26.1, 31.0)	30.2 (27.8, 33.4)	<0.001	0.01
Prepregnancy BMI (overweight or obese) (n, %)				0.01	0.14
Overweight	102 (59)	66 (67)	36 (48)
Obese	72 (41)	33 (33)	39 (52)
Region of origin (n, %)				>0.9	>0.9
European	171 (98)	97 (98)	74 (99)
Asian	1 (0.6)	1 (1.0)	0 (0)
Middle Eastern	0 (0)	0 (0)	0 (0)
other/mixed	2 (1.1)	1 (1.0)	1 (1.3)
Primiparous (n, %)	76 (44)	46 (46)	30 (40)	0.4	>0.9
Gestational weight gain from prepregnancy to late pregnancy (kg)	12.9 (8.8, 16.2)	13.2 (10.2, 16.8)	12.4 (7.6, 15.8)	0.2	0.8
Blood pressure systolic (mmHg)	118 (111, 123)	116 (111, 122)	119 (113, 128)	0.06	0.3
Missing values (n)	1	1	0
Blood pressure diastolic (mmHg)	78 (71, 83)	76 (71, 83)	79 (72, 84)	0.2	>0.9
Missing values (n)	1	1	0
Fasting glucose (mmol/l)	4.70 (4.50, 5.00)	4.70 (4.50, 4.90)	4.80 (4.60, 5.10)	0.006	0.08
Missing values (n)	3	3	0
Fasting insulin (mU/l)	10.0 (7.0, 14.0)	9.0 (7.0, 11.5)	12.0 (8.0, 17.0)	<0.001	0.004
Missing values (n)	3	3	0
GDM in pregnancy	49 (29)	18 (19)	31 (42)	<0.001	0.02
Missing values (n)	5	3	2
High sensitive CRP (mg/l)	5.7 (3.5, 8.8)	5.4 (3.2, 7.4)	6.5 (4.5, 10.3)	0.01	0.14
Missing values (n)	2	2	0
Diet
Energy intake (kJ)	8,252 (6,929, 9,883)	8,347 (6,983, 9,792)	8,179 (6,848, 10,016)	>0.9	>0.9
Missing values (n)	6	3	3
Carbohydrate (E%)	45 (41, 49)	45 (42, 49)	45 (40, 49)	0.5	>0.9
Missing values (n)	6	3	3
Protein (E%)	16.2 (14.1, 18.5)	16.2 (14.2, 18.1)	16.0 (14.0, 18.8)	0.4	>0.9
Missing values (n)	6	3	3
Fat (E%)	37 (32, 40)	37 (32, 40)	37 (32, 41)	>0.9	>0.9
Missing values (n)	6	3	3
Polyunsaturated fatty acid (E%)	5.59 (4.62, 6.61)	5.48 (4.63, 6.41)	5.68 (4.57, 6.94)	0.3	>0.9
Missing values (n)	6	3	3
Monounsaturated fatty acid (E%)	12.29 (10.35, 13.95)	12.24 (10.59, 13.63)	12.50 (10.27, 14.25)	0.8	>0.9
Missing values (n)	6	3	3
Saturated fatty acid (E%)	12.93 (11.32, 14.96)	13.06 (11.28, 15.09)	12.88 (11.58, 14.79)	0.8	>0.9
Missing values (n)	6	3	3
Carbohydrate intake (g)	218 (173, 268)	221 (175, 269)	210 (170, 266)	0.7	>0.9
Missing values (n)	6	3	3
Protein (g)	79 (66, 94)	77 (66, 94)	83 (66, 94)	0.3	>0.9
Missing values (n)	6	3	3
Fat (g)	81 (65, 98)	81 (65, 98)	83 (65, 98)	0.7	>0.9
Missing values (n)	6	3	3
Polyunsaturated fatty acid (g)	12.6 (9.0, 16.8)	12.6 (8.5, 16.0)	12.8 (9.7, 17.8)	0.4	>0.9
Missing values (n)	6	3	3
Monounsaturated fatty acid (g)	27 (22, 34)	27 (21, 33)	29 (22, 34)	0.6	>0.9
Missing values (n)	6	3	3
Saturated fatty acid (g)	29 (23, 35)	30 (23, 35)	29 (23, 38)	>0.9	>0.9
Missing values (n)	6	3	3
Fiber (g)	21 (16, 26)	21 (16, 25)	19 (15, 27)	0.6	>0.9
Missing values (n)	6	3	3
1Median (Q1, Q3); n (%)
2Wilcoxon rank sum test; Pearson’s Chi-squared test; Fisher’s exact test
3Benjamini-Hochberg (BH) correction was used to control the False Discovery Rate (FDR), which was calculated based on the number of clinical characteristics

## Sheet: S6
WHR at 5-6 years' postpartum	All1 N = 132	Normal1 N = 51	High1 N = 81	p-value2	q-value3
Age (yrs)	31.1 (27.9, 34.1)	30.9 (27.8, 34.6)	31.3 (28.3, 34.0)	0.8	>0.9
College or university education (n, %)	87 (66.4)	34 (66.7)	53 (66.3)	>0.9	>0.9
Missing values (n)	1	0	1
Smoked before pregnancy (n, %)	25 (19.1)	10 (19.6)	15 (18.8)	>0.9	>0.9
Missing values (n)	1	0	1
Prepregnancy BMI (kg/m2)	28.5 (26.6, 31.7)	28.8 (26.6, 32.3)	28.4 (26.5, 31.1)	0.7	>0.9
Prepregnancy BMI (overweight or obese) (n, %)				0.4	>0.9
Overweight	84 (63.6)	30 (58.8)	54 (66.7)
Obese	48 (36.4)	21 (41.2)	27 (33.3)
Region of origin (n, %)				0.7	>0.9
European	129 (97.7)	51 (100.0)	78 (96.3)
Asian	1 (0.8)	0 (0.0)	1 (1.2)
Middle Eastern	0 (0.0)	0 (0.0)	0 (0.0)
other/mixed	2 (1.5)	0 (0.0)	2 (2.5)
Primiparous (n, %)	66 (50.0)	25 (49.0)	41 (50.6)	0.9	>0.9
Gestational weight gain from prepregnancy to late pregnancy (kg)	13.0 (9.6, 17.4)	14.5 (10.4, 17.7)	12.6 (9.0, 16.6)	0.2	>0.9
Blood pressure systolic (mmHg)	115.0 (110.0, 123.0)	113.5 (109.0, 119.0)	115.0 (111.3, 123.5)	0.14	>0.9
Missing values (n)	1	0	1
Blood pressure diastolic (mmHg)	75.0 (71.0, 81.0)	76.0 (70.5, 81.5)	74.5 (71.3, 80.8)	>0.9	>0.9
Missing values (n)	1	0	1
Fasting glucose (mmol/l)	4.7 (4.5, 5.0)	4.8 (4.6, 5.0)	4.7 (4.5, 5.0)	0.2	>0.9
Missing values (n)	1	0	1
Fasting insulin (mU/l)	10.0 (7.0, 15.0)	10.0 (8.0, 14.0)	9.5 (7.0, 15.0)	0.4	>0.9
Missing values (n)	1	0	1
GDM in pregnancy (n, %)	33 (25.8)	7 (14.3)	26 (32.9)	0.02	0.9
Missing values (n)	4	2	2
High sensitive CRP (mg/l)	5.5 (3.1, 8.3)	6.8 (4.0, 10.3)	4.8 (2.6, 7.1)	0.05	0.9
Diet
Energy intake (kJ)	8117.0 (7,034.5, 9,158.0)	7921.0 (7,050.0, 9,312.0)	8205.0 (7019.0, 9092.0)	>0.9	>0.9
Missing values (n)	4	0	4
Carbohydrate (E%)	45.2 (41.9, 49.3)	45.9 (43.4, 50.2)	44.7 (41.3, 48.7)	0.12	>0.9
Missing values (n)	4	0	4
Protein (E%)	15.6 (14.4, 18.2)	16.1 (13.8, 17.8)	15.6 (14.5, 18.3)	0.4	>0.9
Missing values (n)	4	0	4
Fat (E%)	36.3 (31.7, 39.9)	35.7 (30.9, 39.2)	36.4 (31.7, 40.4)	0.4	>0.9
Missing values (n)	4	0	4
Polyunsaturated fatty acid (E%)	5.6 (4.7, 6.7)	5.6 (4.3, 6.6)	5.6 (4.7, 6.8)	0.4	>0.9
Missing values (n)	4	0	4
Monounsaturated fatty acid (E%)	12.4 (10.3, 13.9)	11.9 (10.1, 13.5)	12.5 (10.6, 14.0)	0.3	>0.9
Missing values (n)	4	0	4
Saturated fatty acid (E%)	12.9 (11.0, 14.8)	12.9 (11.0, 14.3)	12.9 (11.1, 15.4)	0.5	>0.9
Missing values (n)	4	0	4
Carbohydrate intake (g)	215.3 (177.8, 261.9)	217.0 (185.6, 278.4)	213.6 (165.3, 255.6)	0.3	>0.9
Missing values (n)	4	0	4
Protein (g)	77.3 (64.1, 91.3)	75.2 (64.1, 90.9)	78.7 (64.1, 92.9)	0.6	>0.9
Missing values (n)	4	0	4
Fat (g)	76.7 (63.1, 93.8)	74.7 (64.9, 92.4)	80.7 (61.2, 96.9)	0.5	>0.9
Missing values (n)	4	0	4
Polyunsaturated fatty acid (g)	12.6 (9.0, 16.0)	12.2 (9.3, 15.6)	13.0 (8.9, 16.6)	0.6	>0.9
Missing values (n)	4	0	4
Monounsaturated fatty acid (g)	26.8 (21.7, 33.7)	26.3 (21.8, 31.1)	27.1 (21.6, 34.5)	0.4	>0.9
Missing values (n)	4	0	4
Saturated fatty acid (g)	27.9 (22.1, 33.8)	27.4 (22.1, 32.8)	29.3 (22.2, 34.4)	0.6	>0.9
Missing values (n)	4	0	4
Fiber (g)	19.3 (14.9, 24.3)	20.7 (16.2, 23.3)	18.4 (14.8, 26.2)	0.7	>0.9
Missing values (n)	4	0	4
1Median (Q1, Q3); n (%)
2Wilcoxon rank sum test; Pearson’s Chi-squared test; Fisher’s exact test
3Benjamini-Hochberg (BH) correction was used to control the False Discovery Rate (FDR), which was calculated based on the number of clinical characteristics

## Sheet: S7
Body fat% trajectories (%)	All1 N = 287	Low and slowly decreasing1 N = 134	High and stable1 N = 153	p-value1	q-value3
Age (yrs)	30.8 (27.9, 34.5)	31.0 (27.9, 34.0)	30.6 (27.8, 34.6)	>0.9	>0.9
College or university education (n, %)	190 (66.7)	97 (72.4)	93 (61.6)	0.05	0.2
Missing values (n)	2	0	2
Smoked before pregnancy (n, %)	49 (17.1)	21 (15.7)	28 (18.4)	0.5	0.8
Missing values (n)	1	0	1
Prepregnancy BMI (kg/m2)	28.8 (26.6, 31.8)	26.9 (25.7, 28.4)	31.2 (28.9, 34.4)	<0.001	<0.001
Prepregnancy BMI (overweight or obese) (n, %)				<0.001	<0.001
Overweight	172 (59.9)	116 (86.6)	56 (36.6)
Obese	115 (40.1)	18 (13.4)	97 (63.4)
Region of origin (n, %)				0.2	0.6
European	282 (98.3)	132 (98.5)	150 (98.0)
Asian	2 (0.7)	2 (1.5)	0 (0.0)
Middle Eastern	1 (0.3)	0 (0.0)	1 (0.7)
other/mixed	2 (0.7)	0 (0.0)	2 (1.3)
Primiparous (n, %)	136 (47.4)	63 (47.0)	73 (47.7)	>0.9	>0.9
Gestational weight gain from prepregnancy to late pregnancy (kg)	13.0 (9.1, 17.3)	12.7 (10.0, 16.2)	13.6 (8.8, 18.4)	0.2	0.7
Blood pressure systolic (mmHg)	117.0 (111.5, 123.5)	114.0 (110.0, 122.0)	118.0 (113.5, 125.0)	<0.001	0.006
Missing values (n)	2	0	2
Blood pressure diastolic (mmHg)	76.0 (71.0, 82.0)	74.0 (70.0, 79.5)	78.0 (72.0, 84.0)	<0.001	0.002
Missing values (n)	2	0	2
Fasting glucose (mmol/l)	4.7 (4.5, 5.0)	4.8 (4.5, 4.9)	4.7 (4.5, 5.0)	>0.9	>0.9
Missing values (n)	3	0	3
Fasting insulin (mU/l)	10.0 (7.0, 13.5)	8.0 (7.0, 11.0)	11.0 (8.0, 15.0)	<0.001	<0.001
Missing values (n)	3	0	3
GDM in pregnancy (n, %)	82 (29.2)	36 (27.5)	46 (30.7)	0.6	0.8
Missing values (n)	6	3	3
High sensitive CRP (mg/l)	5.6 (3.3, 9.1)	4.5 (2.8, 7.2)	6.7 (3.8, 10.7)	<0.001	<0.001
Missing values (n)	2	0	2
Diet
Energy intake (kJ)	8,044.5 (6,867.5, 9,187.5)	8,083.5 (6,870.5, 9,376.0)	7,997.5 (6,823.0, 9,158.0)	0.6	>0.9
Missing values (n)	7	2	5
Carbohydrate (E%)	45.3 (41.9, 49.4)	44.6 (41.8, 48.7)	45.7 (42.1, 50.1)	0.4	0.8
Missing values (n)	7	2	5
Protein (E%)	16.7 (14.6, 18.6)	16.7 (14.8, 18.6)	16.4 (14.3, 18.9)	0.5	0.8
Missing values (n)	7	2	5
Fat (E%)	35.5 (31.4, 39.1)	35.8 (31.5, 38.6)	35.2 (31.2, 39.5)	>0.9	>0.9
Missing values (n)	7	2	5
Polyunsaturated fatty acid (E%)	5.4 (4.6, 6.4)	5.4 (4.6, 6.5)	5.5 (4.6, 6.1)	0.3	0.8
Missing values (n)	7	2	5
Monounsaturated fatty acid (E%)	12.0 (10.3, 13.7)	12.1 (10.6, 13.6)	11.9 (10.2, 13.7)	0.4	0.8
Missing values (n)	7	2	5
Saturated fatty acid (E%)	12.8 (11.1, 14.5)	12.6 (11.0, 13.8)	13.4 (11.2, 15.1)	0.10	0.4
Missing values (n)	7	2	5
Carbohydrate intake (g)	211.2 (174.1, 255.4)	211.6 (175.9, 255.1)	210.8 (170.5, 255.6)	0.8	>0.9
Missing values (n)	7	2	5
Protein (g)	78.7 (64.7, 91.5)	78.9 (66.4, 95.3)	78.5 (63.0, 91.1)	0.2	0.7
Missing values (n)	7	2	5
Fat (g)	76.5 (61.2, 92.6)	75.3 (62.5, 96.2)	77.3 (59.8, 91.0)	0.7	>0.9
Missing values (n)	7	2	5
Polyunsaturated fatty acid (g)	11.9 (8.8, 15.1)	12.1 (8.7, 15.8)	11.9 (8.8, 14.4)	0.2	0.7
Missing values (n)	7	2	5
Monounsaturated fatty acid (g)	25.6 (20.6, 32.5)	25.6 (20.9, 33.6)	25.6 (20.0, 31.1)	0.4	0.8
Missing values (n)	7	2	5
Saturated fatty acid (g)	27.4 (21.5, 34.0)	27.2 (21.5, 33.0)	27.9 (21.5, 34.5)	0.7	>0.9
Missing values (n)	7	2	5
Fiber (g)	19.6 (15.0, 25.2)	20.8 (16.2, 26.0)	18.3 (14.3, 24.3)	0.01	0.08
Missing values (n)	7	2	5
1Median (Q1, Q3); n (%)
2Wilcoxon rank sum test; Pearson’s Chi-squared test; Fisher’s exact test
3Benjamini-Hochberg (BH) correction was used to control the False Discovery Rate (FDR), which was calculated based on the number of clinical characteristics

## Sheet: S8
	At one year, n=240	At two years, n=174	At 5-6 years, n=132
BMI	29.6 (26.6, 32.9)	30.4 (27.5, 33.6)	31.2 (27.5, 33.8)
WHR	0.82 (0.79, 0.87)	0.83 (0.80, 0.87)	0.87 (0.83, 0.91)
Body fat%	42 (39, 47)	44 (39, 49)	44 (40, 49)
NA	0	1	0
