# Supplementary material for: The Relationship Between Gut Microbiota During Pregnancy and the Level of Postpartum Adiposity
Source: Microbiologyopen. 2025 Nov 12;14(6):e70128. doi: 10.1002/mbo3.70128 (PMC12612556; doi:10.1002/mbo3.70128)
Supplement: Supplementary file 2 — Supplemental tables 9–11. [file MBO3-14-e70128-s001.xlsx]

## Sheet: Info
Supplemental Tables 9-11 for Houttu et al. The relationship between gut microbiota during pregnancy and the level of postpartum adiposity, MicrobiologyOpen. Corresponding author: Noora Houttu, nhmhou@utu.fi, Integrative Physiology and Pharmacology Unit, Institute of Biomedicine & Nutrition and Food Research Center, University of Turku, Turku, Finland.
S9	The association between bacterial species and BMI (categorised and continuous) at one, two and five-to-six years' postpartum. MaAsLin2.
S10	The association between bacterial species and WHR (categorised and continuous) at one, two and five-to-six years' postpartum. MaAsLin2.
S11	The association between bacterial species and body fat% (categorised and continuous) at one, two and five-to-six years' postpartum and body fat% trajectories. MaAsLin2.

## Sheet: S9
BMI at one year postpartum (categorised)																								BMI at one year postpartum (continuous)																								BMI at two years' postpartum (categorised)
Early pregnancy								Late pregnancy								Change from early to late pregnancy								Early pregnancy								Late pregnancy								Change from early to late pregnancy								Early pregnancy
feature	value	coef	stderr	N	N.not.0	pval	qval	feature	value	coef	stderr	N	N.not.0	pval	qval	feature	value	coef	stderr	N	N.not.0	pval	qval	feature	value	coef	stderr	N	N.not.0	pval	qval	feature	value	coef	stderr	N	N.not.0	pval	qval	feature	value	coef	stderr	N	N.not.0	pval	qval	feature	value
Lachnospira_eligens	Overweight	-0.0102232212160133	0.00301928561710453	240	192	0.000837496999674161	0.483949696306101	GGB3034_SGB4030	Obese	-0.000137369163892022	3.13663104758619e-05	209	79	1.93474994378236e-05	0.0212629018821681	Hydrogeniiclostidium_mannosilyticum	Obese	-0.000255988216692148	6.68247800387362e-05	390	173	0.000175711931451026	0.380064907728569	Alistipes_putredinis	BMI	0.00225407848847995	0.0019261374059742	240	194	0.243135033156389	0.964327963905577	GGB3034_SGB4030	BMI	-3.4494797990033e-05	1.04683213653209e-05	209	79	0.00116645571415479	0.366267094244605	Fusicatenibacter_saccharivorans	BMI	-0.000781111599395304	0.000303465854330847	390	379	0.0108452659256346	0.62448605934692	GGB9615_SGB15053	Overweight
Hydrogeniiclostidium_mannosilyticum	Obese	-0.000239383809817989	7.11816192887603e-05	240	120	0.000906697323290119	0.483949696306101	GGB3034_SGB4030	Overweight	-0.000114784756309298	3.05749760700158e-05	209	79	0.000229108181652022	0.125894945817786	Pseudoflavonifractor_SGB15156	Overweight	-0.000654834331197764	0.0002267830974246	390	146	0.00435390133540808	0.553466326106264	Ruminococcaceae_unclassified_SGB15234	BMI	-0.000987282864225716	0.000482016183757157	240	99	0.0416978727854778	0.964327963905577	Paraprevotella_clara	BMI	0.00135612460778701	0.000499951709068639	209	45	0.00726849804439198	0.627381322041513	Intestinibacter_SGB6139	BMI	4.57898028553096e-05	1.65116567765149e-05	390	141	0.00612607558614607	0.62448605934692	GGB9615_SGB15053	Obese
Hydrogeniiclostidium_mannosilyticum	Overweight	-0.000212614043155827	6.99209905063359e-05	240	120	0.00264071901977148	0.587327276689123	Clostridia_unclassified_SGB4121	Obese	-0.000196205649866983	5.85267990490998e-05	209	152	0.000961373310438643	0.264137317043017	Hydrogeniiclostidium_mannosilyticum	Overweight	-0.000199551853638695	6.53616463075715e-05	390	173	0.00260492668492024	0.553466326106264	Barnesiella_intestinihominis	BMI	0.00137091960861762	0.000941139601849703	240	147	0.146604572178724	0.964327963905577	Clostridiaceae_bacterium_OM08_6BH	BMI	0.000111640009460274	4.53440974839331e-05	209	161	0.0146733895066798	0.68673537324035	Paraprevotella_clara	BMI	0.00142070993384163	0.000557058550948848	390	85	0.0115796858698668	0.62448605934692	GGB6612_SGB9346	Overweight
Eubacterium_sp_AF15_50	Obese	-0.000655744474130213	0.000215506362984294	240	76	0.00262366239392101	0.587327276689123	GGB9494_SGB14891	Overweight	-0.000367317321972796	0.000111750338540917	209	120	0.00120017398757343	0.293109158298489	Eubacterium_sp_AF15_50	Overweight	-0.000651320399789943	0.000228453482726131	390	135	0.00486170143135414	0.553466326106264	Bacteroides_xylanisolvens	BMI	-0.00279756487893851	0.00223128701237096	240	138	0.211219553437311	0.964327963905577	Prevotella_copri_clade_A	BMI	0.0253731329105812	0.0100224573515631	209	59	0.0121342562628022	0.68673537324035	Prevotella_copri_clade_A	BMI	0.0226098656611253	0.00917161677259572	390	106	0.0146156886150097	0.62448605934692	GGB6612_SGB9346	Obese
Streptococcus_parasanguinis	Overweight	-0.000385361669002133	0.000132005443445811	240	166	0.00386639071644061	0.612146634610326	GGB9494_SGB14891	Obese	-0.000358871516595241	0.000114642634762176	209	120	0.00201289314454719	0.336395167017244	Eubacterium_sp_AF15_50	Obese	-0.000706849724310151	0.000233567460348508	390	135	0.00283426174362721	0.553466326106264	Fusicatenibacter_saccharivorans	BMI	-0.00083309183325933	0.000319672418787444	240	231	0.00977004969652053	0.964327963905577	Lacticaseibacillus_rhamnosus	BMI	2.6638858265243e-05	1.17977617051975e-05	209	74	0.0250447583598578	0.750637743979536	Lachnospira_SGB5076	BMI	-0.000324824158233427	0.000137864174524698	390	76	0.0195250258932469	0.658170872837812	Ruminococcus_sp_NSJ_71	Overweight
Streptococcus_parasanguinis	Obese	-0.000390675982088439	0.000134385413469682	240	166	0.00401407629252673	0.612146634610326	Clostridia_unclassified_SGB4121	Overweight	-0.000172739729319326	5.70502380813303e-05	209	152	0.00279420927403108	0.341203999128906	Pseudoflavonifractor_SGB15156	Obese	-0.000622260998901165	0.000231859683132655	390	146	0.0079508976857584	0.633844656320346	GGB9602_SGB15031	BMI	-0.000611525844091683	0.000412715655173949	240	86	0.139815986297395	0.964327963905577	Lachnospira_SGB5076	BMI	-0.000505184169614975	0.000223019239063597	209	44	0.0245882690455254	0.750637743979536	Clostridia_unclassified_SGB4367	BMI	0.00219553891141415	0.00118014974894286	390	92	0.0644348804643948	0.850209099032878	Ruminococcus_sp_NSJ_71	Obese
Streptococcus_salivarius	Obese	-0.000438646784203864	0.000153487930443973	240	187	0.00466702934350986	0.622756728024597	Candidatus_Metalachnospira_gallinarum	Overweight	-0.000171679536744484	5.63483834249132e-05	209	29	0.00263188998746542	0.341203999128906	Clostridia_unclassified_SGB4121	Obese	-0.000121522268623268	4.82494690239702e-05	390	280	0.0126431888829598	0.633844656320346	Roseburia_intestinalis	BMI	-0.000973008625352304	0.00066566980644671	240	163	0.145219029730183	0.964327963905577	Dorea_sp_AF36_15AT	BMI	-2.88603823523238e-05	1.2982221201313e-05	209	163	0.0273477772059468	0.769003168000055	GGB9602_SGB15031	BMI	-0.000654497996409086	0.000352076654742168	390	146	0.0646377938975147	0.850209099032878	Pseudoflavonifractor_SGB15156	Obese
Lachnospira_eligens	Obese	-0.00866405320347164	0.00307372132122885	240	192	0.00525266056355659	0.623023905732962	Clostridium_spiroforme	Obese	-0.000194055365572677	6.53954436781838e-05	209	92	0.0033771462081847	0.371148368279498	GGB58158_SGB79798	Overweight	-3.67361379825226e-05	1.4674701502736e-05	390	260	0.0131821220280577	0.633844656320346	Dysosmobacter_welbionis	BMI	0.000528212765982947	0.000393397232193705	240	236	0.1807235341611	0.964327963905577	Clostridia_unclassified_SGB4367	BMI	0.00244639328023935	0.00110930450428145	209	55	0.0285871548643679	0.781755238751101	Roseburia_sp_AF02_12	BMI	0.00175943716204646	0.0010116105953548	390	251	0.0836734560514111	0.850209099032878	Lachnospira_eligens	Obese
Alistipes_communis	Obese	-0.00398561376972963	0.00147877064052284	240	139	0.0075677244750441	0.807854587710958	Eubacterium_sp_AF15_50	Obese	-0.000851183095557267	0.000300038913793912	209	71	0.0050340065714538	0.478381815038048	Lachnospira_eligens	Overweight	-0.00673055257210931	0.00270752352503135	390	323	0.0138251614073187	0.636251577107029	Bacteroides_clarus	BMI	0.000286478711853766	0.00021017197819217	240	35	0.174223556652537	0.964327963905577	GGB9614_SGB15049	BMI	0.000201433821374875	9.94179403508256e-05	209	133	0.0440997340589823	0.781755238751101	Oscillibacter_sp_ER4	BMI	0.000932185294066	0.000467198187036518	390	215	0.0474974375678116	0.850209099032878	Pseudoflavonifractor_SGB15156	Overweight
Eubacterium_sp_AF15_50	Overweight	-0.000558092959092252	0.000211689738317868	240	76	0.00896601517050582	0.838586850652949	Candidatus_Metalachnospira_gallinarum	Obese	-0.00016485161848071	5.78067791540165e-05	209	29	0.00481362374795417	0.478381815038048	GGB9602_SGB15031	Obese	-0.00256245585458315	0.00107081784534049	390	146	0.0177290139051474	0.697967557127279	Methanobrevibacter_smithii	BMI	9.66446021495432e-05	5.79766993685282e-05	240	47	0.0969144963377533	0.964327963905577	Candidatus_Gastranaerophilales_bacterium	BMI	0.00106881058275709	0.000519188040939708	209	89	0.0408466853897021	0.781755238751101	GGB9705_SGB15225	BMI	0.000141917783618675	8.21127391958166e-05	390	197	0.0856161061317431	0.850209099032878	GGB3478_SGB4643	Overweight
Bacteroides_eggerthii	Overweight	-0.0168432239964562	0.00660063425830159	240	46	0.011384123951345	0.868039451290055	GGB9581_SGB14999	Obese	-0.000391169679980909	0.000146546809262315	209	143	0.008239524072212	0.567642778018406	Anaerotignum_faecicola	Overweight	0.000654985955546561	0.000276084704906228	390	167	0.0187157273755812	0.697967557127279	Ruminococcus_torques	BMI	0.000454026794769459	0.000367986645868948	240	232	0.218559753001032	0.964327963905577	Eggerthella_lenta	BMI	-5.10261430048921e-05	2.47580542722439e-05	209	79	0.0406173942067625	0.781755238751101	Phascolarctobacterium_faecium	BMI	-0.00121318945522623	0.000704828795303227	390	167	0.0868947089038039	0.850209099032878	GGB9635_SGB15106	Obese
Ruminococcus_bicirculans	Overweight	0.00378939823842353	0.00593015072529022	240	188	0.523472301009407	0.99253817884879	Clostridiales_unclassified_SGB15145	Overweight	0.000235524913877502	8.89228448818095e-05	209	93	0.00874012931490223	0.567642778018406	Phocaeicola_vulgatus	Overweight	-0.04133277896915	0.0173132056214888	390	313	0.0179944543885508	0.697967557127279	GGB9615_SGB15053	BMI	-0.000639177349906241	0.00026415403487678	240	108	0.0163268114757525	0.964327963905577	GGB9758_SGB15368	BMI	-0.00325632894437515	0.00149865308114298	209	91	0.0309861040896086	0.781755238751101	Adlercreutzia_equolifaciens	BMI	-6.5365347149227e-05	3.0817416436664e-05	390	272	0.0352639203327373	0.850209099032878	GGB3478_SGB4643	Obese
Clostridia_bacterium	Obese	-0.00364765757023957	0.00613347028979293	240	239	0.552635238669674	0.99253817884879	Sellimonas_intestinalis	Overweight	-0.000285833343442504	0.000107866745448086	209	71	0.00870946622114691	0.567642778018406	GGB9494_SGB14891	Obese	-0.000185296901925683	8.13897736952578e-05	390	212	0.0239705534867701	0.773855331222146	Roseburia_sp_AF02_12	BMI	0.00134389541143544	0.00116197073793284	240	142	0.248676360281428	0.964327963905577	GGB9537_SGB14940	BMI	-2.58075558653123e-05	1.17228806297899e-05	209	52	0.0288641367228593	0.781755238751101	Enterocloster_asparagiformis	BMI	-3.24962858588222e-05	1.81071546600229e-05	390	116	0.0743574719418754	0.850209099032878	Anaerobutyricum_hallii	Overweight
Bacteroides_uniformis	Overweight	-0.0112639974962579	0.0154762792637543	240	222	0.46748181369394	0.99253817884879	GGB3256_SGB4303	Obese	-0.00546819753241749	0.00206579156989676	209	49	0.00878064351802811	0.567642778018406	Faecalibacterium_prausnitzii	Obese	-0.0120830012276353	0.0059271703042434	390	384	0.0429387186286471	0.811168381269946	Oscillibacter_sp_ER4	BMI	0.00082449875566494	0.000469159774968016	240	127	0.0802105971321432	0.964327963905577	Intestinibacter_SGB6139	BMI	4.07959345052353e-05	1.86796801037775e-05	209	84	0.0301452009950623	0.781755238751101	GGB3034_SGB4030	BMI	-1.44405653463646e-05	7.81068494599532e-06	390	146	0.0660968219489883	0.850209099032878	Anaerobutyricum_hallii	Obese
Bacteroides_uniformis	Obese	-0.0149127203647587	0.0157553062475462	240	222	0.344903096191668	0.99253817884879	GGB58158_SGB79798	Overweight	-4.41136126522683e-05	1.67527040094161e-05	209	138	0.00913252801472163	0.570894480247788	Ruminococcaceae_unclassified_SGB15234	Obese	-0.00489889560208869	0.00231441985454465	390	161	0.0356456934532334	0.811168381269946	GGB9627_SGB15081	BMI	-0.00014335929252522	7.84543058826445e-05	240	76	0.068979791920942	0.964327963905577	GGB3256_SGB4303	BMI	-0.00140070197268576	0.000682419955519454	209	49	0.0414382429824431	0.781755238751101	Bacteroides_stercoris	BMI	0.00681935228699329	0.00320907235102189	390	136	0.0349265917821341	0.850209099032878	GGB9635_SGB15106	Overweight
Clostridia_unclassified_SGB4367	Overweight	0.00269888070252737	0.00385286555197133	240	51	0.484350407737519	0.99253817884879	Clostridium_spiroforme	Overweight	-0.000165926313666628	6.37455950417639e-05	209	92	0.00994942466730647	0.589353469601543	Lachnospira_eligens	Obese	-0.00615662567442777	0.00276813198918714	390	323	0.027370792149504	0.811168381269946	GGB9705_SGB15225	BMI	0.000149314798806307	8.89515605707527e-05	240	123	0.0946167264576734	0.964327963905577	GGB4585_SGB6340	BMI	-0.00076821362085302	0.000382530010397557	209	31	0.0459830988710955	0.781755238751101	Blautia_sp_MSK_21_1	BMI	-0.000123573381414267	6.82613417778136e-05	390	150	0.071889961981367	0.850209099032878	Parabacteroides_goldsteinii	Overweight
Clostridia_unclassified_SGB4367	Obese	0.00801011714433419	0.00392233014585729	240	51	0.0423048777377069	0.99253817884879	Clostridium_phoceensis	Overweight	-0.000609187475961718	0.000239735926570415	209	193	0.0118254784690709	0.596165678221546	Dorea_longicatena	Overweight	0.00107413861461314	0.000503010369830354	390	346	0.0340637647484197	0.811168381269946	Intestinimonas_butyriciproducens	BMI	-0.000106242680171311	9.31983202328305e-05	240	186	0.255513578062331	0.964327963905577	GGB9350_SGB14317	BMI	0.0005757729780664	0.000289659441360914	209	28	0.0482234593862598	0.789018747259384	GGB9758_SGB15368	BMI	-0.00247603616096944	0.00139571690288462	390	160	0.077721961154522	0.850209099032878	Parabacteroides_goldsteinii	Obese
Alistipes_finegoldii	Overweight	0.00137030078340793	0.00488214987525265	240	179	0.779218218514435	0.99253817884879	Eubacterium_sp_AF15_50	Overweight	-0.000745526178640328	0.000292469291738409	209	71	0.0115663586193694	0.596165678221546	GGB9581_SGB14999	Obese	-0.000269527608532476	0.000138284387145596	390	256	0.0528227139683129	0.811168381269946	Christensenellaceae_bacterium	BMI	-7.29120489748946e-05	5.87603521289854e-05	240	207	0.2159580008774	0.964327963905577	Roseburia_sp_AF02_12	BMI	0.00193873092115473	0.00104943516693328	209	139	0.0661881088933014	0.795394798264018	GGB9537_SGB14940	BMI	-2.72831684188288e-05	1.57300805235489e-05	390	116	0.0845206503073366	0.850209099032878	Lachnospira_eligens	Overweight
Faecalibacterium_prausnitzii	Overweight	-0.00213076015431256	0.00626118279680521	240	237	0.733939961583719	0.99253817884879	Clostridium_phoceensis	Obese	-0.000611070513566324	0.000245940715956943	209	193	0.0138067140554097	0.605196168644887	Clostridium_spiroforme	Obese	-9.76393796342776e-05	4.44089518259571e-05	390	156	0.029164398639257	0.811168381269946	Peptococcaceae_bacterium	BMI	7.44358852664853e-05	4.90801796392923e-05	240	71	0.130766836544628	0.964327963905577	Oscillibacter_sp_ER4	BMI	0.000881472648068016	0.000487403830928379	209	114	0.0720526815463029	0.795394798264018	GGB9621_SGB15073	BMI	0.000163832916455691	7.76541405199122e-05	390	189	0.0362371012662338	0.850209099032878	Clostridium_sp_AM49_4BH	Obese
Faecalibacterium_prausnitzii	Obese	-0.00418648212473791	0.00637406774292103	240	237	0.511984295781925	0.99253817884879	Eggerthella_lenta	Obese	-0.000185903634750413	7.52267683363666e-05	209	79	0.0143176527613895	0.605196168644887	Clostridia_unclassified_SGB4121	Overweight	-0.000101228738583312	4.71930431651969e-05	390	280	0.0332791739277837	0.811168381269946	GGB9590_SGB15012	BMI	-0.000111612825864048	7.33785053138713e-05	240	32	0.129649814153251	0.964327963905577	GGB9705_SGB15225	BMI	0.000147553475532302	8.09682577933036e-05	209	101	0.069916269309575	0.795394798264018	Hydrogeniiclostidium_mannosilyticum	BMI	-4.68984321991219e-05	2.22827263146969e-05	390	173	0.0366828709526566	0.850209099032878	Ruminococcus_bicirculans	Overweight
Ruminococcus_bromii	Overweight	0.00117412914664162	0.00285999017376485	240	129	0.681805162553434	0.99253817884879	Lachnospira_SGB5076	Obese	-0.00168448212798223	0.000680369439353409	209	44	0.014140487989836	0.605196168644887	Anaerotruncus_rubiinfantis	Overweight	3.06774480713384e-05	1.51963892011684e-05	390	194	0.0449826772913513	0.811168381269946	GGB9608_SGB15041	BMI	-2.09541897615205e-05	1.53983241598874e-05	240	32	0.1749353071028	0.964327963905577	Coriobacteriia_bacterium	BMI	-5.79052362967109e-05	3.25856545082502e-05	209	42	0.0771086373199864	0.795394798264018	Eubacterium_sp_AF15_50	BMI	-0.000162784731197179	7.68972585196506e-05	390	135	0.0356186165959959	0.850209099032878	Eubacterium_sp_AF15_50	Obese
Ruminococcus_bromii	Obese	0.000962799294307959	0.0029115538873849	240	129	0.741193585819634	0.99253817884879	Slackia_isoflavoniconvertens	Obese	-0.000128669890520652	5.28124129290492e-05	209	42	0.0157294840691955	0.613017254496283	GGB9494_SGB14891	Overweight	-0.000175345919050957	7.96077383006577e-05	390	212	0.0288773759560855	0.811168381269946	Streptococcus_salivarius	BMI	-8.95155832440772e-05	5.05579475447671e-05	240	187	0.0779889133584351	0.964327963905577	Clostridium_spiroforme	BMI	-3.90958508860375e-05	2.16885570862192e-05	209	92	0.0729790750913667	0.795394798264018	Turicibacter_sanguinis	BMI	1.86743921006826e-05	1.05177789831045e-05	390	134	0.077476206836219	0.850209099032878	Ruminococcaceae_bacterium	Overweight
Candidatus_Cibiobacter_qucibialis	Overweight	-0.00356446236818717	0.00236558190723167	240	198	0.133270487272796	0.99253817884879	GGB9602_SGB15031	Obese	-0.00304072362718122	0.00125650958863301	209	79	0.0164339838871737	0.621264356315912	Streptococcus_parasanguinis	Overweight	-0.000242063562880614	0.000113104025499907	390	262	0.0336712531158482	0.811168381269946	Pseudoflavonifractor_SGB15156	BMI	-0.000163526271246801	0.000100844487756416	240	88	0.106296165690268	0.964327963905577	Clostridia_unclassified_SGB4121	BMI	-3.58411986101707e-05	1.95309573699212e-05	209	152	0.0679992122691446	0.795394798264018	Candidatus_Neoclostridium_roslinense	BMI	-8.9079339350497e-05	4.65877930833101e-05	390	56	0.0574287219893673	0.850209099032878	Hydrogeniiclostidium_mannosilyticum	Obese
Candidatus_Cibiobacter_qucibialis	Obese	-0.00364274878639795	0.00240823176985294	240	198	0.131784800364913	0.99253817884879	GGB9623_SGB15076	Overweight	-0.00151227032536952	0.000648058043048129	209	129	0.0206334385855603	0.621264356315912	Clostridiaceae_unclassified_SGB4769	Overweight	-0.000111324843088178	5.22242113575549e-05	390	176	0.0343753888706358	0.811168381269946	Adlercreutzia_equolifaciens	BMI	-5.41416642118233e-05	3.0585643504843e-05	240	172	0.0780537219561908	0.964327963905577	Bifidobacterium_animalis	BMI	-5.52210388204447e-05	2.97542808174453e-05	209	87	0.064961070434099	0.795394798264018	Bacteroides_uniformis	BMI	-0.00777226310164983	0.00472603616230922	390	368	0.101776719990181	0.863000018312876	Blautia_glucerasea	Obese
GGB9350_SGB14317	Overweight	0.000432267035495366	0.000708635362363914	240	30	0.54248062535972	0.99253817884879	Faecalicatena_fissicatena	Overweight	0.000722357190690992	0.000309183027538217	209	91	0.0204838473203632	0.621264356315912	Ruminococcus_sp_NSJ_71	Obese	-0.00891443309268432	0.00453068803489415	390	63	0.0506372595389963	0.811168381269946	Clostridiaceae_bacterium_OM08_6BH	BMI	7.6782822328768e-05	5.70496125023888e-05	240	173	0.179690742287575	0.964327963905577	Bacteroides_stercoris	BMI	0.00648301761120192	0.00339414128278295	209	75	0.0575778993731998	0.795394798264018	Eubacterium_siraeum	BMI	-0.00178421992973907	0.00121384027166618	390	265	0.143306854063022	0.863000018312876	Intestinimonas_butyriciproducens	Obese
Alistipes_shahii	Overweight	-0.00272354038273786	0.00315932929467458	240	164	0.38957487054446	0.99253817884879	GGB9581_SGB14999	Overweight	-0.000326676065600689	0.000142849608970764	209	143	0.0232728489981862	0.642073403355209	Sellimonas_intestinalis	Overweight	-0.000206980252150787	0.00010170993008177	390	115	0.0433007613829077	0.811168381269946	Lachnospiraceae_unclassified_SGB4882	BMI	-0.00022216269129401	0.00018458257232041	240	96	0.230010869188875	0.964327963905577	Eggerthellaceae_unclassified_SGB14341	BMI	6.70082133784611e-05	3.57124544810864e-05	209	53	0.0620892559579339	0.795394798264018	GGB9627_SGB15081	BMI	-0.000118087903864187	7.8986127654701e-05	390	133	0.136624827225564	0.863000018312876	Roseburia_intestinalis	Obese
Alistipes_shahii	Obese	-0.0030122239607058	0.00321628989281803	240	164	0.349997478963083	0.99253817884879	Sellimonas_intestinalis	Obese	-0.000255034195364579	0.000110658527417899	209	71	0.0222311922317541	0.642073403355209	Slackia_isoflavoniconvertens	Overweight	-8.7867745448969e-05	4.49924464140655e-05	390	77	0.0523596190261033	0.811168381269946	Clostridiales_bacterium	BMI	-0.000279029619145529	0.000241178365245439	240	223	0.24852246205915	0.964327963905577	Blautia_sp_MSK_21_1	BMI	-0.00018428135185624	9.55026833484188e-05	209	80	0.0550937300598305	0.795394798264018	Coriobacteriia_bacterium	BMI	-4.63601060857165e-05	2.90133875951702e-05	390	72	0.111793425093544	0.863000018312876	Ruminococcus_SGB4421	Overweight
Alistipes_putredinis	Overweight	-0.00333022426894674	0.00578383098718388	240	194	0.565340714615945	0.99253817884879	Hydrogeniiclostidium_mannosilyticum	Obese	-0.000203220218506765	9.02247503499282e-05	209	88	0.0254070473725989	0.664817739583004	Slackia_isoflavoniconvertens	Obese	-9.7650564482486e-05	4.59996114675015e-05	390	77	0.0351177255686319	0.811168381269946	Bifidobacterium_pseudocatenulatum	BMI	0.000115804829636851	7.7508170180535e-05	240	63	0.136550973072762	0.964327963905577	Eubacterium_sp_AF15_50	BMI	-0.00018830780316371	9.92569873752601e-05	209	71	0.0592677504470721	0.795394798264018	GGB9590_SGB15012	BMI	-0.000111006388651813	7.5148245079372e-05	390	61	0.141350159452171	0.863000018312876	Lachnospiraceae_unclassified_SGB4894	Overweight
Alistipes_putredinis	Obese	0.00352924053491092	0.00588810959883286	240	194	0.549522388351758	0.99253817884879	Ruminococcaceae_unclassified_SGB15234	Overweight	-0.00759497134707445	0.0033980078466171	209	82	0.0265377765484064	0.670558849058179	Clostridia_unclassified_SGB6276	Overweight	0.00322371901566607	0.00154056336468298	390	131	0.0377753667085241	0.811168381269946	Clostridium_leptum	BMI	0.000278417420433533	0.000205399823819974	240	190	0.176620543953996	0.964327963905577	Turicibacter_sanguinis	BMI	3.13782399789519e-05	1.6489534717004e-05	209	79	0.0585094661309273	0.795394798264018	Ruthenibacterium_lactatiformans	BMI	-0.000229038349125073	0.000143753773495459	390	376	0.11282573053454	0.863000018312876	Ruminococcus_bicirculans	Obese
Ruminococcaceae_unclassified_SGB15234	Overweight	-0.00174348869150215	0.00144898760314323	240	99	0.230151245918082	0.99253817884879	GGB58158_SGB79798	Obese	-3.84125044527798e-05	1.71862935907538e-05	209	138	0.0265416832884721	0.670558849058179	Lachnospira_SGB5076	Obese	-0.000940828062337018	0.00042472977109758	390	76	0.0279924693016355	0.811168381269946	Lacrimispora_amygdalina	BMI	-0.000314563667427347	0.000238069294327299	240	212	0.187739617498027	0.964327963905577	GGB4596_SGB6358	BMI	-0.00028254188942167	0.00015264356457474	209	29	0.0656678610616544	0.795394798264018	Lachnospiraceae_unclassified_SGB4882	BMI	-0.000186013190692352	0.000127949463030195	390	161	0.147714021389476	0.863000018312876	Lachnospiraceae_bacterium_WCA3_601_WT_6H	Overweight
Ruminococcaceae_unclassified_SGB15234	Obese	-0.00324330992221092	0.0014751118823428	240	99	0.0289235938129664	0.99253817884879	Slackia_isoflavoniconvertens	Overweight	-0.000114761100057099	5.14800190716756e-05	209	42	0.0269336305920187	0.672728636832466	Candidatus_Metalachnospira_gallinarum	Overweight	-9.99488800918049e-05	4.63795732806003e-05	390	53	0.0324741238525777	0.811168381269946	Clostridium_sp_AF27_2AA	BMI	0.000234875830888037	0.000168634949467413	240	120	0.165053048290298	0.964327963905577	Candidatus_Neoclostridium_roslinense	BMI	-7.57070820707138e-05	4.02172725670785e-05	209	33	0.0612488316062599	0.795394798264018	Clostridiales_bacterium	BMI	-0.000352062411586675	0.000230163418565275	390	359	0.127837705902605	0.863000018312876	Clostridia_unclassified_SGB4367	Overweight
Phocaeicola_dorei	Obese	-0.00383669692416447	0.0119970503597562	240	171	0.749415485778508	0.99253817884879	Ruminococcaceae_unclassified_SGB15234	Obese	-0.00757149431078081	0.00348595429387534	209	82	0.0310562070480842	0.696512923103654	Candidatus_Metalachnospira_gallinarum	Obese	-0.000100696412811836	4.74177894507461e-05	390	53	0.0350545744158607	0.811168381269946	Dysosmobacter_sp_NSJ_60	BMI	-3.36354127542575e-05	2.96408519989488e-05	240	209	0.257681078879687	0.964327963905577	Fusicatenibacter_saccharivorans	BMI	-0.000667084833323504	0.000393882448019198	209	204	0.0919191661734312	0.797842936941789	GGB9614_SGB15049	BMI	0.000134076138170087	9.05080605183572e-05	390	247	0.140227157263773	0.863000018312876	Clostridia_unclassified_SGB4367	Obese
Barnesiella_intestinihominis	Overweight	0.00179275297684348	0.00284739642936138	240	147	0.529590573291143	0.99253817884879	Clostridiaceae_bacterium_OM08_6BH	Overweight	0.000295909877136078	0.000135585096762388	209	161	0.0302639470514915	0.696512923103654	Prevotella_copri_clade_A	Obese	0.0550196495354697	0.0284078453849373	390	106	0.0543211889756397	0.81120817335336	Hungatella_hathewayi	BMI	4.47811948582929e-05	3.90777320586248e-05	240	83	0.253032436854553	0.964327963905577	GGB9602_SGB15031	BMI	-0.000692637756814405	0.000414142979830776	209	79	0.0960209503156401	0.797842936941789	Monoglobus_pectinilyticus	BMI	2.63431681600815e-05	1.63462505182258e-05	390	93	0.108778348943551	0.863000018312876	Alistipes_finegoldii	Overweight
Barnesiella_intestinihominis	Obese	0.00217112460372235	0.0028987330861769	240	147	0.454648494845463	0.99253817884879	GGB9667_SGB15164	Overweight	-0.000247846145612278	0.000117079280335229	209	135	0.0355289278584521	0.696512923103654	GGB3034_SGB4030	Obese	-4.5457895035074e-05	2.40501325888356e-05	390	146	0.0603299250690506	0.834188344990121	Candidatus_Pararuminococcus_gallinarum	BMI	1.49685519268113e-05	1.11980315167957e-05	240	159	0.182666445566799	0.964327963905577	Phascolarctobacterium_faecium	BMI	-0.00119242976418185	0.000716133096379287	209	89	0.0974832966907297	0.797842936941789	GGB9559_SGB14969	BMI	-1.18449311184541e-05	7.90087672018545e-06	390	97	0.135546949217048	0.863000018312876	Alistipes_finegoldii	Obese
Eubacterium_siraeum	Overweight	-0.00239863473500464	0.00355602687447183	240	156	0.500672133463033	0.99253817884879	Clostridia_unclassified_SGB6317	Overweight	-0.00313421134525891	0.00148476688309396	209	59	0.0360477235507135	0.696512923103654	Streptococcus_parasanguinis	Obese	-0.000218844609474669	0.000115635882088414	390	262	0.0600075740289891	0.834188344990121	Streptococcus_parasanguinis	BMI	-6.39234301029576e-05	4.44973109264677e-05	240	166	0.152229664588344	0.964327963905577	Ruthenibacterium_lactatiformans	BMI	-0.000347633396874688	0.000203322523138089	209	197	0.0888841751186395	0.797842936941789	Candidatus_Pararuminococcus_gallinarum	BMI	1.32475217959966e-05	8.82207154053182e-06	390	266	0.134915184839958	0.863000018312876	Faecalibacterium_prausnitzii	Overweight
Eubacterium_siraeum	Obese	-0.00267134340125125	0.00362013966515988	240	156	0.461340444758475	0.99253817884879	Lachnospira_sp_NSJ_43	Obese	0.00277448580532264	0.00132502040178847	209	89	0.0375531070926402	0.707510558347686	Streptococcus_salivarius	Overweight	-0.000337160892058229	0.000179315707459668	390	311	0.0616696649402156	0.838940158903688	Bacteroides_stercoris	BMI	0.0044698351091707	0.00366393163800105	240	79	0.223758742776322	0.964327963905577	GGB9559_SGB14969	BMI	-1.76539646588544e-05	1.06359895432941e-05	209	47	0.0985390584547825	0.797842936941789	GGB3510_SGB4687	BMI	1.37067451503712e-05	8.36610272276297e-06	390	114	0.103063380124829	0.863000018312876	Faecalibacterium_prausnitzii	Obese
Ruminococcaceae_bacterium	Overweight	-0.00115538888456356	0.00274423622614137	240	221	0.674141351292486	0.99253817884879	Ruthenibacterium_lactatiformans	Overweight	-0.00125839458484853	0.000603439840021919	209	197	0.0383308043415659	0.707510558347686	Phocaeicola_vulgatus	Obese	-0.0329080961574258	0.0177007652465966	390	313	0.0646224546400124	0.857536008505195	Bacilli_unclassified_SGB6473	BMI	0.000321991739098195	0.000251901108785104	240	40	0.202479531889038	0.964327963905577	Faecalibacillus_intestinalis	BMI	-0.000119442986618714	6.94927165933547e-05	209	163	0.0872245833977406	0.797842936941789	Bifidobacterium_animalis	BMI	-4.10457667745788e-05	2.62009895477192e-05	390	129	0.118942047106002	0.863000018312876	GGB4569_SGB6310	Overweight
GGB9677_SGB15180	Overweight	0.000109460487728745	0.000345431823260286	240	31	0.751629676107616	0.99253817884879	Clostridium_sp_AF36_4	Obese	0.00349333784909997	0.00170847624729895	209	149	0.0422203184078729	0.712786583995357	Clostridium_spiroforme	Overweight	-8.04209463695044e-05	4.34366143884891e-05	390	156	0.0657242703367343	0.866449685938398	Longicatena_caecimuris	BMI	-3.63523695570996e-05	3.02764877896589e-05	240	47	0.231137925024799	0.964327963905577	GGB9730_SGB15291	BMI	-0.000143800985151403	8.85968265492952e-05	209	84	0.106168409081901	0.813094645163829	GGB3293_SGB4348	BMI	0.00236585562130848	0.00150599687557303	390	93	0.117920138025631	0.863000018312876	GGB4569_SGB6310	Obese
Bacteroides_xylanisolvens	Overweight	0.00744150567871643	0.00669906895326733	240	138	0.267833825074587	0.99253817884879	GGB9699_SGB15216	Obese	-0.00307369091236177	0.00148717186578814	209	172	0.0400670457419596	0.712786583995357	Lachnospiraceae_unclassified_SGB4894	Overweight	-0.000686478531382899	0.000376799999135937	390	113	0.0701171286866122	0.883177457525263	Clostridia_unclassified_SGB14844	BMI	0.000132042189444667	9.92594437679931e-05	240	83	0.184774999568028	0.964327963905577	Eubacterium_siraeum	BMI	-0.00253397654778009	0.00161410241860593	209	142	0.118043558090506	0.826831801609401	Parabacteroides_merdae	BMI	0.00140435941158236	0.000946737469363542	390	250	0.139697045528926	0.863000018312876	Ruminococcus_bromii	Overweight
Fusicatenibacter_saccharivorans	Obese	-0.00129980815215087	0.000986576246729922	240	231	0.189019109184148	0.99253817884879	Pseudoflavonifractor_SGB15156	Obese	-0.000550694107118462	0.000270947596559448	209	86	0.0434546871043575	0.712786583995357	Clostridiaceae_unclassified_SGB4769	Obese	-9.72359393260371e-05	5.3393260938423e-05	390	176	0.0702295527944268	0.883177457525263	Candidatus_Parachristensenella_avicola	BMI	1.33600758064689e-05	9.30851104080988e-06	240	80	0.152603415908031	0.964327963905577	Anaerostipes_hadrus	BMI	-0.000458129988658607	0.000288545058566461	209	200	0.113952400535974	0.826831801609401	Candidatus_Gastranaerophilales_bacterium	BMI	0.000597055825575635	0.000416855325849567	390	153	0.15376803398256	0.863000018312876	Ruminococcus_bromii	Obese
Ruminococcus_callidus	Overweight	0.000210029813924397	0.000349557999107622	240	42	0.548551397275367	0.99253817884879	GGB9614_SGB15049	Obese	0.000626284862753069	0.000303672947331654	209	133	0.0404917410464017	0.712786583995357	Clostridia_unclassified_SGB4367	Obese	0.00650214232265505	0.00360252321183455	390	92	0.0727455670387197	0.894026485822447	Lachnospiraceae_unclassified_SGB4924	BMI	-0.000109935071129127	7.85635788079417e-05	240	58	0.163096111218514	0.964327963905577	Coprococcus_comes	BMI	-0.000237293668522235	0.000149534337533375	209	175	0.114142652186106	0.826831801609401	Faecalibacillus_intestinalis	BMI	-0.000135030056532145	8.43359337966754e-05	390	309	0.111080152728126	0.863000018312876	Candidatus_Cibiobacter_qucibialis	Overweight
Ruminococcus_callidus	Obese	0.000125287043995447	0.000355860296480852	240	42	0.725118216952087	0.99253817884879	Ruthenibacterium_lactatiformans	Obese	-0.00125091835528749	0.000619057929343531	209	197	0.0446735057732824	0.712937405466373	Faecalibacterium_prausnitzii	Overweight	-0.00960559732316934	0.0057973944516709	390	384	0.0992662528451847	0.89530806158071	Clostridium_sp_AT4	BMI	0.000651012507693721	0.00041939011753536	240	97	0.121999750940003	0.964327963905577	Blautia_faecis	BMI	-0.000302627049302428	0.00019827242187307	209	204	0.12853421479188	0.826831801609401	Ruminococcus_sp_NSJ_71	BMI	-0.00230387739626665	0.00147675675287787	390	63	0.120465666440546	0.863000018312876	Candidatus_Cibiobacter_qucibialis	Obese
Clostridium_sp_AF36_4	Overweight	0.00145662017650351	0.00180939254895432	240	173	0.421654466115666	0.99253817884879	Lachnoclostridium_sp_An138	Obese	-0.000163532579951054	8.09630728884422e-05	209	112	0.0447613111712282	0.712937405466373	Ruminococcaceae_unclassified_SGB15234	Overweight	-0.00403230250528214	0.00226374545269403	390	161	0.0765389562142023	0.89530806158071	GGB9537_SGB14940	BMI	-2.37391302763848e-05	2.08895890897007e-05	240	75	0.256994073986522	0.964327963905577	GGB9608_SGB15041	BMI	-2.45112508357721e-05	1.5450103484536e-05	209	31	0.114234693268582	0.826831801609401	Bacilli_unclassified_SGB6478	BMI	-0.000949353388194483	0.000663657741094088	390	72	0.154282714623499	0.863000018312876	Alistipes_putredinis	Overweight
Clostridium_sp_AF36_4	Obese	0.000550473097242989	0.00184201468873521	240	173	0.765336939401051	0.99253817884879	Anaerosacchariphilus_sp_NSJ_68	Overweight	4.25315699986935e-05	2.0973246629913e-05	209	66	0.0439244122365609	0.712937405466373	Clostridium_sp_AF36_4	Overweight	0.00273309164332969	0.00158961386532407	390	284	0.087252040494447	0.89530806158071	GGB9621_SGB15073	BMI	0.000231686073857718	8.62672135904272e-05	240	108	0.00777771125664581	0.964327963905577	GGB9494_SGB14891	BMI	-5.96251557880035e-05	3.83444738617719e-05	209	120	0.121554212626132	0.826831801609401	Bacteroides_intestinalis	BMI	-0.00134674336227411	0.000858655523657239	390	88	0.118507684270517	0.863000018312876	Alistipes_putredinis	Obese
Eubacterium_rectale	Overweight	0.00761707477011609	0.00550333923748129	240	217	0.167710675099705	0.99253817884879	Dorea_sp_AF24_7LB	Overweight	7.00166619047793e-05	3.51615938939337e-05	209	70	0.0478386781321719	0.715302139690571	Clostridium_sp_AF36_4	Obese	0.00263711482677399	0.00162519769463795	390	284	0.106396763273887	0.89530806158071	GGB9707_SGB15229	BMI	0.000327710294429276	0.000192540923554729	240	101	0.0901310759767237	0.964327963905577	Parabacteroides_merdae	BMI	0.00164859341137432	0.00107197476602414	209	133	0.125676895551092	0.826831801609401	Clostridia_unclassified_SGB6376	BMI	-0.000143073461641195	9.91715993469629e-05	390	51	0.150818399123372	0.863000018312876	Ruminococcaceae_unclassified_SGB15234	Overweight
Eubacterium_rectale	Obese	0.00157082974662143	0.00560256077012799	240	217	0.779446971671935	0.99253817884879	Prevotella_copri_clade_A	Obese	0.0614694058045066	0.0307945597226827	209	59	0.0473059573995479	0.715302139690571	Clostridium_sp_AF34_10BH	Obese	0.00684512206821773	0.00400929017016764	390	369	0.0894687815645844	0.89530806158071	Clostridiales_unclassified_SGB15145	BMI	7.47198753534174e-05	6.57992004118149e-05	240	112	0.257342970395473	0.964327963905577	Lachnoclostridium_sp_An138	BMI	-4.2008882452194e-05	2.66416902869358e-05	209	112	0.116443713070434	0.826831801609401	Butyricimonas_paravirosa	BMI	-0.000106924534638068	6.9412283594729e-05	390	77	0.125183743721875	0.863000018312876	Ruminococcaceae_unclassified_SGB15234	Obese
GGB9602_SGB15031	Overweight	0.00048569447481381	0.00122960632606934	240	86	0.693218773873122	0.99253817884879	Dorea_longicatena	Overweight	0.00132063165500857	0.000672604290541534	209	190	0.0510070989363908	0.729600638993487	Roseburia_intestinalis	Overweight	-0.00254379752710614	0.00149723432505777	390	254	0.0910282956225066	0.89530806158071	Bacteroides_caccae	BMI	-0.00130170425874995	0.00111371464207919	240	138	0.243722998515986	0.964327963905577	Slackia_isoflavoniconvertens	BMI	-2.76713322578399e-05	1.74265726758163e-05	209	42	0.113916820783287	0.826831801609401	Parabacteroides_goldsteinii	BMI	0.000265686253716407	0.000179443675114306	390	52	0.14042991574165	0.863000018312876	Phocaeicola_dorei	Overweight
GGB9602_SGB15031	Obese	-0.00173501293562576	0.00125177530729328	240	86	0.167112345396712	0.99253817884879	GGB9623_SGB15076	Obese	-0.00129750967332367	0.000664830930303215	209	129	0.0524059870907813	0.729600638993487	Ruminococcus_torques	Overweight	0.00165442861780518	0.000963808145743815	390	368	0.0877620728074637	0.89530806158071	Dielma_fastidiosa	BMI	-1.4036005153947e-05	1.13336719558779e-05	240	81	0.216845694059238	0.964327963905577	Alistipes_sp_AF17_16	BMI	-0.000147536221305126	9.36321330129589e-05	209	56	0.116699298961645	0.826831801609401	Coprococcus_comes	BMI	-0.00014686613614098	0.000103662084507266	390	332	0.158247999062237	0.864177326308115	Phocaeicola_dorei	Obese
Blautia_massiliensis	Overweight	0.000169020604929304	0.000630182577917566	240	211	0.788785318437407	0.99253817884879	Hungatella_hathewayi	Overweight	-0.000175043585132827	8.91993235934066e-05	209	54	0.051132774190304	0.729600638993487	Clostridium_phoceensis	Obese	-0.000405565349458552	0.000253710529811465	390	353	0.111658422532198	0.89530806158071	Evtepia_gabavorous	BMI	3.50646155869012e-05	2.81999863073631e-05	240	125	0.215004668269858	0.964327963905577	Bacteroides_intestinalis	BMI	-0.00109940969994782	0.000721622986601928	209	46	0.129231397158909	0.826831801609401	Pseudoflavonifractor_SGB15156	BMI	-0.000108146972011276	7.66540771503486e-05	390	146	0.159988197146449	0.864177326308115	Barnesiella_intestinihominis	Overweight
Blautia_massiliensis	Obese	0.000274070662118665	0.000641544349113202	240	211	0.669640703250268	0.99253817884879	Clostridia_unclassified_SGB14844	Overweight	-0.000171826807880142	8.77125994188978e-05	209	99	0.051534054810312	0.729600638993487	Lachnospira_pectinoschiza	Overweight	0.00257627574365761	0.00143957957211768	390	201	0.0751804659051983	0.89530806158071	Intestinibacter_SGB6139	BMI	3.24580910290037e-05	1.91792177563292e-05	240	77	0.0919621057716969	0.964327963905577	Parabacteroides_goldsteinii	BMI	0.000419486684890025	0.000273605712389216	209	25	0.126835974746326	0.826831801609401	Clostridium_sp_AT4	BMI	0.000408632908932818	0.000293283579350857	390	148	0.165218173165504	0.864177326308115	Barnesiella_intestinihominis	Obese
Bifidobacterium_adolescentis	Overweight	0.000912290992984343	0.00112273636972647	240	158	0.417332937287306	0.99253817884879	Clostridium_sp_AF36_4	Overweight	0.00317492219258725	0.00166537344000196	209	149	0.058057020587128	0.729992184699939	Streptococcus_salivarius	Obese	-0.000302053948983184	0.000183329726000102	390	311	0.101160272395407	0.89530806158071	Blautia_glucerasea	BMI	-8.97334892559879e-05	7.20237744230844e-05	240	88	0.214101591573147	0.964327963905577	Clostridia_bacterium	BMI	-0.00244245233194654	0.00160804664110482	209	207	0.13039241866614	0.827135746690264	Slackia_isoflavoniconvertens	BMI	-2.0826921251413e-05	1.50468628062752e-05	390	77	0.168002130143943	0.864177326308115	Ruminococcaceae_bacterium	Obese
Bifidobacterium_adolescentis	Obese	0.000440930065730588	0.00114297855697958	240	158	0.7000310450223	0.99253817884879	Clostridiaceae_bacterium_OM08_6BH	Obese	0.000266682382420975	0.00013909427864179	209	161	0.0566567366547463	0.729992184699939	Adlercreutzia_equolifaciens	Obese	-0.000166375785367163	9.52519071216464e-05	390	272	0.0823776974438242	0.89530806158071	Ruminococcus_sp_NSJ_71	BMI	-0.00208206993948425	0.0014272508560621	240	37	0.146015425081224	0.964327963905577	GGB9677_SGB15180	BMI	0.000506952033128161	0.000336617461292712	209	34	0.133664244472386	0.830255036598104	Alistipes_sp_AF17_16	BMI	-0.000121759271361123	8.81477297392215e-05	390	103	0.168868171609066	0.864177326308115	GGB9677_SGB15180	Overweight
Dorea_longicatena	Overweight	0.000572800700860474	0.000477099348323373	240	209	0.231178367103804	0.99253817884879	Clostridiaceae_unclassified_SGB4769	Overweight	-0.000115352485561548	5.93720096038306e-05	209	98	0.0534635686854499	0.729992184699939	GGB9644_SGB15121	Obese	-7.75738992390216e-05	4.86798453184793e-05	390	129	0.11277144402571	0.89530806158071	Eubacterium_sp_AF15_50	BMI	-0.000164585120732013	7.08255696514547e-05	240	76	0.0210278286384401	0.964327963905577	Clostridium_sp_AF34_10BH	BMI	0.00231049001584358	0.00153912872486669	209	199	0.134913323500695	0.830255036598104	GGB9695_SGB15211	BMI	0.0001024316065254	7.34445242973007e-05	390	91	0.164803010892276	0.864177326308115	Bacteroides_xylanisolvens	Overweight
Dorea_longicatena	Obese	0.000403157239149955	0.000485701131081554	240	209	0.407393086077374	0.99253817884879	Clostridiaceae_unclassified_SGB4769	Obese	-0.000115705145701048	6.09086621211098e-05	209	98	0.0589473810057836	0.729992184699939	GGB9614_SGB15049	Obese	0.000448253343708436	0.000278330068741923	390	247	0.109019558249524	0.89530806158071	GGB6606_SGB9340	BMI	-0.000294267339288671	0.000221294058707748	240	29	0.184944821952886	0.964327963905577	Eubacteriaceae_bacterium	BMI	7.11239196530106e-05	4.73568145915103e-05	209	88	0.134731099898026	0.830255036598104	GGB9677_SGB15180	BMI	0.000265885442952927	0.000199400136582407	390	59	0.184049259998257	0.867259845708942	Fusicatenibacter_saccharivorans	Obese
Ruminococcaceae_unclassified_SGB15236	Obese	-0.000698152437409936	0.000753064250891063	240	88	0.354881685881752	0.99253817884879	Candidatus_Gastranaerophilales_bacterium	Obese	0.00299931048968615	0.00158410613157096	209	89	0.0597809796387575	0.729992184699939	GGB58158_SGB79798	Obese	-2.53956435831754e-05	1.50031976771193e-05	390	260	0.0922270924559921	0.89530806158071	Alistipes_communis	BMI	-0.00076148895561404	0.000486877270221639	240	139	0.119216705015342	0.964327963905577	Ruminococcus_bicirculans	BMI	-0.00256674538918547	0.00177860617391877	209	164	0.150574353732986	0.832902170520495	Anaerostipes_hadrus	BMI	-0.00029202215763579	0.000217617470564388	390	378	0.181289139507289	0.867259845708942	Ruminococcus_callidus	Obese
Clostridium_sp_AF34_10BH	Overweight	0.00248800773087423	0.0039981885693514	240	226	0.534388225177447	0.99253817884879	Clostridia_unclassified_SGB6317	Obese	-0.00288860089767014	0.00152319527357128	209	59	0.0593768956673746	0.729992184699939	Enterocloster_asparagiformis	Obese	-9.6710762545599e-05	5.52111635458398e-05	390	116	0.0815180231224619	0.89530806158071	GGB9635_SGB15106	BMI	-0.002906314632719	0.00149454631885553	240	60	0.0530678134170752	0.964327963905577	Alistipes_putredinis	BMI	0.00365066767601963	0.00251204998240984	209	176	0.147742016794821	0.832902170520495	Eubacteriaceae_bacterium	BMI	4.73823415219965e-05	3.5467682846369e-05	390	174	0.183231119161414	0.867259845708942	Clostridium_sp_AF36_4	Overweight
Clostridium_sp_AF34_10BH	Obese	0.00410730251032106	0.00407027324022899	240	226	0.314016665517894	0.99253817884879	Blautia_sp_MSK_21_1	Obese	-0.00055230750646109	0.000292164308448382	209	80	0.0601800137133383	0.730583709291502	Bacteroides_stercoris	Obese	0.0159849763118794	0.00990055728273378	390	136	0.108139827256365	0.89530806158071	Paraprevotella_clara	BMI	0.00182627505987122	0.000772935958849621	240	56	0.0189907932199346	0.964327963905577	Eubacterium_rectale	BMI	-0.00264130706362022	0.00181696450802194	209	188	0.147622880860175	0.832902170520495	Alistipes_senegalensis	BMI	-0.000341315671454896	0.000251688132082507	390	115	0.176736494736825	0.867259845708942	Clostridium_sp_AF36_4	Obese
Roseburia_intestinalis	Overweight	-0.00144699757615971	0.00201415507841643	240	163	0.473250614453938	0.99253817884879	Candidatus_Neoclostridium_roslinense	Obese	-0.000232088407071781	0.000122966398213502	209	33	0.0605826493823073	0.730583709291502	GGB6612_SGB9346	Overweight	-0.00595895315665207	0.00376138306892234	390	69	0.114873983911824	0.89530806158071	Lentisphaeria_bacterium	BMI	-0.000180695326236673	0.000152740512741249	240	63	0.238049097001282	0.964327963905577	Lachnospiraceae_bacterium	BMI	-0.001704581349788	0.00114341691500705	209	209	0.137619089935441	0.832902170520495	Ruminococcus_gnavus	BMI	0.000152593828763089	0.000115626254153416	390	190	0.18857840150101	0.869712329310628	Eubacterium_rectale	Overweight
Roseburia_intestinalis	Obese	-0.00134652646474718	0.0020504689499124	240	163	0.512053088875277	0.99253817884879	Anaerotignum_faecicola	Overweight	0.000518477786301673	0.000286346824867882	209	85	0.0717242503672932	0.74027843062012	Bacteroides_eggerthii	Obese	-0.0113916700075252	0.00709215784720583	390	72	0.109955967746735	0.89530806158071	GGB9695_SGB15211	BMI	8.2387597509612e-05	5.62184087014558e-05	240	48	0.144182902503164	0.964327963905577	Parabacteroides_distasonis	BMI	0.00192172134911252	0.0013153052377007	209	181	0.145595969282016	0.832902170520495	Clostridium_sp_AF34_10BH	BMI	0.0017154560526193	0.00130579854235717	390	369	0.190584392715696	0.870454530823405	Eubacterium_rectale	Obese
Bacteroides_fragilis	Overweight	0.00542110804019784	0.0042038220227929	240	161	0.198531115830207	0.99253817884879	Lachnospiraceae_bacterium	Overweight	-0.00612368666287835	0.00339624954087974	209	209	0.0729126687400262	0.74027843062012	Ruminococcus_sp_NSJ_71	Overweight	-0.0074753203235067	0.00443148826969633	390	63	0.0933426439644149	0.89530806158071	Bifidobacterium_catenulatum	BMI	8.62975461222167e-05	6.14378527111699e-05	240	46	0.161509860807436	0.964327963905577	Adlercreutzia_equolifaciens	BMI	-5.61572758604228e-05	3.86430918637486e-05	209	146	0.14775116443358	0.832902170520495	Clostridiaceae_bacterium_OM08_6BH	BMI	5.96058645501265e-05	4.56649956538728e-05	390	297	0.193434340182979	0.870454530823405	Ruminococcaceae_unclassified_SGB15265	Overweight
Blautia_wexlerae	Overweight	-0.000998093014179457	0.00111567312636024	240	240	0.37195552304892	0.99253817884879	Lachnospiraceae_bacterium	Obese	-0.00640574278376361	0.00348415048007862	209	209	0.0674964362625202	0.74027843062012	Alistipes_communis	Obese	-0.00212902140538494	0.00127250675577451	390	236	0.0960270673099341	0.89530806158071	Bacteroides_intestinalis	BMI	-0.00128526224856474	0.000948590813134199	240	54	0.176802666358299	0.964327963905577	Candidatus_Borkfalkia_ceftriaxoniphila	BMI	0.000112164701480905	7.66719600011593e-05	209	112	0.145083729962963	0.832902170520495	GGB9512_SGB14909	BMI	7.90630940904321e-05	6.02415089940701e-05	390	60	0.191016927581132	0.870454530823405	Ruminococcaceae_unclassified_SGB15265	Obese
Blautia_wexlerae	Obese	-0.000780352388445384	0.00113578796805058	240	240	0.492756770539804	0.99253817884879	Parabacteroides_distasonis	Obese	0.00731039434098715	0.00400619487448748	209	181	0.0695577383794738	0.74027843062012	Paraprevotella_clara	Obese	0.00278936198126825	0.00172883931701947	390	85	0.108383544961201	0.89530806158071	Clostridia_unclassified_SGB6376	BMI	-0.000368491019480533	0.000160962009121644	240	31	0.0229890863705423	0.964327963905577	Clostridiaceae_unclassified_SGB4769	BMI	-2.88276144140628e-05	2.00175715956911e-05	209	98	0.151422022097809	0.832902170520495	Dorea_sp_AF36_15AT	BMI	-1.29254067372851e-05	9.92861428537303e-06	390	303	0.194609487256545	0.87079834603405	Bifidobacterium_adolescentis	Overweight
Dysosmobacter_welbionis	Overweight	0.000821436716195186	0.0011890653578709	240	236	0.490390429996765	0.99253817884879	Coriobacteriia_bacterium	Obese	-0.000184255678838259	9.95920332905009e-05	209	42	0.0658037770245587	0.74027843062012	Clostridia_unclassified_SGB6276	Obese	0.00268811459324114	0.00157504918857514	390	131	0.0895859683236407	0.89530806158071	Blautia_sp_AF19_10LB	BMI	-7.87931533151022e-05	6.20306063800251e-05	240	57	0.205314585779785	0.964327963905577	Hydrogeniiclostidium_mannosilyticum	BMI	-4.28599305049518e-05	2.97184420871505e-05	209	88	0.150833945014019	0.832902170520495	Lachnospira_eligens	BMI	-0.00117143457560389	0.00091012686194995	390	323	0.199681095207751	0.875124142768807	Bifidobacterium_adolescentis	Obese
Dysosmobacter_welbionis	Obese	0.000997174166594264	0.00121050341250172	240	236	0.410947515738236	0.99253817884879	Clostridia_unclassified_SGB14844	Obese	-0.00016227296045284	8.99827564776451e-05	209	99	0.0728645771021936	0.74027843062012	Fusicatenibacter_saccharivorans	Obese	-0.00146757106532082	0.000942334909358608	390	379	0.12111810511142	0.905454006199876	GGB4585_SGB6340	BMI	0.00029928939918204	0.000242517717851262	240	36	0.218455727623612	0.964327963905577	Bifidobacterium_catenulatum	BMI	-0.000152150895582743	0.000102165335841129	209	39	0.138017702515753	0.832902170520495	GGB9699_SGB15216	BMI	-0.000648778286284164	0.00050391735645176	390	317	0.199556520683248	0.875124142768807	Dorea_longicatena	Overweight
Bacilli_unclassified_SGB6571	Overweight	0.00070934378648379	0.00164941233702523	240	78	0.667566533063355	0.99253817884879	Faecalibacillus_intestinalis	Overweight	0.000381438051031195	0.000206126356691172	209	163	0.0657456812534569	0.74027843062012	Parabacteroides_distasonis	Obese	0.0042618937529649	0.00274077347681314	390	336	0.121684043021774	0.905454006199876	Bacteroides_cellulosilyticus	BMI	-0.0018133157475651	0.00154852335441173	240	117	0.24283875249449	0.964327963905577	Blautia_sp_AF19_10LB	BMI	-7.69583743389122e-05	5.36753543288927e-05	209	42	0.153221807289603	0.835668621441393	Candidatus_Parachristensenella_avicola	BMI	1.28313556388701e-05	1.00231500202906e-05	390	129	0.202105020753859	0.875142729376913	Dorea_longicatena	Obese
Bacilli_unclassified_SGB6571	Obese	0.000872158496215443	0.00167915014038131	240	78	0.603991381123205	0.99253817884879	Phocaeicola_vulgatus	Overweight	-0.035588761841874	0.0195854708494439	209	167	0.0707290700608063	0.74027843062012	Coriobacteriia_bacterium	Obese	-0.000136174981982765	8.94028698251416e-05	390	72	0.129454034337688	0.905454006199876	Butyricimonas_paravirosa	BMI	-0.00010766358308912	6.63232472434164e-05	240	44	0.105922071707555	0.964327963905577	Bacilli_unclassified_SGB6478	BMI	-0.00136214276901624	0.000951657535623743	209	36	0.153918109758584	0.835682186700785	Lachnospira_sp_NSJ_43	BMI	0.000582178099759758	0.000458661549388426	390	176	0.205946762144938	0.879781790361096	Ruminococcaceae_unclassified_SGB15236	Obese
Anaerotignum_faecicola	Overweight	0.000623898713001516	0.000357371428295222	240	108	0.0822169096191604	0.99253817884879	Coprococcus_eutactus	Overweight	-0.00513114716286325	0.00286080255411695	209	98	0.0744179537182356	0.74027843062012	Lachnospiraceae_unclassified_SGB4882	Overweight	-0.000586979637262843	0.000384913711787761	390	161	0.12900388568108	0.905454006199876	Prevotella_copri_clade_A	BMI	0.0171690195525854	0.00763764349831931	240	57	0.0255490116752752	0.964327963905577	Monoglobus_pectinilyticus	BMI	2.68221912488275e-05	1.89873263786287e-05	209	52	0.159340482264749	0.850368097420799	Blautia_SGB4831	BMI	-2.4272211395842e-05	1.90756011320885e-05	390	149	0.204837636242895	0.879781790361096	Clostridium_sp_AF34_10BH	Overweight
Anaerotignum_faecicola	Obese	0.0003228209004711	0.000363814596580777	240	108	0.375856978051452	0.99253817884879	Clostridia_unclassified_SGB6276	Overweight	0.00338909851772406	0.0018591393150271	209	73	0.0698361124912843	0.74027843062012	Lachnospiraceae_unclassified_SGB4882	Obese	-0.00061679914919316	0.00039353008342342	390	161	0.118770093907593	0.905454006199876	GGB9523_SGB14922	BMI	9.78483323139852e-05	7.95363147822652e-05	240	28	0.219893916287195	0.964327963905577	GGB9347_SGB14313	BMI	-0.000544394262947818	0.000386845650203009	209	30	0.160924678966261	0.851635098798979	Clostridia_unclassified_SGB14844	BMI	8.14855865580506e-05	6.41051514867762e-05	390	156	0.205297930479457	0.879781790361096	Clostridium_sp_AF34_10BH	Obese
GGB9705_SGB15224	Overweight	0.000267102508928851	0.000203378661794108	240	59	0.190416760484895	0.99253817884879	Coprococcus_eutactus	Obese	-0.00523855784910379	0.00293484517917809	209	98	0.0758156308665998	0.745057658400451	Anaerotruncus_rubiinfantis	Obese	2.3924287341003e-05	1.55365634606647e-05	390	194	0.125328876462138	0.905454006199876	Lachnospira_eligens	BMI	-0.00112155907874746	0.00102411209812948	240	192	0.274620672438756	0.964670371763596	Alistipes_senegalensis	BMI	-0.000435783358512416	0.000311447601437532	209	66	0.16331990987817	0.853209564284459	Blautia_sp_AF19_10LB	BMI	-6.61111520942792e-05	5.19789839818109e-05	390	91	0.205028858059886	0.879781790361096	Roseburia_intestinalis	Overweight
Parasutterella_excrementihominis	Overweight	0.000912590929163648	0.00127622330239727	240	165	0.475309470738987	0.99253817884879	Lachnospiraceae_unclassified_SGB4894	Obese	-0.000697719797908031	0.000392961122995081	209	49	0.0773598347775804	0.74906130767014	Monoglobus_pectinilyticus	Obese	7.61688068229816e-05	5.00484324367945e-05	390	93	0.129769182580657	0.905454006199876	Faecalibacterium_SGB15346	BMI	-0.000679313477127924	0.000619017809818371	240	159	0.273637269631768	0.964670371763596	Blautia_SGB4831	BMI	-4.11221819674331e-05	2.97671338566341e-05	209	77	0.168701563680681	0.855327335045871	Alistipes_communis	BMI	-0.00052455540346629	0.000416088661326854	390	236	0.209028492709767	0.881629267781686	Bacteroides_fragilis	Overweight
Parasutterella_excrementihominis	Obese	0.00101777925460143	0.00129923275658481	240	165	0.434237663017142	0.99253817884879	Pseudoflavonifractor_SGB15156	Overweight	-0.000467437628107909	0.000264111913557973	209	86	0.0783074649590833	0.754911438509058	Clostridium_sp_AF15_49	Obese	0.0036862355316237	0.00238614547527404	390	114	0.124119697943874	0.905454006199876	Anaerotruncus_massiliensis	BMI	5.47706221728999e-05	5.0567249242431e-05	240	50	0.279912550495339	0.964670371763596	Intestinimonas_gabonensis	BMI	1.03185805699093e-05	7.45383572958155e-06	209	129	0.167823033607477	0.855327335045871	Eubacterium_rectale	BMI	-0.00207368212395129	0.00166450308589265	390	353	0.214420710561371	0.890923469774735	Blautia_wexlerae	Overweight
GGB9342_SGB14306	Overweight	0.00481307980645398	0.00490038374198892	240	76	0.327068721348691	0.99253817884879	Hydrogeniiclostidium_mannosilyticum	Overweight	-0.000155139354325405	8.7948488075928e-05	209	88	0.0792932612631588	0.761076804613201	Bacteroides_uniformis	Obese	-0.01968900787191	0.0145778012244527	390	368	0.178495470578849	0.90843472629163	GGB9512_SGB14909	BMI	7.91747485890638e-05	7.04605930786023e-05	240	32	0.262348737065184	0.964670371763596	Negativibacillus_massiliensis	BMI	5.59533836000123e-05	4.0291285428039e-05	209	30	0.166485445233355	0.855327335045871	GGB9608_SGB15041	BMI	-1.79925709192975e-05	1.46252355913651e-05	390	54	0.220185799247733	0.890923469774735	Blautia_wexlerae	Obese
GGB9342_SGB14306	Obese	0.00384977936922878	0.00498873438956042	240	76	0.441108661865961	0.99253817884879	Lachnospira_SGB5076	Overweight	-0.00116077056313333	0.00066320453414529	209	44	0.0816407828698974	0.764959739052324	Collinsella_aerofaciens	Overweight	0.000935117713610756	0.000635235074170624	390	321	0.142726011526305	0.90843472629163	GGB9758_SGB15368	BMI	-0.00168944787785704	0.00150168886410609	240	91	0.261774208837333	0.964670371763596	Butyricimonas_faecihominis	BMI	-0.00015885626828979	0.000115864578193181	209	33	0.171918865160585	0.86288655296254	Intestinimonas_gabonensis	BMI	6.22949884366032e-06	5.07212506911565e-06	390	239	0.220955463564463	0.890923469774735	Dysosmobacter_welbionis	Overweight
Eubacterium_ventriosum	Overweight	0.000517048090582629	0.000755703800338866	240	121	0.494559828299574	0.99253817884879	Eggerthellaceae_unclassified_SGB14341	Obese	0.000189781305900527	0.000108876682644507	209	53	0.0828869765631142	0.765914728035033	GGB9627_SGB15081	Obese	-0.000335995391405409	0.000242641806348011	390	133	0.167827716121679	0.90843472629163	Hydrogeniiclostidium_mannosilyticum	BMI	-2.6317628777634e-05	2.37247475357984e-05	240	120	0.268489255593568	0.964670371763596	GGB9694_SGB15201	BMI	-0.000183213926441596	0.000134807410493461	209	61	0.17567540493957	0.864157866595693	Dielma_fastidiosa	BMI	-9.99180152164212e-06	8.03711721984534e-06	390	112	0.215381905606621	0.890923469774735	Dysosmobacter_welbionis	Obese
Collinsella_aerofaciens	Overweight	0.000508546228078229	0.000713340340932248	240	190	0.47664451423616	0.99253817884879	Clostridiales_unclassified_SGB15145	Obese	0.000159230853200471	9.12243252316079e-05	209	93	0.0824672348452349	0.765914728035033	GGB6613_SGB9347	Obese	0.00298566888200628	0.00206757412849988	390	118	0.15044570832117	0.90843472629163	Coprobacter_fastidiosus	BMI	-0.000218610482513576	0.000199586559213047	240	77	0.274548996227671	0.964670371763596	Lachnospiraceae_unclassified_SGB4894	BMI	-0.000173205183439898	0.000128903561146006	209	49	0.180597375356953	0.865667470230501	Clostridium_sp_AF27_2AA	BMI	0.000155894998969517	0.000127795462332377	390	202	0.224080528935983	0.894654602304418	Bacilli_unclassified_SGB6571	Overweight
Collinsella_aerofaciens	Obese	0.000892360763910903	0.000726201391082304	240	190	0.220433848861334	0.99253817884879	GGB9627_SGB15081	Obese	-0.00044502335976752	0.000257392321689087	209	73	0.0853892349906321	0.769203026677907	Clostridium_phoceensis	Overweight	-0.000359174033479838	0.000248155518124129	390	353	0.149512271625208	0.90843472629163	Enterocloster_bolteae	BMI	6.17670323276316e-05	5.74317450096641e-05	240	151	0.2833091369184	0.96477586879214	Lachnospira_sp_NSJ_43	BMI	0.000573325199358134	0.0004380577333289	209	89	0.192130498633586	0.869059694094292	GGB9581_SGB14999	BMI	-5.48106313438458e-05	4.52472329673471e-05	390	256	0.227319869897713	0.897313637249828	Bacilli_unclassified_SGB6571	Obese
GGB9632_SGB15089	Overweight	0.00221823811698591	0.00240290116145949	240	150	0.356922362579435	0.99253817884879	Blautia_SGB4815	Overweight	9.87034284650815e-05	5.6851140617554e-05	209	99	0.0841046004302461	0.769203026677907	Peptococcaceae_bacterium	Overweight	0.000206519676710497	0.000152746878529183	390	140	0.178040708051591	0.90843472629163	Clostridia_unclassified_SGB4367	BMI	0.00128770676336912	0.00129283605290857	240	51	0.320304302742352	0.966899212802224	Lawsonibacter_sp_NSJ_51	BMI	5.08380048060602e-05	3.87914424392297e-05	209	86	0.191536720231236	0.869059694094292	Alistipes_indistinctus	BMI	0.000178629132314661	0.000148039857347942	390	199	0.229132687181879	0.898706510637442	Anaerotignum_faecicola	Overweight
GGB9632_SGB15089	Obese	0.00121567951575555	0.00244622386532167	240	150	0.619703471958691	0.99253817884879	Roseburia_hominis	Obese	-0.00287041611882391	0.00167281117245043	209	193	0.0877561369696799	0.777774149432889	Lachnospira_sp_NSJ_43	Obese	0.00208813429565362	0.00141032532593812	390	176	0.140440995726804	0.90843472629163	Eubacterium_siraeum	BMI	-0.0010991650820442	0.00117862097151391	240	156	0.352033556646702	0.966899212802224	GGB9699_SGB15216	BMI	-0.000635694354886557	0.000489492847521344	209	172	0.195572019490162	0.870272571303603	Oscillibacter_SGB15077	BMI	7.94676258340524e-05	6.5880380003577e-05	390	145	0.229281650232746	0.898706510637442	Anaerotignum_faecicola	Obese
Ruminococcaceae_unclassified_SGB15233	Overweight	0.000468416440272157	0.000644854745820656	240	69	0.468357687207001	0.99253817884879	Ruminococcus_bicirculans	Obese	-0.0092268711576566	0.00542893809576009	209	164	0.0907978914852777	0.788829112587512	Lachnospiraceae_bacterium_OM04_12BH	Obese	0.000378243250407594	0.000252906159740032	390	123	0.136493193755109	0.90843472629163	Eubacterium_rectale	BMI	-0.00160256713548989	0.00183679762610386	240	217	0.383877291947653	0.966899212802224	Eubacterium_ramulus	BMI	-0.000140145354456806	0.000108758701055558	209	149	0.199051980426059	0.870272571303603	Clostridiaceae_unclassified_SGB4769	BMI	-2.09599190231448e-05	1.74820431810289e-05	390	176	0.232101504650368	0.900243074522558	GGB9705_SGB15224	Overweight
Ruminococcaceae_unclassified_SGB15233	Obese	0.000800068962124333	0.000656481046409044	240	69	0.224231041935689	0.99253817884879	Faecalibacterium_prausnitzii	Obese	-0.0130360546234795	0.00769650758519355	209	206	0.0918989769389607	0.789629388035092	GGB9644_SGB15121	Overweight	-6.5958959006817e-05	4.76139963374267e-05	390	129	0.167660777904978	0.90843472629163	Ruminococcaceae_unclassified_SGB15236	BMI	-0.000246469065479242	0.000246489127946269	240	88	0.318424041135278	0.966899212802224	Ruminococcus_sp_NSJ_71	BMI	-0.00200178870362815	0.00155830897346609	209	35	0.200443939648656	0.870272571303603	Clostridium_spiroforme	BMI	-1.72552379515523e-05	1.45522684340121e-05	390	156	0.237261477335236	0.902643629278401	Parasutterella_excrementihominis	Overweight
Bacteroides_clarus	Overweight	0.000613075932595194	0.000634972053679274	240	35	0.335327452172521	0.99253817884879	GGB6613_SGB9347	Overweight	0.00365540764241714	0.00216525866258698	209	63	0.092961696134451	0.789629388035092	GGB9623_SGB15076	Overweight	-0.000757900742490817	0.000507201181210334	390	217	0.136834107516992	0.90843472629163	GGB9705_SGB15224	BMI	-5.65819597958957e-05	6.80175810559928e-05	240	59	0.406362879039426	0.966899212802224	Dorea_longicatena	BMI	-0.000283620584261378	0.000228069768278652	209	190	0.215135898003641	0.878469348273939	Blautia_sp_MSK_20_85	BMI	-7.00612822946639e-05	5.97295591831987e-05	390	168	0.242330342953227	0.902643629278401	GGB9342_SGB14306	Overweight
Bacteroides_clarus	Obese	0.000524828196063413	0.000646420175925635	240	35	0.417711256608304	0.99253817884879	Bacilli_unclassified_SGB6473	Obese	-0.00139195511372428	0.000826115036372874	209	35	0.0935914924466413	0.789629388035092	Intestinimonas_gabonensis	Overweight	2.1562823916752e-05	1.52395011560775e-05	390	239	0.158797760837207	0.90843472629163	Collinsella_aerofaciens	BMI	0.000195409227339805	0.000237113922914431	240	190	0.410746746978164	0.966899212802224	Blautia_sp_MSK_20_85	BMI	-7.47729165771027e-05	5.9206971947117e-05	209	90	0.208115250113402	0.878469348273939	GGB9494_SGB14891	BMI	-3.1284521670894e-05	2.67282675398765e-05	390	212	0.243335561781276	0.904096455996964	GGB9342_SGB14306	Obese
GGB3277_SGB4327	Obese	-0.000487117162838022	0.00106310298473069	240	36	0.647250677706796	0.99253817884879	Firmicutes_bacterium_AF16_15	Obese	-0.00199520856368349	0.00119131598592102	209	178	0.0955694847677421	0.790289395546603	Enterocloster_bolteae	Obese	0.000190584417367662	0.000142757022360952	390	229	0.183535155363088	0.90843472629163	GGB9699_SGB15216	BMI	-0.000674335476636864	0.00064093638969234	240	184	0.293877771043338	0.966899212802224	Ruminococcaceae_unclassified_SGB15265	BMI	-0.000623898850041536	0.000516212376213919	209	92	0.22826184394108	0.882580780254966	GGB9186_SGB14125	BMI	3.05675841916896e-05	2.62536337737971e-05	390	173	0.245810723903444	0.90623786994764	Eubacterium_ventriosum	Overweight
Clostridiaceae_bacterium	Overweight	0.000188087851805078	0.000647980155401519	240	236	0.771879817889685	0.99253817884879	Roseburia_hominis	Overweight	-0.00264940402055439	0.0016306081522303	209	193	0.105813206789244	0.79722029089989	Eggerthellaceae_unclassified_SGB14322	Overweight	-3.05185836185772e-05	2.22926276200135e-05	390	103	0.172686770540676	0.90843472629163	Odoribacter_splanchnicus	BMI	-0.000308313141736689	0.000330058808589061	240	180	0.351245554836025	0.966899212802224	Streptococcus_thermophilus	BMI	-0.000250566882130915	0.000203241355970682	209	152	0.219099479709698	0.882580780254966	GGB9350_SGB14317	BMI	0.000260155582402832	0.000229973611922272	390	54	0.25943394782092	0.906744710121572	Eubacterium_ventriosum	Obese
Anaerostipes_hadrus	Overweight	0.000451122337861572	0.00101144777823795	240	235	0.656016186617141	0.99253817884879	Paraprevotella_clara	Obese	0.00252777081659948	0.00154608229731029	209	45	0.103664049329485	0.79722029089989	Eggerthellaceae_unclassified_SGB14322	Obese	-3.08477135604403e-05	2.27916526181546e-05	390	103	0.177585557317634	0.90843472629163	Bifidobacterium_bifidum	BMI	-7.25950034970423e-05	8.30453362434084e-05	240	59	0.382962603582914	0.966899212802224	Phocaeicola_vulgatus	BMI	-0.00794830031796951	0.00659948610631877	209	167	0.229887072171064	0.882580780254966	Roseburia_intestinalis	BMI	-0.000537514527169137	0.000499632436250629	390	254	0.28342409470468	0.906744710121572	Collinsella_aerofaciens	Overweight
Methanobrevibacter_smithii	Overweight	0.000210941520122049	0.000175270257561094	240	47	0.230044945305822	0.99253817884879	Turicibacter_sanguinis	Obese	8.10605330963297e-05	5.03661723827027e-05	209	79	0.10913306544808	0.805966161159028	GGB3034_SGB4030	Overweight	-3.38973090518872e-05	2.35235530743305e-05	390	146	0.151304490056185	0.90843472629163	Lacrimispora_celerecrescens	BMI	-7.63654546194753e-05	8.05025769041396e-05	240	144	0.343837346781187	0.966899212802224	GGB2982_SGB3964	BMI	-2.51760708745881e-05	2.04431303361408e-05	209	123	0.219597487034517	0.882580780254966	Eubacterium_ventriosum	BMI	0.000160042971877919	0.000145863683336412	390	197	0.273991618272821	0.906744710121572	Collinsella_aerofaciens	Obese
Methanobrevibacter_smithii	Obese	0.000130538107603289	0.000178430263301637	240	47	0.46518245035439	0.99253817884879	GGB9602_SGB15031	Overweight	-0.00192618891231538	0.0012248093582369	209	79	0.117414146840928	0.825776197214489	Lachnospiraceae_unclassified_SGB4894	Obese	-0.000564638288558076	0.00038523474366554	390	113	0.144455737842995	0.90843472629163	Clostridium_sp_AM22_11AC	BMI	-0.000429364086320396	0.000430191832966084	240	193	0.319314734030393	0.966899212802224	GGB9581_SGB79823	BMI	2.26728363040413e-05	1.87071027271959e-05	209	33	0.226967529270505	0.882580780254966	GGB3277_SGB4327	BMI	-0.000411864182702997	0.000357890225418995	390	59	0.251311276703112	0.906744710121572	GGB9632_SGB15089	Overweight
GGB9699_SGB15216	Obese	-0.000556678728017844	0.00196987255540242	240	184	0.77774725949061	0.99253817884879	Hungatella_hathewayi	Obese	-0.000143578633842793	9.15079597007916e-05	209	54	0.118254187431793	0.825776197214489	Candidatus_Woodwardibium_gallinarum	Overweight	0.000140854439975464	0.000103083226511078	390	100	0.173494605640279	0.90843472629163	Agathobaculum_butyriciproducens	BMI	-8.80151715063476e-05	0.00010095378630782	240	212	0.384227061754323	0.966899212802224	Eggerthellaceae_bacterium	BMI	-4.84588003660683e-05	4.03142270134187e-05	209	27	0.230795875788867	0.882580780254966	Lachnospiraceae_bacterium	BMI	-0.000911982890813912	0.000850319715306083	390	389	0.284899903144509	0.906744710121572	GGB9632_SGB15089	Obese
Lachnospiraceae_bacterium	Overweight	0.00355878203267504	0.00290622371111228	240	239	0.222035500085334	0.99253817884879	Bacteroides_stercoris	Obese	0.0163610591496096	0.0104062205070913	209	75	0.117508138291106	0.825776197214489	Bacteroides_eggerthii	Overweight	-0.00915328401529328	0.00693687450221052	390	72	0.188655735256807	0.90843472629163	Phascolarctobacterium_faecium	BMI	-0.000671056093454144	0.000751307029602836	240	97	0.372712486025008	0.966899212802224	GGB3293_SGB4348	BMI	0.00209357823051617	0.00176113484741352	209	50	0.235962534128292	0.883804004567995	Parabacteroides_distasonis	BMI	0.000983431453519272	0.000894090822843406	390	336	0.272810296784322	0.906744710121572	Ruminococcaceae_unclassified_SGB15233	Overweight
Lachnospiraceae_bacterium	Obese	0.00190407157147937	0.00295862098454707	240	239	0.520514425394855	0.99253817884879	Bacilli_unclassified_SGB6473	Overweight	-0.00127017165786316	0.000805273144497455	209	35	0.11633502436528	0.825776197214489	Blautia_sp_MSK_21_1	Obese	-0.000293992663047884	0.000210985469705305	390	150	0.165190311970538	0.90843472629163	Coriobacteriia_bacterium	BMI	-2.65377415474498e-05	2.97337645447462e-05	240	39	0.373072105177072	0.966899212802224	GGB3433_SGB4573	BMI	-3.11033232982887e-05	2.64526765277753e-05	209	41	0.241089788142766	0.895883946471342	Agathobaculum_butyriciproducens	BMI	-6.63034144112723e-05	5.91477019798851e-05	390	340	0.26376507727356	0.906744710121572	Ruminococcaceae_unclassified_SGB15233	Obese
Coprococcus_comes	Overweight	0.000208765021770296	0.000292211734812363	240	199	0.475704759227261	0.99253817884879	GGB4585_SGB6340	Obese	-0.0018091761583589	0.0011556997760707	209	31	0.119093374063411	0.825776197214489	Candidatus_Gastranaerophilales_bacterium	Obese	0.0019091649517026	0.00127786258666264	390	153	0.136899492359847	0.90843472629163	Candidatus_Avimonas_narfia	BMI	-3.15084773315747e-05	3.12112320667165e-05	240	167	0.313807962300837	0.966899212802224	Bifidobacterium_longum	BMI	-0.000428611736663592	0.000369154156349043	209	183	0.247020670459436	0.903809497146802	GGB9694_SGB15201	BMI	0.00024730162173767	0.000221861980834105	390	108	0.266456062413541	0.906744710121572	Bacteroides_clarus	Obese
Coprococcus_comes	Obese	-8.36544694090813e-05	0.000297480117322379	240	199	0.778808703253605	0.99253817884879	GGB9627_SGB15081	Overweight	-0.00038836134979068	0.00025089862202014	209	73	0.123263945816579	0.835445843296879	Dorea_sp_AF24_7LB	Overweight	3.41695429582022e-05	2.40077593970478e-05	390	145	0.15636961099732	0.90843472629163	Ruminococcaceae_bacterium_D5	BMI	-2.58769819568079e-05	2.4924105838288e-05	240	46	0.300276918693257	0.966899212802224	Bacteroides_eggerthii	BMI	-0.00289516194165692	0.00249541681976104	209	37	0.247374856415103	0.903809497146802	Clostridia_unclassified_SGB4121	BMI	-1.72264052920183e-05	1.58860201594255e-05	390	280	0.27962503643748	0.906744710121572	GGB3277_SGB4327	Overweight
Ruminococcus_torques	Overweight	0.00157079162553245	0.00110789303000939	240	232	0.157633231809799	0.99253817884879	Lachnospira_pectinoschiza	Overweight	0.00284608962530726	0.00183346731857655	209	105	0.122203876190828	0.835445843296879	GGB3892_SGB5290	Overweight	8.78573440582975e-05	6.11409102916252e-05	390	115	0.152444840832441	0.90843472629163	GGB9619_SGB15067	BMI	-3.93281653099711e-05	4.61255140704817e-05	240	191	0.394769184119967	0.966899212802224	Ruminococcus_gnavus	BMI	0.000160465096506784	0.000139275147504221	209	108	0.250657930753027	0.906409868596359	Streptococcus_parasanguinis	BMI	-4.04663627829592e-05	3.7902439660566e-05	390	262	0.287086917390163	0.906744710121572	GGB3277_SGB4327	Obese
Ruminococcus_torques	Obese	0.00154200004209313	0.00112786760175621	240	232	0.172938719099097	0.99253817884879	Peptococcaceae_bacterium	Overweight	0.000326308618262373	0.000217200685164273	209	80	0.134619514550143	0.862663827933571	Faecalibacillus_intestinalis	Overweight	0.000358508475841944	0.000251645770512648	390	309	0.155969338551443	0.90843472629163	Ruminococcus_gnavus	BMI	0.000131927165053439	0.000159415756748682	240	116	0.40879281862158	0.966899212802224	Firmicutes_bacterium_AF16_15	BMI	-0.000449570644112771	0.000391282376250402	209	178	0.251962571891962	0.907271584429558	Eggerthellaceae_unclassified_SGB14341	BMI	3.974800675014e-05	3.55253515455802e-05	390	101	0.264665014878146	0.906744710121572	Clostridiaceae_bacterium	Overweight
Faecalibacillus_faecis	Overweight	4.53052771082459e-05	0.000102264721827818	240	56	0.65817909180218	0.99253817884879	Clostridia_bacterium	Obese	-0.00734035607663539	0.00491952036790268	209	207	0.137283950149213	0.864403669774587	Clostridiales_unclassified_SGB15145	Overweight	0.000125956284990237	9.16338498561116e-05	390	184	0.170957774733056	0.90843472629163	Anaerotruncus_rubiinfantis	BMI	4.74913746605531e-06	5.78766261291018e-06	240	113	0.412764143535766	0.966899212802224	Lachnospira_eligens	BMI	-0.00106172591728033	0.000953036628411331	209	173	0.266617129409994	0.912019183662443	Phocaeicola_vulgatus	BMI	-0.00660694340787395	0.00581471799251155	390	313	0.257339879380969	0.906744710121572	Clostridiaceae_bacterium	Obese
Odoribacter_splanchnicus	Obese	0.000315583093668669	0.00101461165028471	240	180	0.756060752563236	0.99253817884879	Ruminococcaceae_unclassified_SGB15233	Obese	-0.00136147264514705	0.000909505268330612	209	61	0.136018091842921	0.864403669774587	Clostridiales_unclassified_SGB15145	Obese	0.00012482087918778	9.36850922010498e-05	390	184	0.184412612132772	0.90843472629163	Blautia_SGB4831	BMI	-1.32107943914755e-05	1.48110170237783e-05	240	87	0.373368726854381	0.966899212802224	Intestinimonas_massiliensis	BMI	-4.42284110393033e-05	3.97178841714471e-05	209	92	0.266823064586987	0.912019183662443	Holdemania_filiformis	BMI	-1.39914292252291e-05	1.25008606626129e-05	390	197	0.26450583764281	0.906744710121572	Methanobrevibacter_smithii	Overweight
Coprococcus_catus	Overweight	6.66107275069314e-05	0.000104166200315245	240	136	0.523173346983834	0.99253817884879	GGB3537_SGB4727	Obese	0.000181154004650957	0.00012152155133578	209	101	0.137643896460922	0.864403669774587	Turicibacter_sanguinis	Obese	4.36882173487429e-05	3.22946209654585e-05	390	134	0.177797180777363	0.90843472629163	GGB3523_SGB4703	BMI	-0.000105126717862229	0.000107953262499176	240	42	0.331193199441437	0.966899212802224	GGB9590_SGB15012	BMI	-8.55047818391674e-05	7.6571053295971e-05	209	34	0.26549453833746	0.912019183662443	GGB9730_SGB15291	BMI	-7.61122442123378e-05	6.98650508459992e-05	390	161	0.277402106105915	0.906744710121572	Methanobrevibacter_smithii	Obese
Coprococcus_catus	Obese	6.83913357911946e-05	0.000106044247369817	240	136	0.519631176892828	0.99253817884879	Anaerosacchariphilus_sp_NSJ_68	Obese	3.20823322715809e-05	2.15160713118536e-05	209	66	0.137546314732719	0.864403669774587	Oscillibacter_SGB15077	Overweight	-0.000268947954727978	0.000198287812655573	390	145	0.176667597969145	0.90843472629163	Streptococcus_thermophilus	BMI	0.00017913664655393	0.000187870120452954	240	182	0.341353334098655	0.966899212802224	Alistipes_indistinctus	BMI	0.000196375582196009	0.000174734579860458	209	107	0.26244397342181	0.912019183662443	Eggerthellaceae_bacterium	BMI	-2.43800423592699e-05	2.18066254414862e-05	390	46	0.265027916812106	0.906744710121572	GGB9699_SGB15216	Obese
Alistipes_onderdonkii	Overweight	-0.00265658575667798	0.0100475550434288	240	203	0.791713886873624	0.99253817884879	GGB9581_SGB79823	Obese	8.4057777784747e-05	5.6888058586866e-05	209	33	0.141120023081502	0.872234900253784	GGB3256_SGB4303	Obese	-0.00192289572870559	0.00145843277882744	390	86	0.189004099582144	0.90843472629163	GGB9818_SGB15459	BMI	-2.6064863523439e-05	2.99451028256452e-05	240	53	0.384997749203628	0.966899212802224	Holdemania_filiformis	BMI	-1.69891590924317e-05	1.54471239662006e-05	209	105	0.272749816650792	0.912019183662443	Candidatus_Metalachnospira_gallinarum	BMI	-1.79860952977257e-05	1.55523321935082e-05	390	53	0.248988830301557	0.906744710121572	Lachnospiraceae_bacterium	Overweight
GGB9615_SGB15053	Overweight	-0.00185048357111064	0.000796256485131359	240	108	0.0210225533746224	0.99253817884879	Phocaeicola_vulgatus	Obese	-0.0295964084736078	0.0200923774420238	209	167	0.142350602026416	0.873771804276212	Clostridia_unclassified_SGB6376	Overweight	0.000433059937628468	0.000296288805820213	390	51	0.14557137682112	0.90843472629163	Enterocloster_asparagiformis	BMI	-2.76725249740608e-05	2.91205060974178e-05	240	80	0.342991525013988	0.966899212802224	GGB3278_SGB4328	BMI	-0.000462553733261234	0.000427674896936011	209	28	0.280772673461989	0.919813893409523	Ruminococcaceae_unclassified_SGB15234	BMI	-0.000791880011862041	0.000758328377196112	390	161	0.297749859292554	0.908497620873021	Lachnospiraceae_bacterium	Obese
GGB9615_SGB15053	Obese	-0.00184856625751227	0.000810612458009885	240	108	0.0235212815500114	0.99253817884879	Clostridium_sp_AF34_10BH	Obese	0.00689493207911049	0.00470918680120438	209	199	0.144756365826386	0.873851901458925	Clostridium_sp_AF15_49	Overweight	0.00320168155232197	0.00233390063540602	390	114	0.17180946909364	0.90843472629163	Blautia_SGB4805	BMI	8.98126027915647e-06	1.11157872865938e-05	240	77	0.419959302427423	0.966899212802224	Bacteroides_uniformis	BMI	-0.004720275486573	0.00455973176935312	209	199	0.301840382029564	0.921227558343868	Faecalibacterium_SGB15346	BMI	-0.000349264197882878	0.000336231499438752	390	263	0.300286392871955	0.908497620873021	Coprococcus_comes	Overweight
Bifidobacterium_bifidum	Overweight	-0.000231526242399379	0.000249310378446233	240	59	0.35406147691725	0.99253817884879	Bacteroides_clarus	Obese	-0.00234219652974631	0.00160220108078062	209	28	0.145380542603658	0.873851901458925	GGB9590_SGB15012	Overweight	0.000292385988561836	0.000225826968667343	390	61	0.197051970976395	0.914642517643654	Erysipelotrichaceae_bacterium	BMI	2.60909348498779e-05	2.96909784408712e-05	240	72	0.380474535257654	0.966899212802224	Bifidobacterium_adolescentis	BMI	-0.000572239697368691	0.000576789253776395	209	142	0.32235977260385	0.921227558343868	Enterocloster_bolteae	BMI	4.92910190946517e-05	4.68204129337319e-05	390	229	0.293835551109331	0.908497620873021	Coprococcus_comes	Obese
Bifidobacterium_bifidum	Obese	-0.000398907173288468	0.000253805278140166	240	59	0.117430258085971	0.99253817884879	Ruminococcus_torques	Overweight	0.00201614347334184	0.00138657676541906	209	193	0.14753355172113	0.873851901458925	Barnesiella_intestinihominis	Overweight	0.00343789788876272	0.00285505149958218	390	246	0.230096965393173	0.919741967930384	GGB3293_SGB4348	BMI	0.00159850104124368	0.00156285902402484	240	50	0.307498168202764	0.966899212802224	Bifidobacterium_bifidum	BMI	-9.15968299801239e-05	9.36706556225809e-05	209	67	0.329342635692701	0.921227558343868	Bacteroides_eggerthii	BMI	-0.00239950225132191	0.00231176529123523	390	72	0.300661740160215	0.908497620873021	Faecalibacillus_faecis	Overweight
GGB9627_SGB15081	Overweight	0.000230153492228063	0.000235154040946889	240	76	0.328766784307371	0.99253817884879	Erysipelotrichaceae_bacterium	Obese	-0.000243522091152004	0.000167707282067825	209	79	0.148082045140288	0.873851901458925	Barnesiella_intestinihominis	Obese	0.00349267197655765	0.0029189624074194	390	246	0.233040044124776	0.919741967930384	Dialister_invisus	BMI	-0.0013431939102297	0.00166768818807223	240	129	0.421426137564488	0.966899212802224	GGB9581_SGB14999	BMI	-5.08726081403497e-05	4.86517329722939e-05	209	143	0.297004695625911	0.921227558343868	Alistipes_shahii	BMI	-0.000854424610427419	0.000827808507308738	390	268	0.303362830908184	0.911563514592824	Faecalibacillus_faecis	Obese
GGB9627_SGB15081	Obese	-0.000149932505601837	0.000239393711325903	240	76	0.531755271077123	0.99253817884879	Sutterella_wadsworthensis	Overweight	0.004070625821333	0.00278124735838047	209	119	0.144905924581642	0.873851901458925	Clostridium_sp_AF34_10BH	Overweight	0.004798805024164	0.00392150645157404	390	369	0.222641764444354	0.919741967930384	Bacilli_bacterium	BMI	-0.000692452061950798	0.000828928395351268	240	75	0.404402262753481	0.966899212802224	Blautia_obeum	BMI	0.000178870069188201	0.000172984812353784	209	182	0.302393642718726	0.921227558343868	GGB9501_SGB14898	BMI	5.56716379958817e-05	5.43866601771773e-05	390	137	0.307362850552821	0.913222315584825	Clostridium_fessum	Overweight
Firmicutes_bacterium_AF16_15	Overweight	0.000339615549173602	0.000690853550947848	240	198	0.623491739668295	0.99253817884879	Clostridium_sp_AF15_49	Obese	0.00378998611254064	0.00260411391665735	209	65	0.147162717237606	0.873851901458925	Bifidobacterium_bifidum	Obese	-0.000303941534311002	0.000238262563668996	390	112	0.203702209199827	0.919741967930384	GGB6612_SGB9346	BMI	-0.00112176958832757	0.00110225551173826	240	43	0.309911817098822	0.966899212802224	Anaerotruncus_massiliensis	BMI	-3.11930984983228e-05	3.14859858271426e-05	209	42	0.323048404581025	0.921227558343868	Veillonella_dispar	BMI	7.47438292602251e-05	7.40507549239336e-05	390	130	0.313456594432354	0.916505749045568	Clostridium_fessum	Obese
GGB9705_SGB15225	Overweight	-8.86823370604704e-05	0.000268901910563236	240	123	0.741863538357606	0.99253817884879	Ruminococcus_bicirculans	Overweight	-0.00758782613850424	0.00529197249677164	209	164	0.15321216295324	0.874538106430068	GGB6613_SGB9347	Overweight	0.00245147179516772	0.0020223044329268	390	118	0.227000627609865	0.919741967930384	GGB3892_SGB5290	BMI	-1.92865543355508e-05	2.23545523285693e-05	240	72	0.389189550936528	0.966899212802224	GGB9694_SGB15203	BMI	-0.000657946856395013	0.000628725829407496	209	99	0.296623330359773	0.921227558343868	GGB3256_SGB4303	BMI	-0.000476655605350144	0.000476189473339853	390	86	0.318158746614322	0.916829745068215	Odoribacter_splanchnicus	Overweight
GGB9705_SGB15225	Obese	0.000137607841262339	0.000273750032502729	240	123	0.615685238248429	0.99253817884879	Lacticaseibacillus_rhamnosus	Obese	5.19792055809874e-05	3.63503619229599e-05	209	74	0.154323431792489	0.874538106430068	Lacrimispora_celerecrescens	Overweight	0.000367493524337144	0.000300727697814177	390	247	0.22328258743771	0.919741967930384	Clostridium_sp_AF20_17LB	BMI	9.89540131269904e-05	0.000118442477986995	240	152	0.404344751759967	0.966899212802224	GGB9644_SGB15121	BMI	-2.11102302916174e-05	1.98288218687785e-05	209	70	0.288349477715179	0.921227558343868	Candidatus_Pseudobutyricicoccus_lothianensis	BMI	1.20533656971731e-05	1.20882523927919e-05	390	138	0.320025801835538	0.917044569711109	Coprococcus_catus	Overweight
Anaerobutyricum_hallii	Overweight	-0.00131719792315593	0.000919631708769721	240	225	0.153449034285099	0.99253817884879	Oscillibacter_SGB15077	Overweight	-0.000379347543380534	0.000266983045371275	209	87	0.156944222746544	0.874538106430068	Intestinimonas_butyriciproducens	Obese	-0.000256273578294875	0.000210818825081344	390	299	0.225707786118292	0.919741967930384	Faecalibacillus_intestinalis	BMI	-0.000198785166024285	0.00019644223713742	240	188	0.312660004994043	0.966899212802224	Bifidobacterium_pseudocatenulatum	BMI	-9.560774042324e-05	9.84700669799099e-05	209	62	0.332772726739779	0.921227558343868	Eggerthellaceae_unclassified_SGB14322	BMI	-7.3740662504109e-06	7.4208112762053e-06	390	103	0.32168064372658	0.918641226287294	Coprococcus_catus	Obese
Anaerobutyricum_hallii	Obese	-0.00104773351671126	0.000936212054570174	240	225	0.264287626648584	0.99253817884879	Candidatus_Avimonas_narfia	Overweight	-0.000100302422430435	7.20399887020702e-05	209	140	0.165404383740014	0.882424357913958	GGB3537_SGB4727	Obese	0.000160628679482045	0.000127323743814271	390	202	0.208715630098035	0.919741967930384	Veillonella_dispar	BMI	0.000124400768099738	0.000122749843109406	240	82	0.311934070107131	0.966899212802224	Candidatus_Pararuminococcus_gallinarum	BMI	9.28787134805343e-06	9.31490260029315e-06	209	143	0.319940068466159	0.921227558343868	GGB2982_SGB3964	BMI	-1.30318934609128e-05	1.31250745548185e-05	390	227	0.322069469841824	0.918641226287294	Alistipes_onderdonkii	Overweight
Faecalibacterium_SGB15346	Overweight	0.00134167347444023	0.00186037125962551	240	159	0.471547194305853	0.99253817884879	Lachnospiraceae_unclassified_SGB4894	Overweight	-0.000533863420450537	0.00038304718501295	209	49	0.164978126895623	0.882424357913958	Ruthenibacterium_lactatiformans	Obese	-0.000566550625836054	0.000443907080152415	390	376	0.20348208049028	0.919741967930384	Holdemania_filiformis	BMI	-1.91939933592156e-05	2.06318917432348e-05	240	125	0.353209207833899	0.966899212802224	Roseburia_faecis	BMI	0.00209901434752962	0.0021189476172211	209	158	0.323099567087348	0.921227558343868	GGB9615_SGB15053	BMI	-0.000209021028894862	0.000211678033459322	390	179	0.324726888734123	0.9220925267152	Roseburia_sp_AF02_12	Overweight
Faecalibacterium_SGB15346	Obese	-0.000644745047129183	0.0018939125115285	240	159	0.733851609816733	0.99253817884879	Ruminococcus_SGB4421	Overweight	0.000616599329271441	0.000440619308337686	209	35	0.163275965869465	0.882424357913958	Dorea_formicigenerans	Overweight	0.000124670810755271	0.000102328226005081	390	353	0.224670882340964	0.919741967930384	Blautia_caecimuris	BMI	2.30362469876954e-05	2.4046222414342e-05	240	46	0.339091723302776	0.966899212802224	Alistipes_communis	BMI	-0.000438836563231293	0.000436404837330946	209	128	0.315854940708784	0.921227558343868	Butyricimonas_faecihominis	BMI	-0.000122655464151468	0.000124242045196205	390	61	0.324833421797008	0.9220925267152	Roseburia_sp_AF02_12	Obese
Eubacterium_ramulus	Overweight	0.000285988463089407	0.000244394057049899	240	166	0.243166404707884	0.99253817884879	GGB9699_SGB15216	Overweight	-0.00199296464019351	0.00144965230269799	209	172	0.17076679330356	0.884076805657591	Streptococcus_thermophilus	Overweight	0.000596728404802218	0.000470632065257029	390	286	0.20644268139577	0.919741967930384	Lacrimispora_saccharolytica	BMI	6.27603372854131e-05	6.22495586302193e-05	240	114	0.3144388969475	0.966899212802224	Clostridia_unclassified_SGB6376	BMI	-8.68553074249128e-05	8.93234349939839e-05	209	29	0.332059584751785	0.921227558343868	Alistipes_putredinis	BMI	0.00204042771077463	0.00213079178407412	390	326	0.339532249230842	0.925564949308175	Bifidobacterium_bifidum	Overweight
Eubacterium_ramulus	Obese	0.000132848504829796	0.000248800318750992	240	166	0.593901237117583	0.99253817884879	GGB6613_SGB9347	Obese	0.00305838696054841	0.00222129938272811	209	63	0.170130499947934	0.884076805657591	Streptococcus_thermophilus	Obese	0.000577026523155364	0.000481167259649242	390	286	0.232000472290543	0.919741967930384	Anaerotignum_lactatifermentans	BMI	-2.84532370667016e-05	3.52127231612572e-05	240	35	0.419921878684911	0.966899212802224	Butyricimonas_paravirosa	BMI	-6.68197788808585e-05	6.53041805980732e-05	209	39	0.307464198262243	0.921227558343868	Phocaeicola_dorei	BMI	-0.0039206564252996	0.00436895573205683	390	278	0.37069001652924	0.925564949308175	Bifidobacterium_bifidum	Obese
GGB6613_SGB9347	Overweight	0.000961970674269973	0.00195634200740082	240	69	0.623399452019725	0.99253817884879	Monoglobus_pectinilyticus	Obese	7.97430618302746e-05	5.77005809890525e-05	209	52	0.168540151290103	0.884076805657591	Clostridiales_bacterium_UBA1390	Overweight	6.76164258380844e-05	5.57365358921628e-05	390	133	0.226647058512747	0.919741967930384	Slackia_isoflavoniconvertens	BMI	-9.70824457788365e-06	1.12835532381217e-05	240	40	0.39049053388269	0.966899212802224	Bacteroides_nordii	BMI	-0.000200163809297602	0.000194547958828949	209	62	0.304804145413364	0.921227558343868	Barnesiella_intestinihominis	BMI	0.000872683086349267	0.000949563213107792	390	246	0.35928634207107	0.925564949308175	GGB9627_SGB15081	Obese
GGB6613_SGB9347	Obese	0.00245561670431104	0.00199161354782003	240	69	0.218876169205797	0.99253817884879	GGB3892_SGB5290	Overweight	8.92959203432095e-05	6.5041966001014e-05	209	61	0.171353081417482	0.884076805657591	GGB3510_SGB4687	Overweight	-3.1404600185428e-05	2.52819050431604e-05	390	114	0.215769506657721	0.919741967930384	Alistipes_sp_AF17_16	BMI	-0.000191661208624681	0.000194591726773988	240	61	0.32571140446465	0.966899212802224	Candidatus_Metalachnospira_gallinarum	BMI	-1.85815982584516e-05	1.93242795196128e-05	209	29	0.337445679350971	0.921227558343868	Bacteroides_xylanisolvens	BMI	-0.00145441396623835	0.00154726699188119	390	231	0.348462280733061	0.925564949308175	Firmicutes_bacterium_AF16_15	Overweight
Lacrimispora_celerecrescens	Overweight	0.00017820576715968	0.000242254995502968	240	144	0.462736185462684	0.99253817884879	Odoribacter_splanchnicus	Obese	0.00150141760400624	0.00110303738413273	209	159	0.175023917097443	0.888894392091759	Lacrimispora_saccharolytica	Obese	0.000218024202362241	0.000173304545017923	390	187	0.20998858939972	0.919741967930384	GGB3571_SGB4778	BMI	9.00828406873846e-06	9.88912739560619e-06	240	112	0.363308122433533	0.966899212802224	Phocaeicola_dorei	BMI	-0.00493226781656376	0.00525783318558807	209	147	0.349351999958234	0.923263888398068	Clostridium_sp_AF36_4	BMI	0.000494565821541078	0.00053087371912343	390	284	0.352766925760599	0.925564949308175	Firmicutes_bacterium_AF16_15	Obese
Ruminococcaceae_unclassified_SGB4191	Overweight	0.00120157259638985	0.00207881450200298	240	112	0.563838938555161	0.99253817884879	Oscillibacter_SGB15077	Obese	-0.000371711481349498	0.00027389303833729	209	87	0.176297170453082	0.890807311852585	Sellimonas_intestinalis	Obese	-0.000127936154894325	0.000103986727529569	390	115	0.220167982647888	0.919741967930384	Acidaminococcus_intestini	BMI	0.000424907510659394	0.000508831765472824	240	27	0.404567016651813	0.966899212802224	Blautia_wexlerae	BMI	-0.000436737637769718	0.000467963281288971	209	209	0.351821321296099	0.923263888398068	Ruminococcaceae_unclassified_SGB15265	BMI	-0.000324388717609671	0.000363745174928507	390	173	0.373670099133075	0.925564949308175	GGB9705_SGB15225	Overweight
Ruminococcaceae_unclassified_SGB4191	Obese	0.000771221958929356	0.00211629413974222	240	112	0.715887460547974	0.99253817884879	GGB9644_SGB15121	Obese	-8.19919670997741e-05	6.05466996977434e-05	209	70	0.177233758895129	0.893485784521775	Coprococcus_eutactus	Overweight	-0.00324681522783694	0.00267794053501084	390	178	0.226919351021904	0.919741967930384	Lachnospira_SGB5076	BMI	0.000165752268885763	0.000211465732625032	240	40	0.43396676112334	0.966899212802224	Ruminococcaceae_unclassified_SGB15233	BMI	-0.00028070917241519	0.000298416078555387	209	61	0.348029230526597	0.923263888398068	Blautia_wexlerae	BMI	-0.000341717050981484	0.000349054489427877	390	390	0.328882726328824	0.925564949308175	Faecalibacterium_SGB15346	Overweight
GGB3746_SGB5089	Overweight	-0.00199974282726863	0.00188937082564775	240	152	0.291005247012076	0.99253817884879	Faecalibacterium_prausnitzii	Overweight	-0.0100828636170372	0.00750233392674855	209	206	0.180513799838383	0.899703700781781	Coprococcus_eutactus	Obese	-0.00329283618288545	0.00273788677792507	390	178	0.230657592544469	0.919741967930384	GGB4596_SGB6358	BMI	0.000252405490382419	0.000266292552306806	240	30	0.344222533348116	0.966899212802224	Lactococcus_lactis	BMI	-0.000394460806307828	0.00042551959072072	209	101	0.355055783947887	0.923263888398068	Ruminococcus_torques	BMI	0.000307043537344452	0.00032194965563779	390	368	0.341493312559774	0.925564949308175	Eubacterium_ramulus	Overweight
Clostridium_sp_AM22_11AC	Overweight	0.000989374751676928	0.00129269781785259	240	193	0.444864898199164	0.99253817884879	Ruminococcaceae_unclassified_SGB15233	Overweight	-0.00118589773088453	0.000886559540885803	209	61	0.182563795993744	0.901742075492697	GGB9695_SGB15211	Obese	0.000283682744271035	0.000226350401795347	390	91	0.211707780724032	0.919741967930384	Ruminococcus_SGB4421	BMI	-0.00013081452797277	0.000155995123146061	240	41	0.402594538809129	0.966899212802224	Anaeromassilibacillus_sp_An250	BMI	7.40542964104837e-05	8.13150336315091e-05	209	164	0.363561929485604	0.923263888398068	Bifidobacterium_bifidum	BMI	-7.45647598394786e-05	7.75647675398776e-05	390	112	0.337658490554662	0.925564949308175	Eubacterium_ramulus	Obese
Clostridium_sp_AM22_11AC	Obese	-0.000342404163157183	0.00131600429655606	240	193	0.79496032123252	0.99253817884879	Flavonifractor_plautii	Overweight	-0.000651756176915131	0.000493570914218506	209	177	0.18821084282429	0.909103629927	Clostridia_unclassified_SGB6317	Overweight	-0.00164211407153186	0.00133005434215715	390	100	0.218562936881507	0.919741967930384	Parabacteroides_goldsteinii	BMI	0.000115132110025971	0.000127828761897387	240	29	0.368724413721377	0.966899212802224	Lachnoclostridium_sp_An131	BMI	-8.01916289288864e-06	8.50584431127797e-06	209	64	0.346946794955163	0.923263888398068	Escherichia_coli	BMI	0.000443425664225461	0.000468910931467318	390	238	0.345574015834754	0.925564949308175	Lacrimispora_celerecrescens	Overweight
Clostridiales_bacterium_KLE1615	Overweight	0.00017259699501295	0.000363414613110127	240	209	0.635298626319417	0.99253817884879	Eggerthella_lenta	Overweight	-9.70513299766206e-05	7.33288871663451e-05	209	79	0.187208378249959	0.909103629927	Lachnospira_SGB5076	Overweight	-0.000512108524653818	0.00041543027988545	390	76	0.219270826251779	0.919741967930384	GGB9646_SGB15123	BMI	3.97765227261283e-06	5.18355171810377e-06	240	111	0.44367175775575	0.968877466220791	Enterocloster_asparagiformis	BMI	-1.3583801557712e-05	1.49671992386148e-05	209	61	0.365213565879339	0.923263888398068	Lawsonibacter_sp_NSJ_51	BMI	4.21876470380235e-05	4.65715742861829e-05	390	168	0.366197455499518	0.925564949308175	Lacrimispora_celerecrescens	Obese
Clostridiales_bacterium_KLE1615	Obese	0.000196432866059059	0.000369966735983711	240	209	0.595981284404824	0.99253817884879	Evtepia_gabavorous	Obese	-0.000136057490931471	0.000102615767220735	209	112	0.186418409623737	0.909103629927	Candidatus_Neoclostridium_roslinense	Obese	-0.000175808977851274	0.000144356929473453	390	56	0.224847283280773	0.919741967930384	Faecalibacterium_prausnitzii	BMI	0.00158984183601469	0.00207626775339024	240	237	0.444644831176093	0.969845102565256	GGB3510_SGB4687	BMI	1.19861429400578e-05	1.33076212954852e-05	209	68	0.368848873952052	0.923263888398068	Anaerotruncus_rubiinfantis	BMI	4.72015558659269e-06	5.08760873044113e-06	390	194	0.354746401365339	0.925564949308175	Ruminococcaceae_unclassified_SGB4191	Overweight
Blautia_faecis	Overweight	0.000783661218409988	0.000581330037454234	240	233	0.179004340148075	0.99253817884879	Clostridium_sp_AF15_49	Overweight	0.00335219750413574	0.0025384152448107	209	65	0.188179113649018	0.909103629927	Butyricimonas_paravirosa	Obese	-0.000267720441751774	0.000213847603542695	390	77	0.212204946894023	0.919741967930384	Blautia_wexlerae	BMI	-0.000281570512985518	0.000370212671732271	240	240	0.447713674422044	0.970753583166279	Merdimonas_faecis	BMI	-1.88014717871174e-05	2.03832470328454e-05	209	39	0.357449166805535	0.923263888398068	Clostridium_leptum	BMI	0.000176398368586291	0.000184605588924783	390	311	0.340564304163693	0.925564949308175	Ruminococcaceae_unclassified_SGB4191	Obese
Blautia_faecis	Obese	0.00034666924910635	0.000591811029957283	240	233	0.558615148183202	0.99253817884879	Anaerotruncus_massiliensis	Overweight	0.000122640310111254	9.31434994859586e-05	209	42	0.189482943623153	0.911342472830834	Ruminococcus_SGB4421	Overweight	0.000526259013408566	0.000421468470091808	390	65	0.213403459697596	0.919741967930384	Bacteroides_uniformis	BMI	-0.00384575378825817	0.00513677381768498	240	222	0.454837411838109	0.97256290764287	Clostridium_sp_AF36_4	BMI	0.000483724194965729	0.000563774310123352	209	149	0.391929423649463	0.927355663141709	Anaeromassilibacillus_sp_An250	BMI	5.33198748980923e-05	5.6712398007133e-05	390	298	0.348364473192393	0.925564949308175	GGB3746_SGB5089	Overweight
Parabacteroides_distasonis	Overweight	0.00145016312200664	0.00268696443658036	240	205	0.58993787774265	0.99253817884879	Intestinibacter_SGB6139	Obese	7.55365028053642e-05	5.75075756181579e-05	209	84	0.190548242901719	0.914465148248861	GGB3293_SGB4348	Obese	0.00552245396832173	0.00465154961406995	390	93	0.236684599123891	0.925766343408636	GGB9524_SGB14924	BMI	0.000108719901362678	0.000146868171017533	240	96	0.459917002734192	0.97256290764287	GGB9632_SGB15089	BMI	0.000787134188767671	0.000916486586559495	209	136	0.391461272363619	0.927355663141709	Lachnospiraceae_unclassified_SGB4894	BMI	-0.000114546505239902	0.000125905721577642	390	113	0.364135246099322	0.925564949308175	Clostridium_sp_AM22_11AC	Overweight
Parabacteroides_distasonis	Obese	0.00120391729229617	0.0027354086116639	240	205	0.660272127598264	0.99253817884879	Barnesiella_intestinihominis	Overweight	0.00398032975428482	0.00308965058296436	209	134	0.199167847391137	0.921438960756187	Alistipes_ihumii	Obese	0.000640087159335545	0.000539985561451645	390	206	0.237413316487599	0.926940439643821	GGB9501_SGB14898	BMI	4.38483734747413e-05	5.86655080995858e-05	240	81	0.455584319489868	0.97256290764287	Escherichia_coli	BMI	0.000676211072082384	0.000777765135039766	209	126	0.385670928907178	0.927355663141709	Pseudoruminococcus_massiliensis	BMI	0.000610933821136967	0.00063884481160536	390	63	0.340177142361639	0.925564949308175	Clostridium_sp_AM22_11AC	Obese
Agathobaculum_butyriciproducens	Overweight	0.000180515622930847	0.000304457918652763	240	212	0.553840644782841	0.99253817884879	Bifidobacterium_bifidum	Obese	-0.000368775277761666	0.000286010424871412	209	67	0.198786535939418	0.921438960756187	Prevotella_copri_clade_A	Overweight	0.0327707509529581	0.027785853411476	390	106	0.239776701453057	0.93280036914202	GGB9186_SGB14125	BMI	2.34037563166574e-05	3.24901259720058e-05	240	108	0.472066777186658	0.973176832772924	Clostridiales_bacterium	BMI	-0.000253151468574509	0.000290895252252536	209	190	0.385223190865623	0.927355663141709	GGB3478_SGB4643	BMI	9.34520195485616e-05	9.72502358162641e-05	390	68	0.337848341118135	0.925564949308175	Blautia_faecis	Overweight
GGB9524_SGB14924	Overweight	0.000408293785614817	0.000441764861556406	240	96	0.356359418916936	0.99253817884879	Bacteroides_ovatus	Overweight	-0.009343770199722	0.00722728523164433	209	193	0.197586050294414	0.921438960756187	Peptococcaceae_bacterium	Obese	0.000183203225214672	0.000156166148436408	390	140	0.242276648741666	0.936473807712827	Clostridium_phoceensis	BMI	6.61768684401814e-05	9.67017977729054e-05	240	214	0.494465017081153	0.973176832772924	Roseburia_hominis	BMI	-0.000482514929490103	0.000550193012259068	209	193	0.381559127898066	0.927355663141709	Lachnospiraceae_unclassified_SGB4924	BMI	-6.8712417775489e-05	7.63920121305178e-05	390	108	0.369583753775475	0.925564949308175	Blautia_faecis	Obese
GGB9524_SGB14924	Obese	0.000570606071057029	0.000449729587106042	240	96	0.205837869491299	0.99253817884879	Roseburia_faecis	Obese	0.00835863306781772	0.00646583022039434	209	158	0.197623040439746	0.921438960756187	Enterocloster_lavalensis	Obese	9.93760775782192e-05	8.47924073133318e-05	390	184	0.242731898049448	0.936473807712827	Lachnospira_sp_NSJ_43	BMI	0.000398596716119376	0.000561426563213048	240	111	0.478457120394262	0.973176832772924	GGB3478_SGB4643	BMI	0.000101028779646275	0.00011358652610176	209	36	0.374849686898039	0.927355663141709	Anaerotignum_lactatifermentans	BMI	-2.3207672381948e-05	2.51870575763564e-05	390	58	0.358048163965001	0.925564949308175	Parabacteroides_distasonis	Overweight
GGB9186_SGB14125	Overweight	0.000198928374410471	9.71395568253936e-05	240	108	0.0417400690128301	0.99253817884879	Bacilli_unclassified_SGB6478	Obese	-0.00374185949631646	0.00289943229117492	209	36	0.198380413012502	0.921438960756187	Lactobacillus_acidophilus	Overweight	0.00011015460169171	9.43766109589516e-05	390	75	0.243884832927634	0.936751708861233	GGB9644_SGB15121	BMI	-1.58875723441633e-05	2.33498706316906e-05	240	79	0.496942077483183	0.973176832772924	Anaerobutyricum_hallii	BMI	-0.000151150131671808	0.000177226608951792	209	197	0.394770646362738	0.930848432725154	GGB6606_SGB9340	BMI	-0.000153766884473837	0.000170372629640775	390	43	0.367960316205176	0.925564949308175	GGB9524_SGB14924	Overweight
GGB9186_SGB14125	Obese	0.000181703613564868	9.88909181885444e-05	240	108	0.0674733625596308	0.99253817884879	Bacteroides_xylanisolvens	Obese	-0.00499475769281565	0.00389863407458887	209	126	0.201652675380514	0.924333809370867	Firmicutes_bacterium_AF16_15	Obese	-0.00100130121355437	0.00086986878490818	390	327	0.251203360915544	0.937609966677378	Firmicutes_bacterium	BMI	-1.03012266690471e-05	1.47211570095691e-05	240	120	0.484802157909422	0.973176832772924	GGB9695_SGB15211	BMI	9.34183541144298e-05	0.000110674967340045	209	54	0.399649391959354	0.937627101421913	GGB9635_SGB15106	BMI	-0.00107318309060571	0.00119623077577725	390	108	0.37082444426436	0.925564949308175	GGB9524_SGB14924	Obese
Phascolarctobacterium_faecium	Overweight	0.00146947754233034	0.00226642523609717	240	97	0.517411064998837	0.99253817884879	GGB3256_SGB4303	Overweight	-0.00257859176753559	0.0020136741254232	209	49	0.201868316975889	0.924333809370867	Clostridiales_bacterium_KLE1615	Obese	0.000411804501341829	0.000355934525877053	390	342	0.248802099594576	0.937609966677378	Alistipes_indistinctus	BMI	0.00010695175011092	0.000157085368194707	240	119	0.496665762195476	0.973176832772924	Agathobaculum_butyriciproducens	BMI	-6.24236068838914e-05	7.42373308291309e-05	209	182	0.401442770464477	0.937843055381243	Lentisphaeria_bacterium	BMI	-0.000111304293466032	0.000114464599654693	390	108	0.332139826710605	0.925564949308175	GGB9186_SGB14125	Overweight
Phascolarctobacterium_faecium	Obese	0.000629436217491737	0.00230728737013084	240	97	0.785255546594841	0.99253817884879	Coriobacteriia_bacterium	Overweight	-0.000123057969841494	9.70794456990595e-05	209	42	0.206444465410356	0.924949489359555	GGB3005_SGB3996	Obese	-0.000318271384820366	0.000275252665634728	390	181	0.249078869570657	0.937609966677378	GGB9667_SGB15164	BMI	2.57234072074387e-05	3.59571994697121e-05	240	145	0.475110019152528	0.973176832772924	GGB9615_SGB15053	BMI	0.000176530382337311	0.000214343791671871	209	93	0.411171188205899	0.943025295875645	Bacteroides_faecis	BMI	-0.00077448028624353	0.000812005498095889	390	146	0.341449620739349	0.925564949308175	GGB9186_SGB14125	Obese
Candidatus_Geddesella_stercoravicola	Overweight	7.29423801912846e-05	4.46980469784851e-05	240	70	0.10410728127791	0.99253817884879	Romboutsia_timonensis	Overweight	0.000144117920587765	0.000113620138082125	209	132	0.206152905147678	0.924949489359555	Eggerthellaceae_unclassified_SGB14341	Obese	0.000125111792898356	0.000109081839949026	390	101	0.25290643667851	0.937609966677378	Enterocloster_lavalensis	BMI	2.10080769183966e-05	2.98059848063653e-05	240	117	0.481646556065528	0.973176832772924	Eggerthellaceae_unclassified_SGB14322	BMI	-7.23003619886195e-06	8.76062581783207e-06	209	54	0.410206552459302	0.943025295875645	Coprobacter_fastidiosus	BMI	-0.000180600033339868	0.000196370069700569	390	137	0.358944291750933	0.925564949308175	Phascolarctobacterium_faecium	Overweight
Candidatus_Geddesella_stercoravicola	Obese	3.2633113261031e-05	4.55039229269119e-05	240	70	0.474029023132044	0.99253817884879	Enterocloster_asparagiformis	Obese	-5.7988926093193e-05	4.54858753536888e-05	209	61	0.203861767153597	0.924949489359555	Clostridium_sp_AM49_4BH	Overweight	-0.000594969573798126	0.000513053897290143	390	246	0.247705175097524	0.937609966677378	Alistipes_senegalensis	BMI	-0.000119729174654499	0.000173944200471608	240	67	0.4919606945483	0.973176832772924	Faecalibacterium_SGB15346	BMI	-0.000306211807221555	0.000374833815652519	209	140	0.414957055723328	0.943552921219648	Lachnospiraceae_bacterium_OM04_12BH	BMI	7.25170392294129e-05	8.29059479045524e-05	390	123	0.382888871106758	0.931672672437912	Phascolarctobacterium_faecium	Obese
Akkermansia_muciniphila	Overweight	-0.000886754889866223	0.00196333356694592	240	158	0.65195253357738	0.99253817884879	GGB9667_SGB15164	Obese	-0.000151082720675885	0.000120109498986221	209	135	0.209933544376805	0.924949489359555	Lachnoclostridium_sp_An138	Obese	-8.9869942392748e-05	7.8548869475153e-05	390	206	0.254073181029647	0.937609966677378	Alistipes_ihumii	BMI	0.000167666883403398	0.000246805112614032	240	118	0.497614820562356	0.973176832772924	GGB9059_SGB13976	BMI	-0.00212918990517019	0.00261041386571977	209	30	0.415684142575535	0.943552921219648	GGB9705_SGB15224	BMI	-5.98294800241228e-05	6.89341611396664e-05	390	100	0.386573716094577	0.934399953319303	Akkermansia_muciniphila	Overweight
Akkermansia_muciniphila	Obese	-0.000699049288064174	0.00199873116051644	240	158	0.726857534255067	0.99253817884879	GGB3510_SGB4687	Overweight	-5.0010745797897e-05	3.95897421051504e-05	209	68	0.208008982744058	0.924949489359555	Clostridium_sp_AT4	Obese	0.00104412742255013	0.000903765292648999	390	148	0.249478755660274	0.937609966677378	GGB3278_SGB4328	BMI	-0.000379421486194402	0.000558404752459912	240	38	0.497536015889393	0.973176832772924	Faecalibacterium_prausnitzii	BMI	-0.00202953472543574	0.0025303166598796	209	206	0.423468981735631	0.943815143165117	Bacilli_bacterium	BMI	-0.000729934504903318	0.000853680655490504	390	129	0.393644835183527	0.934465460218002	Akkermansia_muciniphila	Obese
Coriobacteriia_bacterium	Overweight	-2.38110553573773e-05	8.97525926426997e-05	240	39	0.791024987953231	0.99253817884879	Bacteroides_eggerthii	Obese	-0.00971763929273456	0.0076180967426343	209	37	0.203606923551845	0.924949489359555	Romboutsia_timonensis	Overweight	9.15577399823291e-05	8.04773036522453e-05	390	260	0.256747968256523	0.942636954101018	Mediterraneibacter_glycyrrhizinilyticus	BMI	-1.68162707755003e-05	2.37334244045612e-05	240	86	0.479338440205041	0.973176832772924	Collinsella_aerofaciens	BMI	-0.000219209692649845	0.000272519817096371	209	173	0.422146756795673	0.943815143165117	GGB9644_SGB15121	BMI	-1.3551077880136e-05	1.58828806214384e-05	390	129	0.394670573684951	0.934507335391952	Coriobacteriia_bacterium	Overweight
Coriobacteriia_bacterium	Obese	-4.50844250678775e-05	9.13707719728729e-05	240	39	0.622197265509241	0.99253817884879	Blautia_sp_MSK_21_1	Overweight	-0.000359156048143807	0.000284793353244282	209	80	0.208767833787973	0.924949489359555	Anaerotignum_faecicola	Obese	0.000316920077221219	0.000282264917113645	390	167	0.263011889265821	0.947783868828685	Intestinibacter_bartlettii	BMI	-2.19339804040976e-05	3.17210112899864e-05	240	144	0.489985983921836	0.973176832772924	GGB3277_SGB4327	BMI	-0.000388296834801384	0.000481065678320454	209	33	0.420547920552283	0.943815143165117	Clostridiales_bacterium_KLE1615	BMI	9.64493663214993e-05	0.00011574862222581	390	342	0.405781078709825	0.939354138581131	Coriobacteriia_bacterium	Obese
Intestinimonas_massiliensis	Overweight	-0.000150185543550794	0.00016302207212805	240	107	0.35790637480849	0.99253817884879	Faecalicatena_fissicatena	Obese	0.000399313218806366	0.000317185230608937	209	91	0.209553845850806	0.924949489359555	Eubacterium_rectale	Overweight	0.00544618334884005	0.00496461443305117	390	353	0.274090596485645	0.954525384958863	Blautia_sp_MSK_20_85	BMI	-4.67803380959221e-05	6.69775758621441e-05	240	99	0.485618467419421	0.973176832772924	Candidatus_Geddesella_stercoravicola	BMI	-1.40597850973859e-05	1.73300831386414e-05	209	64	0.418176210595664	0.943815143165117	Intestinimonas_butyriciproducens	BMI	-5.79960715443521e-05	6.89302635176645e-05	390	299	0.401237030300165	0.939354138581131	Intestinimonas_massiliensis	Overweight
Intestinimonas_massiliensis	Obese	-6.64897856440909e-05	0.000165961251261625	240	107	0.689071171538185	0.99253817884879	GGB9758_SGB15368	Obese	-0.00566798417952477	0.00461547212841665	209	91	0.220904643138555	0.926940113241746	Lachnospiraceae_bacterium	Overweight	-0.00279376597604218	0.00256114640018014	390	389	0.276791340349414	0.954525384958863	GGB9557_SGB14966	BMI	7.28926945321284e-06	1.01018861237113e-05	240	109	0.471304918627392	0.973176832772924	Candidatus_Saccharibacteria_unclassified_SGB19850	BMI	-1.63991186360978e-05	2.04331777368884e-05	209	129	0.423188683365221	0.943815143165117	Bifidobacterium_longum	BMI	-0.000206433278227408	0.000248143064549035	390	342	0.406542669468022	0.939354138581131	Intestinimonas_massiliensis	Obese
Roseburia_inulinivorans	Overweight	-0.00190154072037322	0.00213988073265955	240	215	0.375160600191747	0.99253817884879	GGB4566_SGB6305	Obese	-0.000926324040998967	0.000761633424151935	209	68	0.225358692244387	0.927600010399182	GGB9186_SGB14125	Obese	8.78382645811357e-05	8.09062667439448e-05	390	173	0.279056790598863	0.954525384958863	Ruminococcus_callidus	BMI	7.55258746022699e-05	0.000115929141365002	240	42	0.515399551917652	0.974941289054609	GGB9512_SGB14909	BMI	5.6120873148531e-05	6.89797261042979e-05	209	34	0.416864960460432	0.943815143165117	GGB9059_SGB13976	BMI	-0.00173380280260362	0.00206262904505038	390	54	0.401680724145385	0.939354138581131	Clostridium_phoceensis	Overweight
Roseburia_inulinivorans	Obese	-0.00134350645061097	0.00217846135377219	240	215	0.538043979840226	0.99253817884879	Bacteroides_clarus	Overweight	-0.00188895062711949	0.0015617794685135	209	28	0.227932971289726	0.930477324158861	GGB9646_SGB15123	Overweight	1.60114045795085e-05	1.45316036303275e-05	390	170	0.271989127265765	0.954525384958863	Eubacterium_ventriosum	BMI	-0.000168656911614558	0.000251321189640774	240	121	0.502857169044251	0.974941289054609	GGB9501_SGB14898	BMI	4.97313768169061e-05	6.26226896382523e-05	209	71	0.428067711387561	0.945462565362444	Roseburia_faecis	BMI	0.00123163355366029	0.00150840155233421	390	284	0.415266868141131	0.939354138581131	Clostridium_phoceensis	Obese
Flavonifractor_plautii	Overweight	0.000293305845362822	0.000649401942046561	240	218	0.651954303082449	0.99253817884879	Blautia_sp_AF19_10LB	Overweight	-0.00019408420427824	0.000160267702506455	209	42	0.227353525133745	0.930477324158861	GGB3293_SGB4348	Overweight	0.00499293211458899	0.00454970357524143	390	93	0.273907990330827	0.954525384958863	Coprococcus_comes	BMI	-5.87677935323557e-05	9.73458972526363e-05	240	199	0.546650743437082	0.974941289054609	Ruminococcaceae_unclassified_SGB15234	BMI	-0.000805321181663416	0.00115403659437495	209	82	0.48610642652678	0.950443868804951	GGB3433_SGB4573	BMI	-1.47698118233245e-05	1.78252054893679e-05	390	75	0.408415034302984	0.939354138581131	Flavonifractor_plautii	Obese
Flavonifractor_plautii	Obese	0.000253192044613872	0.000661110225547379	240	218	0.702097718525739	0.99253817884879	Candidatus_Neoclostridium_roslinense	Overweight	-0.000145180472786141	0.000119864103420361	209	33	0.227273681723652	0.930477324158861	GGB9581_SGB79823	Obese	6.81428459344215e-05	6.23897545486596e-05	390	60	0.276183557761131	0.954525384958863	Faecalibacillus_faecis	BMI	-2.07905712325892e-05	3.39467584445041e-05	240	56	0.54086088786326	0.974941289054609	Odoribacter_splanchnicus	BMI	0.000251856408472882	0.00036187284222449	209	159	0.487261370455168	0.950443868804951	Bacteroides_cellulosilyticus	BMI	-0.00114957802337039	0.00140428681338199	390	206	0.414067666997659	0.939354138581131	Lachnospira_pectinoschiza	Overweight
Lachnospira_pectinoschiza	Overweight	0.00202996854232669	0.00140026639472228	240	128	0.148540361393374	0.99253817884879	GGB9537_SGB14940	Obese	-4.2820878541663e-05	3.58727643256768e-05	209	52	0.234042918959236	0.934570191463053	Bacilli_unclassified_SGB6478	Obese	-0.00222103408554197	0.00202968468159393	390	72	0.275280311871865	0.954525384958863	GGB3746_SGB5089	BMI	0.000403440436296977	0.00062912151835436	240	152	0.521996154107598	0.974941289054609	GGB9627_SGB15081	BMI	-6.39437930377334e-05	8.46857209241276e-05	209	73	0.45110771125146	0.950443868804951	Clostridia_bacterium	BMI	-0.00129827270835153	0.00173258731757006	390	387	0.454622884803983	0.939598099681593	Lachnospira_pectinoschiza	Obese
Lachnospira_pectinoschiza	Obese	0.000650341264939765	0.00142551226305832	240	128	0.64867679048346	0.99253817884879	Clostridia_bacterium	Overweight	-0.00507734939020642	0.00479540676740835	209	207	0.290996571360572	0.937824349711283	GGB4585_SGB6340	Obese	-0.00092284271186401	0.000843280623163803	390	59	0.275248453222678	0.954525384958863	Lachnospiraceae_bacterium_OM04_12BH	BMI	7.35146054208434e-05	0.000124992814398283	240	69	0.557021056311567	0.974941289054609	Pseudoflavonifractor_SGB15156	BMI	-7.00709113009867e-05	8.93880567237597e-05	209	86	0.434042815440181	0.950443868804951	Dorea_longicatena	BMI	-0.000133609874043757	0.000169356946660975	390	346	0.431176914058436	0.939598099681593	GGB9581_SGB14999	Obese
GGB9581_SGB14999	Overweight	0.000116154616388643	0.000187191537490397	240	162	0.535551486646489	0.99253817884879	Clostridia_unclassified_SGB4367	Obese	0.00379503868556897	0.00338644646143463	209	55	0.263805913941278	0.937824349711283	Adlercreutzia_equolifaciens	Overweight	-0.000100749694962382	9.31663592427509e-05	390	272	0.280951947634945	0.955501670966015	Candidatus_Pseudobutyricicoccus_lothianensis	BMI	5.65520779305251e-06	8.68215579408497e-06	240	82	0.515478926525591	0.974941289054609	Lachnospiraceae_unclassified_SGB4882	BMI	-6.91148725073283e-05	8.90084380901744e-05	209	85	0.438386315586952	0.950443868804951	Faecalibacillus_faecis	BMI	-2.44273955357448e-05	3.11418753155475e-05	390	95	0.433825095441577	0.939598099681593	Intestinimonas_butyriciproducens	Overweight
Intestinimonas_butyriciproducens	Overweight	-8.0103269895166e-05	0.000280261211266847	240	186	0.775282827381808	0.99253817884879	Barnesiella_intestinihominis	Obese	0.00368719692906069	0.00316961619938033	209	134	0.246124326142719	0.937824349711283	GGB9633_SGB15090	Overweight	0.00315601978643284	0.00291678071143061	390	73	0.280674462353449	0.955501670966015	Clostridiales_bacterium_UBA1390	BMI	-1.34643675759215e-05	2.1133583606564e-05	240	73	0.524702444551642	0.974941289054609	GGB9237_SGB14179	BMI	8.4762720770092e-06	1.19964350768167e-05	209	50	0.480671126213292	0.950443868804951	Clostridium_fessum	BMI	0.000318751688440162	0.00040693242747782	390	316	0.434461330111484	0.939598099681593	Christensenellaceae_bacterium	Overweight
Intestinimonas_butyriciproducens	Obese	-0.000338172943691627	0.000285314133815021	240	186	0.237168464489985	0.99253817884879	Eubacterium_rectale	Obese	-0.00593791639225425	0.00551319259068533	209	188	0.282787262219508	0.937824349711283	Ruminococcus_callidus	Overweight	0.000379641935082224	0.000353140853155344	390	70	0.283778178223011	0.960582471825311	Candidatus_Saccharibacteria_unclassified_SGB19850	BMI	9.24570625571989e-06	1.3840450852558e-05	240	141	0.504805103276916	0.974941289054609	GGB3677_SGB4990	BMI	-1.06765278522501e-05	1.47335452496581e-05	209	45	0.469532196348115	0.950443868804951	Blautia_faecis	BMI	-0.000130352204150692	0.000170676553345625	390	379	0.446006809765822	0.939598099681593	Peptococcaceae_bacterium	Overweight
Christensenellaceae_bacterium	Overweight	5.79224735127773e-05	0.00017607096861869	240	207	0.742483980617867	0.99253817884879	Lachnospira_eligens	Obese	-0.00324056686383672	0.00291474273797284	209	173	0.267592524197114	0.937824349711283	GGB3005_SGB3996	Overweight	-0.000289690391523649	0.000269225987216187	390	181	0.283346187997276	0.960582471825311	Bifidobacterium_animalis	BMI	-1.9800489133974e-05	3.26702812495009e-05	240	58	0.54507896824292	0.974941289054609	Bacilli_unclassified_SGB6473	BMI	-0.000208792673440554	0.000271739760145054	209	35	0.443196236405618	0.950443868804951	Intestinimonas_massiliensis	BMI	-3.56772470628831e-05	4.42714774249963e-05	390	177	0.421361251173491	0.939598099681593	Peptococcaceae_bacterium	Obese
Christensenellaceae_bacterium	Obese	-0.000182486199871768	0.000179245410645078	240	207	0.309738187640892	0.99253817884879	Ruminococcaceae_unclassified_SGB15236	Overweight	0.00092769988746987	0.000879794155922689	209	84	0.292974543087693	0.937824349711283	Ruminococcus_bromii	Overweight	0.00244530866024423	0.00262873407591279	390	209	0.353487878496942	0.964043888921949	Parabacteroides_merdae	BMI	0.00057444663563784	0.000898395929916885	240	146	0.523204318888693	0.974941289054609	GGB4566_SGB6305	BMI	-0.00018822620785319	0.000249834536059622	209	68	0.452106954296465	0.950443868804951	GGB9694_SGB15203	BMI	-0.000344436244135671	0.000429613150321718	390	186	0.423745625690139	0.939598099681593	Bifidobacterium_longum	Overweight
Peptococcaceae_bacterium	Overweight	0.000122257808573838	0.000148080893037619	240	71	0.409900945440913	0.99253817884879	Clostridium_sp_AF34_10BH	Overweight	0.00493816033483451	0.0045903796644129	209	199	0.283355705708357	0.937824349711283	Ruminococcus_bromii	Obese	0.0024534088536864	0.00268757882224356	390	209	0.362518813886401	0.964043888921949	Candidatus_Woodwardibium_gallinarum	BMI	2.54658256066444e-05	4.2937412526137e-05	240	60	0.55371541589309	0.974941289054609	Bacilli_bacterium	BMI	-0.000740766256505727	0.000993726041986938	209	69	0.456892349862424	0.950443868804951	Ruminococcaceae_bacterium_D5	BMI	-2.08420493469214e-05	2.66182227167832e-05	390	75	0.434639638005609	0.939598099681593	Bifidobacterium_longum	Obese
Peptococcaceae_bacterium	Obese	0.00020444480618971	0.000150750692686315	240	71	0.176407919893931	0.99253817884879	Coprococcus_comes	Overweight	0.00046916330853096	0.000442379878298503	209	175	0.290202317979418	0.937824349711283	Phocaeicola_dorei	Overweight	0.0134402111083291	0.0130764401263498	390	278	0.305399117527452	0.964043888921949	Bacteroides_thetaiotaomicron	BMI	0.000511271660243612	0.000850578193183415	240	151	0.548386978701833	0.974941289054609	Bilophila_wadsworthia	BMI	0.000214827378133799	0.000291208636821744	209	154	0.461568798470665	0.950443868804951	Dysosmobacter_sp_NSJ_60	BMI	-2.42448320514748e-05	3.04024501220283e-05	390	331	0.426215638093963	0.939598099681593	Candidatus_Avimonas_narfia	Overweight
Bifidobacterium_longum	Obese	-0.000343864082241457	0.000672913892483818	240	211	0.609849049121434	0.99253817884879	Ruminococcus_torques	Obese	0.00153050335589762	0.00142246382215168	209	193	0.283271176798945	0.937824349711283	Eubacterium_siraeum	Obese	-0.00387736939307422	0.00375023942750846	390	265	0.302555159422691	0.964043888921949	Butyricimonas_virosa	BMI	-4.26716980454474e-05	7.20475743986693e-05	240	53	0.554263756541073	0.974941289054609	Candidatus_Parachristensenella_avicola	BMI	8.15682663501397e-06	1.07924644399355e-05	209	63	0.450678423565075	0.950443868804951	Hungatella_hathewayi	BMI	1.8884313084631e-05	2.38728594112747e-05	390	110	0.429946456752482	0.939598099681593	Candidatus_Avimonas_narfia	Obese
Candidatus_Avimonas_narfia	Overweight	3.38820948400143e-05	9.41248370764127e-05	240	167	0.719208910790427	0.99253817884879	Odoribacter_splanchnicus	Overweight	0.00123334264558137	0.00107520907344663	209	159	0.252750004330855	0.937824349711283	Dorea_longicatena	Obese	0.000469119819039732	0.000514270359148266	390	346	0.362867701514227	0.964043888921949	Phocaeicola_vulgatus	BMI	-0.00362535421145967	0.00601014713925523	240	192	0.54697950571353	0.974941289054609	Candidatus_Avimicrobium_caecorum	BMI	4.00418548861412e-05	5.70106539035578e-05	209	167	0.483285352164674	0.950443868804951	Alistipes_ihumii	BMI	0.000136535487866042	0.000175678992444517	390	206	0.438051745872759	0.939598099681593	GGB9590_SGB15012	Overweight
Candidatus_Avimonas_narfia	Obese	-2.57283524242062e-05	9.58218450549936e-05	240	167	0.788560088183312	0.99253817884879	Anaerobutyricum_hallii	Overweight	0.00056118960744642	0.000527823107090579	209	197	0.288992501008148	0.937824349711283	Roseburia_intestinalis	Obese	-0.00150316116869835	0.00153075021959539	390	254	0.327414852651841	0.964043888921949	Bacteroides_finegoldii	BMI	-0.00053634613324153	0.000895670777510143	240	47	0.549894908993809	0.974941289054609	GGB9621_SGB15073	BMI	6.46139766863123e-05	8.40485157048154e-05	209	103	0.442950520357323	0.950443868804951	GGB3278_SGB4328	BMI	-0.000358751120231084	0.00046383677780895	390	60	0.440258430140891	0.939598099681593	GGB3537_SGB4727	Obese
Gemmiger_formicilis	Overweight	0.000658621982114177	0.00204539262929273	240	178	0.747750938598187	0.99253817884879	Lacrimispora_celerecrescens	Overweight	0.000454152934122783	0.000399370711453754	209	134	0.256854967626246	0.937824349711283	GGB9705_SGB15224	Overweight	0.000194316573923096	0.000206846539913408	390	100	0.348758262003382	0.964043888921949	Eubacterium_sp_AF34_35BH	BMI	5.15893423356515e-05	7.73770928507507e-05	240	68	0.505630087131655	0.974941289054609	Butyricicoccus_sp_AM29_23AC	BMI	6.58907695086436e-05	8.88113565649536e-05	209	46	0.459020455249509	0.950443868804951	Lacrimispora_saccharolytica	BMI	4.52428133559728e-05	5.68045850820589e-05	390	187	0.426794362269073	0.939598099681593	Lachnospira_sp_NSJ_43	Obese
Gemmiger_formicilis	Obese	0.000560895321596688	0.00208226969297808	240	178	0.787895025113032	0.99253817884879	Blautia_faecis	Obese	-0.000697996927228967	0.00060451445793064	209	204	0.249643454248606	0.937824349711283	Eubacterium_ventriosum	Overweight	0.000450649859329184	0.000439555627966939	390	197	0.306610847184348	0.964043888921949	Oscillibacter_SGB15077	BMI	5.63203655934104e-05	9.53224879023622e-05	240	76	0.555220473552676	0.974941289054609	Anaerotignum_lactatifermentans	BMI	-1.7924883059649e-05	2.48176696005825e-05	209	31	0.470989319405661	0.950443868804951	GGB4456_SGB6141	BMI	8.87893512510543e-06	1.13542919156781e-05	390	119	0.43523145395456	0.939598099681593	Blautia_obeum	Overweight
GGB9590_SGB15012	Overweight	0.000324476255741718	0.000220037415835958	240	32	0.141713085164579	0.99253817884879	Candidatus_Geddesella_stercoravicola	Obese	-5.55513664934193e-05	5.29462241833489e-05	209	64	0.295376439812239	0.937824349711283	Eubacterium_ventriosum	Obese	0.000449358577195055	0.000449395169997068	390	197	0.318677488803468	0.964043888921949	GGB3277_SGB4327	BMI	-0.000197594613296367	0.000346776357637348	240	36	0.569379002815351	0.976817097880876	Sellimonas_intestinalis	BMI	-2.62495703597394e-05	3.678584032902e-05	209	71	0.476332609025767	0.950443868804951	GGB4585_SGB6340	BMI	-0.000214058884877771	0.000275952829920355	390	59	0.438922570933391	0.939598099681593	Blautia_obeum	Obese
GGB3537_SGB4727	Overweight	5.0386203269732e-05	0.000137718968523798	240	132	0.714812974271141	0.99253817884879	Flavonifractor_plautii	Obese	-0.00056165597572223	0.000506345401604911	209	177	0.268688017183778	0.937824349711283	Collinsella_aerofaciens	Obese	0.000683256648142661	0.000649454940357353	390	321	0.294173120974643	0.964043888921949	Parabacteroides_distasonis	BMI	-0.000506641305105678	0.000891106985131428	240	205	0.570226733685808	0.976817097880876	GGB4456_SGB6141	BMI	1.0820359242247e-05	1.47614352614857e-05	209	75	0.464420365075417	0.950443868804951	Ruminococcaceae_unclassified_SGB15236	BMI	-0.000187275053070129	0.000259209837948303	390	153	0.47091900934752	0.940226710891285	Anaerotruncus_massiliensis	Obese
GGB3537_SGB4727	Obese	0.000145628138769916	0.000140201949590709	240	132	0.300062942209087	0.99253817884879	Blautia_obeum	Obese	0.000616418809885277	0.000528752505478662	209	182	0.245112663445525	0.937824349711283	GGB9699_SGB15216	Obese	-0.00158447656582177	0.0015500912618743	390	317	0.308051178780856	0.964043888921949	GGB4566_SGB6305	BMI	0.000131513902334581	0.000229699026567263	240	69	0.567521899511099	0.976817097880876	GGB4599_SGB6362	BMI	-0.000199039012008308	0.000284803022542067	209	25	0.485460320349316	0.950443868804951	Lacrimispora_celerecrescens	BMI	-7.24506277961964e-05	0.000100525896598517	390	247	0.472003875676186	0.940226710891285	GGB9608_SGB15041	Overweight
Lachnospira_sp_NSJ_43	Overweight	0.00124458965066685	0.00169230427471094	240	111	0.462840400997804	0.99253817884879	Dorea_sp_AF36_15AT	Obese	-4.36504262616411e-05	3.95208972868423e-05	209	163	0.270734796186184	0.937824349711283	Lachnospiraceae_bacterium	Obese	-0.00272241262696304	0.00261847818265883	390	389	0.299861930754912	0.964043888921949	Blautia_sp_MSK_21_1	BMI	-5.12514523479586e-05	9.01806273311085e-05	240	92	0.570384462983068	0.976817097880876	Clostridium_fessum	BMI	0.000165597931615228	0.000244402519499937	209	170	0.498844221568485	0.951237361776342	Anaerotruncus_massiliensis	BMI	-1.73665797182229e-05	2.37406007104511e-05	390	81	0.465400988966828	0.940226710891285	GGB9608_SGB15041	Obese
Lachnospira_sp_NSJ_43	Obese	0.000687917520322918	0.00172281539107058	240	111	0.690053740195727	0.99253817884879	GGB9694_SGB15201	Obese	-0.000460573549323374	0.000412708642015091	209	61	0.265798086484808	0.937824349711283	Ruminococcus_torques	Obese	0.000946024684994634	0.000985383186889096	390	368	0.338299889204953	0.964043888921949	GGB9347_SGB14313	BMI	0.000334946089210394	0.000588578593842956	240	33	0.56987203370218	0.976817097880876	Candidatus_Avimonas_narfia	BMI	1.66212116413907e-05	2.42964487025258e-05	209	140	0.494715671179789	0.951237361776342	Enterocloster_lavalensis	BMI	2.0202054050148e-05	2.76667307370312e-05	390	184	0.466205917619828	0.940226710891285	Streptococcus_salivarius	Overweight
Blautia_obeum	Overweight	0.000427950419674173	0.000415464070188519	240	202	0.304095584329921	0.99253817884879	Candidatus_Allochristensenella_caecavium	Overweight	-1.93943867053444e-05	1.71887753002937e-05	209	157	0.260565301495441	0.937824349711283	GGB9615_SGB15053	Overweight	-0.000649092744797807	0.00063769417841496	390	179	0.310088700428085	0.964043888921949	Ruminococcus_bromii	BMI	0.000463029306713189	0.000948407404344698	240	129	0.625871076440177	0.983351871351336	Candidatus_Pseudobutyricicoccus_lothianensis	BMI	1.25771285463623e-05	1.85460738284545e-05	209	77	0.498468654836137	0.951237361776342	Candidatus_Borkfalkia_ceftriaxoniphila	BMI	4.95823122868132e-05	6.95369304555663e-05	390	203	0.476731925404277	0.940226710891285	Romboutsia_timonensis	Overweight
GGB9608_SGB15041	Overweight	4.45745274057644e-05	4.63081297268801e-05	240	32	0.336804429785221	0.99253817884879	GGB9644_SGB15121	Overweight	-6.22085981210366e-05	5.90191790584215e-05	209	70	0.293162044147018	0.937824349711283	Faecalibacterium_SGB15346	Overweight	0.00105019438936226	0.000999604403475998	390	263	0.294830745497831	0.964043888921949	Candidatus_Cibiobacter_qucibialis	BMI	-0.000413878946002517	0.000788552657568929	240	198	0.600197982541925	0.983351871351336	Clostridium_sp_AF15_49	BMI	0.000586296576184266	0.000855093630163334	209	65	0.49373871107242	0.951237361776342	Clostridium_symbiosum	BMI	1.56149006909807e-05	2.13103182273285e-05	390	123	0.464655147913337	0.940226710891285	Romboutsia_timonensis	Obese
Streptococcus_salivarius	Overweight	-0.000330377123610289	0.000150769654225958	240	187	0.0294630319356497	0.99253817884879	GGB9614_SGB15049	Overweight	0.000348928527308073	0.000296011642967113	209	133	0.23992029111937	0.937824349711283	GGB3746_SGB5089	Overweight	-0.00153391761534983	0.00154536459415274	390	251	0.322226303578156	0.964043888921949	Alistipes_shahii	BMI	-0.000572504987904841	0.00104928554117995	240	164	0.585871733312172	0.983351871351336	Gemmiger_formicilis	BMI	-0.000414857516265662	0.000626459939283925	209	158	0.508600896471945	0.95886128565819	GGB9707_SGB15229	BMI	6.99125224388648e-05	9.7566998975722e-05	390	170	0.47455965313873	0.940226710891285	Holdemania_sp_Marseille_P2844	Overweight
Holdemania_sp_Marseille_P2844	Overweight	-2.80455269870609e-05	8.28188593718982e-05	240	79	0.735200443796005	0.99253817884879	Dysosmobacter_sp_NSJ_60	Obese	-0.000131511026545041	0.000112762903259747	209	174	0.244925889834689	0.937824349711283	Coriobacteriia_bacterium	Overweight	-8.43776032311599e-05	8.74453870705667e-05	390	72	0.335866394709723	0.964043888921949	Phocaeicola_dorei	BMI	-0.00173970152066204	0.00391206171262835	240	171	0.656962622744943	0.983351871351336	Ruminococcus_bromii	BMI	-0.000700758403220982	0.0010636406167928	209	117	0.510774211015192	0.960377857836949	GGB6612_SGB9346	BMI	-0.000885553302341454	0.00125930246587924	390	69	0.482818947443851	0.942068524010741	GGB9694_SGB15203	Overweight
Holdemania_sp_Marseille_P2844	Obese	-2.86526805789857e-05	8.43120281198768e-05	240	79	0.734294740817481	0.99253817884879	Lachnoclostridium_sp_An131	Obese	-2.71589901166715e-05	2.59362338817284e-05	209	64	0.29632243414668	0.937824349711283	GGB9581_SGB14999	Overweight	-0.000138259011452988	0.000135256639785876	390	256	0.308044180024974	0.964043888921949	GGB9677_SGB15180	BMI	-5.60807973498878e-05	0.000114588862904914	240	31	0.625029087095961	0.983351871351336	Bacteroides_xylanisolvens	BMI	-0.00080213276873156	0.00128373121900891	209	126	0.532795976405494	0.969333547050014	Clostridia_unclassified_SGB6276	BMI	0.00036443412109267	0.000516719795573364	390	131	0.48153036226114	0.942068524010741	Lachnospiraceae_bacterium_OM04_12BH	Overweight
GGB9694_SGB15203	Overweight	-0.00085514308380065	0.000753081623581503	240	111	0.257368880756052	0.99253817884879	Bifidobacterium_animalis	Obese	-0.000103521653663906	9.14280049685447e-05	209	87	0.258902094470542	0.937824349711283	Bifidobacterium_longum	Obese	-0.000711839982277175	0.000763571406783789	390	342	0.352442021880135	0.964043888921949	Clostridium_sp_AF36_4	BMI	0.000275930071688668	0.000601081221567177	240	173	0.646636958442479	0.983351871351336	Ruminococcus_torques	BMI	0.000296813829676896	0.000467047501047213	209	193	0.525832706777847	0.969333547050014	GGB9524_SGB14924	BMI	6.96820002626428e-05	0.000105932885506089	390	160	0.511497183707312	0.943258678672547	Lachnospiraceae_bacterium_OM04_12BH	Obese
GGB9694_SGB15203	Obese	-0.000901576675977187	0.000766659182528064	240	111	0.24085075640392	0.99253817884879	Parabacteroides_merdae	Obese	0.00365531865036947	0.00328833718604354	209	133	0.26767144351323	0.937824349711283	Lachnospira_sp_NSJ_43	Overweight	0.0013183997714993	0.00137944614376797	390	176	0.340468466287683	0.964043888921949	Bifidobacterium_adolescentis	BMI	0.000111359460298972	0.000372981957806578	240	158	0.765547317723919	0.983351871351336	Dorea_formicigenerans	BMI	-3.22327653813493e-05	5.06829487840026e-05	209	191	0.525535011448493	0.969333547050014	Peptococcaceae_bacterium	BMI	3.24705450649327e-05	5.08964998425009e-05	390	140	0.524289352639957	0.943258678672547	Adlercreutzia_equolifaciens	Overweight
Pseudoflavonifractor_SGB15156	Overweight	-0.000584837348338778	0.000302683720641134	240	88	0.0545993426524263	0.99253817884879	Candidatus_Woodwardibium_gallinarum	Overweight	0.000136016590156469	0.00011561843679991	209	56	0.240851312611763	0.937824349711283	Holdemania_sp_Marseille_P2844	Overweight	-6.28594444921145e-05	6.47407385507974e-05	390	135	0.332866203094096	0.964043888921949	Clostridium_sp_AF34_10BH	BMI	0.000732764528325472	0.00132838552186988	240	226	0.581755889866472	0.983351871351336	Dysosmobacter_sp_NSJ_60	BMI	-2.30056413939694e-05	3.69574642624252e-05	209	174	0.534339763782628	0.969333547050014	Streptococcus_salivarius	BMI	-4.09776733672741e-05	6.00248361945115e-05	390	311	0.495673207346808	0.943258678672547	Adlercreutzia_equolifaciens	Obese
Pseudoflavonifractor_SGB15156	Obese	-0.000653045007168549	0.000308140906064973	240	88	0.0351654291431165	0.99253817884879	GGB3278_SGB4328	Obese	-0.00138868988863837	0.00130814124709344	209	28	0.289735021983266	0.937824349711283	Clostridium_sp_AF34_13	Overweight	0.000516705763504915	0.000555748649856932	390	122	0.353733505233932	0.964043888921949	Anaerotignum_faecicola	BMI	-3.94020391114115e-05	0.000119461439900286	240	108	0.741834826895882	0.983351871351336	Bacteroides_finegoldii	BMI	-0.000265458017936129	0.000426293541958011	209	38	0.534194088188813	0.969333547050014	Bacteroides_ovatus	BMI	-0.00151929073136471	0.00237127723674487	390	359	0.522515430373465	0.943258678672547	Clostridium_sp_AF34_13	Overweight
Lachnospiraceae_bacterium_OM04_12BH	Overweight	0.000212800075079418	0.000374762915084108	240	69	0.570721917905232	0.99253817884879	GGB9621_SGB15073	Overweight	-0.000262205064334723	0.00024977144957464	209	103	0.295111954572378	0.937824349711283	Ruthenibacterium_lactatiformans	Overweight	-0.000462229183307323	0.000434187700274212	390	376	0.288474672181854	0.964043888921949	GGB9342_SGB14306	BMI	-0.000503166873502585	0.00162842568965967	240	76	0.75761523552545	0.983351871351336	Clostridiales_bacterium_UBA1390	BMI	1.38940791628351e-05	2.25875496819541e-05	209	77	0.539184623380935	0.972080220526011	GGB3523_SGB4703	BMI	-9.09026149456047e-05	0.000136115324324527	390	65	0.505080109689279	0.943258678672547	Clostridium_sp_AF34_13	Obese
Lachnospiraceae_bacterium_OM04_12BH	Obese	0.000547310978533928	0.000381519640266619	240	69	0.152808515774034	0.99253817884879	Negativibacillus_massiliensis	Obese	0.000132277183006067	0.000122675665841648	209	30	0.282239626515299	0.937824349711283	Lawsonibacter_sp_NSJ_51	Obese	0.00013967880474153	0.000143414968051366	390	168	0.331374760672132	0.964043888921949	GGB9632_SGB15089	BMI	-0.000390640162544825	0.000798282976873611	240	150	0.625070295742813	0.983351871351336	Coprococcus_eutactus	BMI	-0.000581804919214561	0.000967359484805482	209	98	0.54824101824224	0.976173983393328	GGB3005_SGB3996	BMI	6.14657347979378e-05	8.95830380348995e-05	390	181	0.493498636514	0.943258678672547	Escherichia_coli	Overweight
Adlercreutzia_equolifaciens	Overweight	-0.000142994253152241	9.22282698477602e-05	240	172	0.122448005311051	0.99253817884879	GGB9707_SGB15229	Overweight	0.000277006835192984	0.000249581591747948	209	90	0.268408474533468	0.937824349711283	GGB9694_SGB15201	Obese	0.000645205872900757	0.00068337721192093	390	108	0.346348205904411	0.964043888921949	Alistipes_onderdonkii	BMI	-0.00104498306548684	0.00333264087772732	240	203	0.754145692873983	0.983351871351336	GGB9633_SGB15091	BMI	-0.000530512517777251	0.000908558983091591	209	41	0.559951919990432	0.982354250441535	Eggerthella_lenta	BMI	-1.69926006868267e-05	2.45120237647105e-05	390	153	0.489040778794897	0.943258678672547	Escherichia_coli	Obese
Adlercreutzia_equolifaciens	Obese	-0.000161904917120936	9.38910839852794e-05	240	172	0.0860168452367301	0.99253817884879	Holdemania_filiformis	Obese	-5.57766377522769e-05	4.72287393678159e-05	209	105	0.239038051947723	0.937824349711283	GGB9614_SGB15049	Overweight	0.000256727821176274	0.000272236010344161	390	247	0.346913627528612	0.964043888921949	Firmicutes_bacterium_AF16_15	BMI	0.00010005720779119	0.000229202189142117	240	198	0.662859537000553	0.983351871351336	Alistipes_shahii	BMI	-0.000418953503671014	0.000766719697393537	209	146	0.585393327273364	0.982389117755997	Lachnoclostridium_sp_An138	BMI	-1.75975743413066e-05	2.55621133347292e-05	390	206	0.4920575373108	0.943258678672547	GGB9176_SGB14114	Overweight
Clostridium_sp_AF34_13	Overweight	0.000316029215605652	0.00035562414901383	240	71	0.375138727532571	0.99253817884879	Ruminococcus_sp_NSJ_71	Obese	-0.00507424310774693	0.00477289815858573	209	35	0.289028061129449	0.937824349711283	GGB9623_SGB15076	Obese	-0.000547418591811428	0.000518554982692373	390	217	0.292522148740891	0.964043888921949	GGB6613_SGB9347	BMI	0.00027710606166584	0.000651635032981118	240	69	0.671062804199127	0.983351871351336	Ruminococcaceae_bacterium	BMI	-0.000355527507744533	0.000711286290205589	209	197	0.617747386461175	0.982389117755997	Bacteroides_finegoldii	BMI	-0.000462825530280004	0.000706341128295469	390	79	0.513133727327836	0.943258678672547	GGB9176_SGB14114	Obese
Clostridium_sp_AF34_13	Obese	0.000445186890041915	0.000362035815020354	240	71	0.220108316408336	0.99253817884879	Anaerotignum_lactatifermentans	Overweight	-7.73020399054111e-05	7.37583987872576e-05	209	31	0.295909024658785	0.937824349711283	Clostridium_sp_AF27_2AA	Obese	0.000361964590550468	0.000392814935757867	390	202	0.358028378970224	0.964043888921949	Ruminococcaceae_unclassified_SGB4191	BMI	0.000319755508119119	0.000689682136953955	240	112	0.643362935521669	0.983351871351336	Ruminococcaceae_unclassified_SGB15236	BMI	-0.00010475968097809	0.000296219131175177	209	84	0.723974871088711	0.982389117755997	Butyricicoccus_sp_AM29_23AC	BMI	4.9190521053027e-05	7.28648939098545e-05	390	83	0.500469261384731	0.943258678672547	Bacteroides_ovatus	Overweight
Ruthenibacterium_lactatiformans	Overweight	0.000410185943672942	0.000585273994368178	240	233	0.484127559643934	0.99253817884879	GGB6606_SGB9340	Overweight	0.000595461950695836	0.000526817668107758	209	26	0.25973114909595	0.937824349711283	Clostridia_unclassified_SGB4447	Overweight	7.79127082145253e-05	8.24435118998506e-05	390	79	0.345889575825449	0.964043888921949	Akkermansia_muciniphila	BMI	-0.00031900808186987	0.000651114076083661	240	158	0.624652369095844	0.983351871351336	GGB9705_SGB15224	BMI	-3.1897504838492e-05	6.536850088315e-05	209	53	0.626117666087664	0.982389117755997	Clostridium_sp_AF15_49	BMI	0.000500364706971184	0.0007789207489812	390	114	0.521429098010962	0.943258678672547	Lawsonibacter_sp_NSJ_51	Overweight
Ruthenibacterium_lactatiformans	Obese	0.000321435026042279	0.00059582609378156	240	233	0.590092962052644	0.99253817884879	GGB9635_SGB15106	Obese	-0.00420185833098506	0.00381584636004119	209	59	0.272177374719315	0.937824349711283	GGB9559_SGB14969	Overweight	2.20985208664042e-05	2.36582027426638e-05	390	97	0.351503134934683	0.964043888921949	Intestinimonas_massiliensis	BMI	-1.90215815446746e-05	5.41885322593426e-05	240	107	0.725897328995047	0.983351871351336	Eubacterium_ventriosum	BMI	7.09017226904655e-05	0.000150896945706524	209	109	0.638968664041767	0.982389117755997	Candidatus_Allochristensenella_caecavium	BMI	-2.91505730034428e-06	4.75265798828869e-06	390	299	0.540404504150477	0.943996071521436	Lawsonibacter_sp_NSJ_51	Obese
Escherichia_coli	Overweight	0.000551622299954357	0.000727237057728337	240	149	0.448938369632169	0.99253817884879	GGB3571_SGB4778	Overweight	5.12370704864241e-05	4.41126169896016e-05	209	106	0.246848707451425	0.937824349711283	GGB9667_SGB15164	Overweight	-0.000102068421312151	9.56647272512435e-05	390	250	0.287412657282517	0.964043888921949	Roseburia_inulinivorans	BMI	-0.000387341695981879	0.000710526665445044	240	215	0.586192178516873	0.983351871351336	Faecalibacillus_faecis	BMI	-2.00828667059682e-05	4.51430469131606e-05	209	54	0.656900826611627	0.982389117755997	Sellimonas_intestinalis	BMI	-2.0541889083562e-05	3.41314362617113e-05	390	115	0.548021151377001	0.947119667930144	Clostridiaceae_bacterium_OM08_6BH	Obese
Escherichia_coli	Obese	0.000424620647342418	0.000740348656405345	240	149	0.566853513426505	0.99253817884879	Clostridia_unclassified_SGB6276	Obese	0.00208874504724883	0.00190725712554879	209	73	0.274792001725928	0.937824349711283	Blautia_SGB4815	Overweight	5.49405651065269e-05	5.50614244699788e-05	390	186	0.31969868785912	0.964043888921949	Lachnospira_pectinoschiza	BMI	-0.000172577623874942	0.000467697330460533	240	128	0.71247900505728	0.983351871351336	Alistipes_onderdonkii	BMI	-0.00228349043908573	0.00405067813798069	209	178	0.573578771068936	0.982389117755997	Candidatus_Avimonas_narfia	BMI	-1.28676082771207e-05	2.15912899016347e-05	390	269	0.551936394062443	0.947755230305825	Dorea_formicigenerans	Overweight
GGB9176_SGB14114	Overweight	0.000321313511442313	0.00116283734733741	240	52	0.782558197631525	0.99253817884879	Blautia_sp_AF19_10LB	Obese	-0.000172689812718847	0.000164415713836009	209	42	0.294862356583648	0.937824349711283	Candidatus_Woodwardibium_gallinarum	Obese	0.000106252754790204	0.00010539076547844	390	100	0.314707031357141	0.964043888921949	GGB9581_SGB14999	BMI	-1.93744043037281e-05	6.22941126031074e-05	240	162	0.756077154825535	0.983351871351336	GGB6613_SGB9347	BMI	-0.000287076419248078	0.000731168570167713	209	63	0.695019590832155	0.982389117755997	Dorea_sp_AF24_7LB	BMI	-4.6339869318855e-06	8.03445508217374e-06	390	145	0.564807465995973	0.947886117099807	Dorea_formicigenerans	Obese
GGB9176_SGB14114	Obese	0.000376541400134095	0.00118380252844706	240	52	0.750722199748545	0.99253817884879	Ruminococcaceae_unclassified_SGB4425	Overweight	0.000428457376445865	0.000378904311322483	209	40	0.259529506769728	0.937824349711283	Sutterella_wadsworthensis	Overweight	0.00253903078677342	0.00244520121372886	390	222	0.30047401620191	0.964043888921949	Bifidobacterium_longum	BMI	8.34946923747728e-05	0.000219566406708423	240	211	0.704103145670108	0.983351871351336	Lacrimispora_celerecrescens	BMI	-5.70940605654744e-05	0.000134855487761759	209	134	0.672485590931666	0.982389117755997	Mediterraneibacter_glycyrrhizinilyticus	BMI	-8.22303247690435e-06	1.42999415518626e-05	390	131	0.565970836909108	0.947886117099807	Haemophilus_parainfluenzae	Overweight
Bacteroides_ovatus	Overweight	0.00241183791992862	0.00777656495042929	240	219	0.75674147519065	0.99253817884879	Alistipes_inops	Overweight	0.00250021904566133	0.00228446238469169	209	67	0.275102886204753	0.937824349711283	Lachnoclostridium_sp_An138	Overweight	-8.19022574825065e-05	7.68290358983372e-05	390	206	0.287821031415899	0.964043888921949	Gemmiger_formicilis	BMI	-0.000321909321810963	0.000678199332649675	240	178	0.635494712056066	0.983351871351336	GGB3746_SGB5089	BMI	0.000226507901563266	0.000676158026016033	209	142	0.737987131294825	0.982389117755997	Lactococcus_lactis	BMI	-0.00015416733018248	0.00027223383964409	390	198	0.5718804253445	0.949372475152096	Haemophilus_parainfluenzae	Obese
Lawsonibacter_sp_NSJ_51	Overweight	0.000183073169076124	0.000182142771535179	240	100	0.315929329314712	0.99253817884879	GGB5980_SGB8599	Overweight	0.000287216067822023	0.000256447278791229	209	34	0.264092407401873	0.937824349711283	Lachnospiraceae_unclassified_SGB4924	Overweight	-0.00021138591444989	0.000230154752484981	390	108	0.359598262286186	0.964043888921949	Romboutsia_timonensis	BMI	-1.08192991915983e-05	2.81934382276021e-05	240	174	0.701524358775165	0.983351871351336	Clostridiales_bacterium_KLE1615	BMI	7.68880461685993e-05	0.00014068347935663	209	183	0.585318655479542	0.982389117755997	Eubacterium_ramulus	BMI	-3.93863191532482e-05	7.18515368283533e-05	390	278	0.584248366472027	0.956129201930131	Clostridium_spiroforme	Overweight
Lawsonibacter_sp_NSJ_51	Obese	0.000155101874118958	0.000185426684114864	240	100	0.40378799268989	0.99253817884879	Butyricimonas_faecihominis	Overweight	0.000368907322154909	0.000343741728369747	209	33	0.284496103679322	0.937824349711283	GGB3892_SGB5290	Obese	5.90547756547996e-05	6.25095619896078e-05	390	115	0.346048273302074	0.964043888921949	GGB9694_SGB15203	BMI	-8.75004416880223e-05	0.00025053639291934	240	111	0.727226452995502	0.983351871351336	GGB9524_SGB14924	BMI	5.80448730826871e-05	0.000116034208864372	209	85	0.617464924967685	0.982389117755997	Clostridium_sp_AF20_17LB	BMI	5.3102416782222e-05	9.80730913706582e-05	390	250	0.58885081725308	0.959340435138146	Clostridium_spiroforme	Obese
Clostridiaceae_bacterium_OM08_6BH	Overweight	-0.000105643470243826	0.000172525488836142	240	173	0.540936938157447	0.99253817884879	Prevotella_copri_clade_A	Overweight	0.0312785015684903	0.0300176499028237	209	59	0.298693541214251	0.940585105428258	GGB9621_SGB15073	Obese	0.000223193761171273	0.000240509190819275	390	189	0.354633987431198	0.964043888921949	Clostridium_sp_AF34_13	BMI	3.81558597676408e-05	0.000118321430891508	240	71	0.747391317937596	0.983351871351336	Roseburia_inulinivorans	BMI	-0.000321807109388094	0.000831658603851473	209	187	0.699213731755697	0.982389117755997	Bifidobacterium_adolescentis	BMI	-0.000209450879547744	0.000390561417068944	390	263	0.592415266915174	0.959414615587926	Dorea_sp_AF36_15AT	Overweight
Clostridiaceae_bacterium_OM08_6BH	Obese	-5.30250023050972e-05	0.000175636008228869	240	173	0.763006272703093	0.99253817884879	Collinsella_aerofaciens	Overweight	0.000840509546942935	0.000809059635644708	209	173	0.300144064290555	0.9410176279524	GGB9707_SGB15229	Overweight	0.000304692640183617	0.000293448822453678	390	170	0.300500394205409	0.964043888921949	Ruthenibacterium_lactatiformans	BMI	-6.93697214190362e-05	0.000194271433868584	240	233	0.721369372629188	0.983351871351336	Clostridium_phoceensis	BMI	-2.97980953261601e-05	8.18249088129587e-05	209	193	0.716122379548463	0.982389117755997	Anaerobutyricum_hallii	BMI	-0.000106028463967415	0.000196571238771957	390	365	0.590273777554007	0.959414615587926	GGB9694_SGB15201	Overweight
Dorea_formicigenerans	Overweight	0.000134812187248093	0.000101465867200876	240	217	0.185316813716573	0.99253817884879	Enterocloster_bolteae	Obese	0.000186176499027768	0.000181637260683577	209	116	0.306630943828539	0.946031611283145	GGB9707_SGB15229	Obese	0.000300480829566089	0.000300017733960009	390	170	0.317893818798028	0.964043888921949	Escherichia_coli	BMI	0.000106734359297053	0.000241402895504994	240	149	0.658811140505894	0.983351871351336	Holdemania_sp_Marseille_P2844	BMI	9.87805167410626e-06	1.93900260871148e-05	209	74	0.61101414276754	0.982389117755997	Christensenellaceae_bacterium	BMI	-2.18355630440569e-05	4.12785302713457e-05	390	345	0.597459577417561	0.959414615587926	GGB9694_SGB15201	Obese
Dorea_formicigenerans	Obese	0.000181627378665915	0.000103295229052028	240	217	0.0800565627365635	0.99253817884879	Adlercreutzia_equolifaciens	Obese	-0.000120372788311099	0.000118471786341438	209	146	0.310860041121144	0.948986625533714	Bacteroides_finegoldii	Overweight	0.00200737561883284	0.00211914697327163	390	79	0.344764124909239	0.964043888921949	Bacteroides_ovatus	BMI	-0.00093369909910667	0.00257925268762316	240	219	0.717688996142958	0.983351871351336	Clostridium_sp_AF34_13	BMI	-0.000141805604718121	0.000322314361677419	209	64	0.66044797675439	0.982389117755997	Clostridium_sp_AF34_13	BMI	-9.79469303215562e-05	0.000184822442445113	390	122	0.596787948146339	0.959414615587926	Candidatus_Allochristensenella_caecavium	Overweight
Haemophilus_parainfluenzae	Overweight	-0.000446044149317037	0.000378353337889363	240	169	0.239685139662594	0.99253817884879	GGB2982_SGB3964	Obese	-6.34690511088213e-05	6.25407846341411e-05	209	123	0.311431988933718	0.949414024516383	Dielma_fastidiosa	Obese	-2.51146419345133e-05	2.47929642305121e-05	390	112	0.312417092761543	0.964043888921949	Clostridium_spiroforme	BMI	-5.35406975057422e-06	1.23470652313942e-05	240	90	0.66497191186755	0.983351871351336	Haemophilus_parainfluenzae	BMI	-0.000105883456792978	0.000302751014771829	209	117	0.726909123921454	0.982389117755997	Clostridia_unclassified_SGB4447	BMI	1.45577411077871e-05	2.74345354891377e-05	390	79	0.596314672236503	0.959414615587926	Candidatus_Allochristensenella_caecavium	Obese
Haemophilus_parainfluenzae	Obese	-0.000288733018476574	0.000385174795998232	240	169	0.454272821932811	0.99253817884879	Dorea_formicigenerans	Overweight	0.000151652320169146	0.000150278690960189	209	191	0.314151412182036	0.954062642698979	Intestinibacter_SGB6139	Obese	4.73723698933659e-05	5.10453067890322e-05	390	141	0.354613073513632	0.964043888921949	Dorea_sp_AF36_15AT	BMI	-4.76124688613102e-06	1.36675084096884e-05	240	186	0.727893716318281	0.983351871351336	Candidatus_Allochristensenella_caecavium	BMI	-2.06304147877325e-06	5.78230660110463e-06	209	157	0.721634473799634	0.982389117755997	Blautia_caecimuris	BMI	8.19355498700003e-06	1.57489431946564e-05	390	70	0.603510765434631	0.959414615587926	Lachnospiraceae_unclassified_SGB4882	Overweight
Eubacteriaceae_bacterium	Overweight	-6.39306936981345e-05	0.000100178115556885	240	109	0.524014728893776	0.99253817884879	Eubacterium_ventriosum	Overweight	0.000452103563052536	0.000449031157729054	209	109	0.315251932759905	0.955756894077617	Lactobacillus_acidophilus	Obese	8.85425692028485e-05	9.64892505683835e-05	390	75	0.359400979084194	0.964043888921949	GGB9694_SGB15201	BMI	0.000173795658188026	0.000486389099382847	240	62	0.721188558504812	0.983351871351336	Ruminococcaceae_bacterium_D5	BMI	-1.43142344349628e-05	3.0356812609117e-05	209	38	0.63778206460531	0.982389117755997	Enterocloster_clostridioformis	BMI	-2.20735697796103e-05	4.22272919483579e-05	390	92	0.601792832342372	0.959414615587926	Lachnospiraceae_unclassified_SGB4882	Obese
Eubacteriaceae_bacterium	Obese	-3.70581302607807e-05	0.000101984260105547	240	109	0.716670395528292	0.99253817884879	Eubacterium_siraeum	Obese	-0.00494385081777343	0.00495400927846591	209	142	0.319534312881365	0.955895738894746	Oscillibacter_SGB15077	Obese	-0.000199232091158295	0.000202726525625103	390	145	0.327028811032973	0.964043888921949	Clostridia_unclassified_SGB4121	BMI	-8.17797011493583e-06	1.87568190494074e-05	240	171	0.66325487109167	0.983351871351336	GGB9619_SGB15067	BMI	-2.58410336181106e-05	5.76645973430605e-05	209	178	0.654554354977204	0.982389117755997	Ruminococcus_bromii	BMI	0.00044978200522935	0.000874084995677839	390	209	0.607471165806349	0.960146241606965	Firmicutes_bacterium	Overweight
Clostridium_spiroforme	Overweight	-1.05715787436828e-05	3.72195503213939e-05	240	90	0.776647500773307	0.99253817884879	Ruminococcus_gnavus	Overweight	-0.000413672706103492	0.000415610788228951	209	108	0.320799702730986	0.955895738894746	Alistipes_sp_AF17_16	Overweight	0.000241552832755571	0.000263951707668194	390	103	0.36132888817026	0.964043888921949	Roseburia_hominis	BMI	0.000148448002139208	0.000481170880208429	240	212	0.757976620589344	0.983351871351336	GGB3523_SGB4703	BMI	-6.32956388968376e-05	0.000150452706609308	209	37	0.674431833282179	0.982389117755997	Bifidobacterium_pseudocatenulatum	BMI	-3.53653117150354e-05	6.99601792689825e-05	390	107	0.613811581453253	0.961137925020067	Firmicutes_bacterium	Obese
Clostridium_spiroforme	Obese	-1.90873300005751e-05	3.78905939674331e-05	240	90	0.614933176406473	0.99253817884879	Blautia_sp_MSK_20_85	Overweight	0.000175592434474161	0.000175040668526471	209	90	0.317024269992826	0.955895738894746	GGB3571_SGB4778	Overweight	3.2412334536592e-05	3.47159762203145e-05	390	189	0.351724981623105	0.964043888921949	GGB9237_SGB14179	BMI	5.91339897934257e-06	1.51431607883815e-05	240	63	0.69653657507949	0.983351871351336	Blautia_SGB4805	BMI	-4.59432488680563e-06	1.17121443501691e-05	209	68	0.695282662973031	0.982389117755997	Lacrimispora_amygdalina	BMI	-0.000110228944392825	0.000222184836531229	390	339	0.620409516370739	0.961137925020067	Clostridiales_bacterium	Overweight
Dorea_sp_AF36_15AT	Overweight	3.26832709482833e-05	4.10236798305103e-05	240	186	0.426473047597379	0.99253817884879	GGB6606_SGB9340	Obese	0.000538210133620702	0.00054045264023093	209	26	0.320550544175764	0.955895738894746	Candidatus_Neoclostridium_roslinense	Overweight	-0.000134750211404073	0.000141196223329451	390	56	0.341173781722842	0.964043888921949	Clostridia_unclassified_SGB4447	BMI	1.43135185653815e-05	2.86844365558879e-05	240	57	0.618267277584696	0.983351871351336	Erysipelotrichaceae_bacterium	BMI	-2.61014227823081e-05	5.51697512374868e-05	209	79	0.636657697364706	0.982389117755997	GGB9646_SGB15123	BMI	2.45346540298131e-06	4.83808242758039e-06	390	170	0.612684491984346	0.961137925020067	Clostridiales_bacterium	Obese
GGB9694_SGB15201	Overweight	0.00102567002574179	0.001464730448825	240	62	0.484501022217586	0.99253817884879	GGB4456_SGB6141	Obese	4.48733323180957e-05	4.50917054627026e-05	209	75	0.320886835176093	0.955895738894746	Alistipes_inops	Overweight	0.00214270324299177	0.00227256446644834	390	124	0.347003950359893	0.964043888921949	Phocea_massiliensis	BMI	-4.41316982653754e-06	1.28217120332655e-05	240	136	0.731021069777723	0.983351871351336	Blautia_SGB4815	BMI	-1.03266117142491e-05	1.92438791252098e-05	209	99	0.592136991993636	0.982389117755997	Coprococcus_eutactus	BMI	-0.000453640679186317	0.000892128549293809	390	178	0.611720445364177	0.961137925020067	GGB9614_SGB15049	Overweight
GGB9694_SGB15201	Obese	0.00121567182033545	0.00149113856102293	240	62	0.415787108981151	0.99253817884879	Butyricimonas_paravirosa	Obese	-0.00019714797861795	0.000199679534201596	209	39	0.324702106866443	0.955895738894746	GGB9342_SGB14306	Overweight	0.00319352924273186	0.00354669988695304	390	136	0.36908521631178	0.964450846931179	Angelakisella_massiliensis	BMI	-4.51321965437441e-06	8.86754496177953e-06	240	87	0.611279471579536	0.983351871351336	Streptococcus_parasanguinis	BMI	-1.45475556879396e-05	3.95881062364506e-05	209	137	0.713660785430076	0.982389117755997	Gemmiger_formicilis	BMI	-0.000284467885155252	0.00058492603918875	390	299	0.627314123477317	0.962616912117244	GGB9614_SGB15049	Obese
Candidatus_Allochristensenella_caecavium	Overweight	2.5511010130472e-05	1.9682142265951e-05	240	186	0.196257625745912	0.99253817884879	GGB4596_SGB6358	Obese	-0.000462465523643668	0.000469794774177425	209	29	0.326132953489813	0.955976999585902	Ruminococcaceae_unclassified_SGB15233	Overweight	-0.000611186483610931	0.000688208464853879	390	116	0.375668078410688	0.964450846931179	Pseudoflavonifractor_capillosus	BMI	-4.76870222140382e-06	9.03875574561623e-06	240	98	0.59830801516643	0.983351871351336	Pseudoruminococcus_massiliensis	BMI	0.000463297815673346	0.000937869786432495	209	32	0.621863942858425	0.982389117755997	GGB9633_SGB15090	BMI	-0.000471050546069594	0.000971787676642988	390	73	0.628450558423301	0.962616912117244	Bifidobacterium_pseudocatenulatum	Obese
Candidatus_Allochristensenella_caecavium	Obese	8.53270376726445e-06	2.00369981520097e-05	240	186	0.67062792320084	0.99253817884879	GGB9677_SGB15180	Obese	0.000901315322893972	0.00102849855051344	209	34	0.381917518651287	0.959632391939932	Coprococcus_catus	Obese	9.65289187772468e-05	0.000107186917161	390	230	0.369009092142904	0.964450846931179	GGB9059_SGB13976	BMI	-0.000641374033517269	0.00181656937742199	240	35	0.724367388879081	0.983351871351336	Alistipes_ihumii	BMI	-5.37341791536812e-05	0.000161965127711649	209	113	0.740420247554044	0.982389117755997	Dysosmobacter_welbionis	BMI	0.000166840771837028	0.000352160727722463	390	384	0.636233541862145	0.963709889810882	Clostridia_unclassified_SGB4121	Obese
Lachnospiraceae_unclassified_SGB4882	Overweight	-0.000906574629151141	0.000554160885763401	240	96	0.103256185354282	0.99253817884879	Fusicatenibacter_saccharivorans	Obese	-0.00108685267341238	0.0012108979819835	209	204	0.370521768254754	0.959632391939932	Clostridiales_bacterium	Overweight	0.00062534180890795	0.000690388983661352	390	359	0.366248888916789	0.964450846931179	Blautia_SGB4815	BMI	1.1181482623322e-05	2.26708601604952e-05	240	112	0.622345623259522	0.983351871351336	Clostridium_sp_AM33_3	BMI	2.51683532078501e-05	6.2870956613347e-05	209	136	0.689356341891485	0.982389117755997	GGB9634_SGB15093	BMI	-0.000206502846262835	0.000434638258309322	390	74	0.635272074255596	0.963709889810882	Ruminococcaceae_bacterium_D5	Overweight
Lachnospiraceae_unclassified_SGB4882	Obese	-0.00101758149463577	0.000564152036598483	240	96	0.0726161937290367	0.99253817884879	Ruminococcus_callidus	Overweight	0.000416776943332693	0.000472605180258197	209	38	0.378926617044502	0.959632391939932	GGB3523_SGB4703	Overweight	0.000361028517699093	0.000408820813891411	390	65	0.378348721929841	0.964450846931179	Lachnospiraceae_unclassified_SGB4894	BMI	-7.2021384998433e-05	0.000136490075283929	240	71	0.598250049573662	0.983351871351336	Dorea_sp_AF24_7LB	BMI	-6.80745093441092e-06	1.19507568677409e-05	209	70	0.56958097413542	0.982389117755997	Ruminococcaceae_unclassified_SGB15233	BMI	-0.000107983275297307	0.000228833221598463	390	116	0.637570072574479	0.964155721495175	Ruminococcaceae_bacterium_D5	Obese
GGB9644_SGB15121	Overweight	-2.46957925449416e-05	7.01605901832651e-05	240	79	0.725177035436341	0.99253817884879	Oscillibacter_sp_ER4	Overweight	0.00141922044515168	0.00146168399616684	209	114	0.332770413404431	0.959632391939932	Dysosmobacter_sp_NSJ_60	Obese	-8.23725345973276e-05	9.33612771605963e-05	390	331	0.37877910579723	0.964450846931179	Pseudoruminococcus_massiliensis	BMI	0.000311231264150467	0.000600103428745203	240	41	0.604528900658155	0.983351871351336	GGB3892_SGB5290	BMI	9.87583902492659e-06	2.19134587118382e-05	209	61	0.652719718515662	0.982389117755997	Firmicutes_bacterium_AF16_15	BMI	-0.000133098959666508	0.000283694879787196	390	327	0.639512052268616	0.964167007528303	GGB9619_SGB15067	Obese
GGB9644_SGB15121	Obese	-8.05120676006174e-05	7.14255387879175e-05	240	79	0.260856851234356	0.99253817884879	Bifidobacterium_bifidum	Overweight	-0.000260293293809829	0.000278794724771599	209	67	0.351639502222624	0.959632391939932	GGB9667_SGB15164	Obese	-8.79972776041716e-05	9.78062016055661e-05	390	250	0.369463148348668	0.964450846931179	Roseburia_faecis	BMI	-0.0009154691067519	0.00175010252501177	240	168	0.601423202646739	0.983351871351336	Enterocloster_citroniae	BMI	5.13756127267282e-06	1.22758737655074e-05	209	130	0.676031037571167	0.982389117755997	Bacteroides_clarus	BMI	0.000167540385057951	0.00036031585019168	390	54	0.64249714379423	0.964167631633674	GGB9623_SGB15076	Overweight
Firmicutes_bacterium	Overweight	-3.37711678241751e-05	4.43571788346304e-05	240	120	0.447251114634011	0.99253817884879	Firmicutes_bacterium_AF16_15	Overweight	-0.00104986075095986	0.00116126051195575	209	178	0.367068151879615	0.959632391939932	GGB9512_SGB14909	Overweight	0.000163216088951409	0.000181894434086916	390	60	0.370737801381584	0.964450846931179	Bacteroides_eggerthii	BMI	-0.00113059827478254	0.00222026698117286	240	46	0.611098968366298	0.983351871351336	GGB4603_SGB6367	BMI	-9.6527220711901e-05	0.000205224310662338	209	25	0.638625404193404	0.982389117755997	GGB9619_SGB15067	BMI	-2.09843795306581e-05	4.52303469045353e-05	390	322	0.643238762733503	0.964167631633674	GGB9623_SGB15076	Obese
Firmicutes_bacterium	Obese	-3.94603278469961e-05	4.51569091579732e-05	240	120	0.383136267972908	0.99253817884879	GGB9705_SGB15225	Obese	0.000238695268749062	0.000247362454788826	209	101	0.335753131395952	0.959632391939932	Blautia_sp_MSK_21_1	Overweight	-0.000184093723077939	0.0002063659265159	390	150	0.373531062526386	0.964450846931179	GGB3478_SGB4643	BMI	-5.44168613589074e-05	0.000128246539640285	240	39	0.671741914983594	0.983351871351336	Clostridium_sp_AF20_17LB	BMI	3.88607418122748e-05	0.000100967054269485	209	126	0.70073754875619	0.982389117755997	Bacilli_unclassified_SGB6571	BMI	-0.000198219795310464	0.000435765030961918	390	127	0.649736382267309	0.966007419986841	Ruminococcus_gnavus	Obese
Clostridiales_bacterium	Overweight	0.00126145017899116	0.000720504830112677	240	223	0.0813516119138391	0.99253817884879	Parabacteroides_distasonis	Overweight	0.00372022134472494	0.00390512338113647	209	181	0.34194005851655	0.959632391939932	Blautia_caecimuris	Overweight	-4.29118034022009e-05	4.73520039753039e-05	390	70	0.366012360168479	0.964450846931179	Candidatus_Neochristensenella_gallicola	BMI	3.0378784302447e-05	9.7155862620644e-05	240	67	0.754812707475236	0.983351871351336	GGB9707_SGB15229	BMI	-3.1056247442016e-05	8.39411065082253e-05	209	90	0.711797344962108	0.982389117755997	Blautia_massiliensis	BMI	-9.12693570165022e-05	0.000217927616125229	390	342	0.675849168854928	0.966168578510363	Anaerotruncus_rubiinfantis	Overweight
Clostridiales_bacterium	Obese	0.000295399212110088	0.000733495051219935	240	223	0.687532197637557	0.99253817884879	GGB9524_SGB14924	Overweight	-0.000307752619883656	0.000344624594666506	209	85	0.372947854551903	0.959632391939932	Anaerotignum_lactatifermentans	Overweight	-6.71578948760488e-05	7.5799696559573e-05	390	58	0.376791197523025	0.964450846931179	Eggerthella_lenta	BMI	1.40012380855179e-05	4.05983140136496e-05	240	107	0.730512456520806	0.983351871351336	Eubacterium_sp_AF34_35BH	BMI	-3.14450440954525e-05	8.6286232889352e-05	209	61	0.715929951612694	0.982389117755997	Methanobrevibacter_smithii	BMI	3.59789570318783e-05	8.46260777225705e-05	390	84	0.671225280157803	0.966168578510363	Anaerotruncus_rubiinfantis	Obese
Alistipes_indistinctus	Overweight	0.000239039721287968	0.000473731161400473	240	119	0.614343266291293	0.99253817884879	Candidatus_Geddesella_stercoravicola	Overweight	-4.82898003111491e-05	5.16104544284658e-05	209	64	0.350600020334405	0.959632391939932	Clostridia_unclassified_SGB6317	Obese	-0.00119721964443988	0.00135982787881403	390	100	0.379792928307054	0.964450846931179	Candidatus_Avimicrobium_caecorum	BMI	-3.32391453462506e-05	8.55021445248602e-05	240	186	0.697827099328373	0.983351871351336	Evtepia_gabavorous	BMI	-1.32643320077977e-05	3.36870676012335e-05	209	112	0.694190391088727	0.982389117755997	Ruminococcaceae_unclassified_SGB4191	BMI	0.000228548108238442	0.000546737809853945	390	188	0.676421561639917	0.966168578510363	Clostridium_leptum	Overweight
Alistipes_indistinctus	Obese	0.000290456647998046	0.000482272217996899	240	119	0.547605576122667	0.99253817884879	Lachnospira_pectinoschiza	Obese	0.00174935360105568	0.00188092069246838	209	105	0.353488350985208	0.959632391939932	Butyricimonas_faecihominis	Overweight	0.000337596993937837	0.000372654119955004	390	61	0.366172873596051	0.964450846931179	Eisenbergiella_massiliensis	BMI	-2.64684711387627e-05	5.02874688942163e-05	240	59	0.599168167587539	0.983351871351336	Blautia_caecimuris	BMI	-5.45543218942138e-06	1.11302019964589e-05	209	39	0.624575498133888	0.982389117755997	Haemophilus_parainfluenzae	BMI	-9.23729361073305e-05	0.000211351206294866	390	251	0.662583895952491	0.966168578510363	Roseburia_hominis	Overweight
GGB9614_SGB15049	Overweight	0.000188088504640773	0.000291810114188783	240	147	0.519873265861503	0.99253817884879	Blautia_obeum	Overweight	0.000453935440967448	0.000515412713727107	209	182	0.379546838161775	0.959632391939932	Phocaeicola_massiliensis	Overweight	-0.00430405063337067	0.00492323659874343	390	79	0.383144089614876	0.965898211931207	Enterocloster_aldensis	BMI	-1.90717361722817e-05	5.49911206840749e-05	240	95	0.729054578127906	0.983351871351336	Blautia_glucerasea	BMI	4.141109669651e-05	0.000123369707005126	209	67	0.73747946184085	0.982389117755997	Phocea_massiliensis	BMI	-4.38552058507083e-06	1.0534195980301e-05	390	217	0.677668978136815	0.966168578510363	Roseburia_hominis	Obese
GGB9614_SGB15049	Obese	0.00022204881807376	0.000297071255747062	240	147	0.455569992057768	0.99253817884879	Holdemania_sp_Marseille_P2844	Overweight	-5.59833342416935e-05	5.76103912624674e-05	209	74	0.332368868331221	0.959632391939932	Clostridia_bacterium	Obese	-0.00464005671366451	0.0053344789432757	390	387	0.385542431957843	0.969106819082448	Clostridium_symbiosum	BMI	1.47480810966541e-05	3.1363817415083e-05	240	86	0.638649053928656	0.983351871351336	Lacrimispora_saccharolytica	BMI	3.0612553396629e-05	5.61737534401346e-05	209	101	0.586396153990763	0.982389117755997	GGB9818_SGB15459	BMI	-1.59184499250314e-05	3.71001922163827e-05	390	89	0.6683795062619	0.966168578510363	GGB9237_SGB14179	Overweight
Bifidobacterium_pseudocatenulatum	Overweight	-7.91106384397076e-05	0.000233691508038083	240	63	0.735283975637797	0.99253817884879	Blautia_SGB4831	Overweight	8.17222477915791e-05	8.8685298324409e-05	209	77	0.35792967009582	0.959632391939932	GGB4603_SGB6367	Obese	0.000512114373190783	0.000588327117063086	390	50	0.385196506716704	0.969106819082448	Butyricicoccus_sp_AM29_23AC	BMI	2.1555649269739e-05	6.67575317935236e-05	240	45	0.747074900782478	0.983351871351336	Enterocloster_clostridioformis	BMI	-2.19249674537833e-05	3.97385899384172e-05	209	43	0.581758741001392	0.982389117755997	Bilophila_wadsworthia	BMI	9.83829969002847e-05	0.000237058754921168	390	281	0.678616887008709	0.966168578510363	GGB9237_SGB14179	Obese
Bifidobacterium_pseudocatenulatum	Obese	0.000151119192427463	0.000237904809925078	240	63	0.525940675601635	0.99253817884879	Lacrimispora_amygdalina	Obese	0.000618741325538967	0.000700659563406649	209	178	0.378272664710932	0.959632391939932	Flavonifractor_plautii	Overweight	-0.000417717254343272	0.000485062950719106	390	341	0.390282530282382	0.972624319757777	Faecalicatena_fissicatena	BMI	-4.45405503768905e-05	0.000122100215671185	240	106	0.715613170193291	0.983351871351336	Clostridiales_bacterium_Choco116	BMI	-1.50354201576177e-05	3.39138385992213e-05	209	31	0.658005063682821	0.982389117755997	Evtepia_gabavorous	BMI	1.09732976087302e-05	2.64511717520502e-05	390	204	0.678736838767896	0.966168578510363	Lacrimispora_amygdalina	Obese
Clostridia_unclassified_SGB4121	Obese	-4.90387818690469e-05	5.74002132225524e-05	240	171	0.393834362394125	0.99253817884879	Streptococcus_thermophilus	Overweight	0.000545721495111371	0.000604237078096758	209	152	0.367550732014084	0.959632391939932	GGB9602_SGB15031	Overweight	-0.000894550445946048	0.0010473722057358	390	146	0.394177730150867	0.974456373487247	Clostridiales_bacterium_Choco116	BMI	-1.27598865107927e-05	3.49395713024095e-05	240	35	0.715306136283229	0.983351871351336	GGB9557_SGB14966	BMI	-8.54665502443013e-06	1.69900765842774e-05	209	104	0.615499459489676	0.982389117755997	Intestinibacter_bartlettii	BMI	-1.03442099220629e-05	2.4101304701743e-05	390	243	0.668284652676294	0.966168578510363	Clostridium_sp_AF27_2AA	Obese
Ruminococcaceae_bacterium_D5	Overweight	-2.70054305968987e-05	7.52081949764074e-05	240	46	0.719876741429996	0.99253817884879	GGB9818_SGB15459	Obese	0.000123379520398911	0.000136010613106602	209	50	0.365451136447979	0.959632391939932	GGB3746_SGB5089	Obese	-0.00134937001487448	0.00157995789454198	390	251	0.39419756209031	0.974456373487247	GGB9581_SGB79823	BMI	-1.35419327982652e-05	2.4903946201601e-05	240	34	0.587140513814261	0.983351871351336	Oscillibacter_SGB15077	BMI	3.55484827967092e-05	9.00016084291467e-05	209	87	0.693287859245801	0.982389117755997	Gemmiger_SGB15299	BMI	0.000116208320700551	0.000264973241757109	390	92	0.661493163868684	0.966168578510363	Monoglobus_pectinilyticus	Overweight
Ruminococcaceae_bacterium_D5	Obese	-5.79977273039041e-05	7.65641485259048e-05	240	46	0.449543474031816	0.99253817884879	Candidatus_Pseudobutyricicoccus_lothianensis	Overweight	-4.86873372059486e-05	5.51695105836373e-05	209	77	0.378585144693425	0.959632391939932	GGB3433_SGB4573	Overweight	-4.58928199029132e-05	5.36995491315678e-05	390	75	0.393883957352132	0.974456373487247	Bacilli_unclassified_SGB6478	BMI	-0.000284969612433689	0.000538187938831487	240	48	0.596981850545785	0.983351871351336	Lentisphaeria_bacterium	BMI	-3.66209310258705e-05	7.43317777193288e-05	209	56	0.62279543604451	0.982389117755997	Bacteroides_nordii	BMI	-6.44878929484466e-05	0.000151132474490913	390	113	0.670101004952583	0.966168578510363	Clostridia_unclassified_SGB4447	Overweight
GGB9619_SGB15067	Obese	-0.000108571624281813	0.000141137979562087	240	191	0.442550102382763	0.99253817884879	Enterocloster_lavalensis	Obese	7.51419793478645e-05	8.04996821533947e-05	209	96	0.351739044218807	0.959632391939932	GGB9677_SGB15180	Obese	0.000515867115419674	0.000613720069348124	390	59	0.401698701457042	0.975384111253005	Gemmiger_SGB15299	BMI	8.47538291328475e-05	0.000283486141867557	240	54	0.765238950824492	0.983351871351336	GGB3571_SGB4778	BMI	-6.04040081330682e-06	1.48563844592415e-05	209	106	0.684753300415167	0.982389117755997	Butyricimonas_virosa	BMI	-2.88831066328583e-05	7.02158640386344e-05	390	92	0.68129921559838	0.966307910573933	Clostridia_unclassified_SGB4447	Obese
GGB9623_SGB15076	Obese	0.000252987394676485	0.000523412676438067	240	123	0.629324943218048	0.99253817884879	Bacteroides_stercoris	Overweight	0.00906161839105814	0.0101436840405081	209	75	0.372778074176839	0.959632391939932	Coprococcus_comes	Overweight	0.000258779725315566	0.000309705158764616	390	332	0.404493549604228	0.975384111253005	GGB9633_SGB15090	BMI	-0.000487887523646886	0.000944105059283956	240	42	0.605822557005592	0.983351871351336	Anaerosacchariphilus_sp_NSJ_68	BMI	2.59422370029095e-06	7.10506102029826e-06	209	66	0.715411023510369	0.982389117755997	Lachnospiraceae_bacterium_WCA3_601_WT_6H	BMI	0.000531874016389368	0.00146679701009171	390	275	0.717315314716214	0.968749652693425	GGB3523_SGB4703	Obese
Ruminococcus_gnavus	Overweight	0.00021603201717918	0.000481122394309468	240	116	0.653853670593322	0.99253817884879	GGB3293_SGB4348	Obese	0.00509838886951224	0.00539415993476687	209	50	0.34573667403686	0.959632391939932	Clostridiales_bacterium_KLE1615	Overweight	0.00029249433536283	0.000348141311883757	390	342	0.401921132897598	0.975384111253005	Clostridia_unclassified_SGB6276	BMI	-0.000200980466539062	0.000598878862049578	240	71	0.73748936270853	0.983351871351336	Clostridia_unclassified_SGB6276	BMI	0.000364814214566563	0.000628598406491058	209	73	0.562334216533959	0.982389117755997	Faecalibacterium_prausnitzii	BMI	-0.000762279485225624	0.00194514508721939	390	384	0.695596777590922	0.968749652693425	GGB58158_SGB79798	Overweight
Ruminococcus_gnavus	Obese	0.000236928950751189	0.000489796709901156	240	116	0.629050636991096	0.99253817884879	Alistipes_senegalensis	Obese	-0.000892085321097261	0.000953373645594994	209	66	0.350571769653718	0.959632391939932	Lachnospira_pectinoschiza	Obese	0.00123297972854137	0.00147180485329787	390	201	0.403279355384663	0.975384111253005	Alistipes_inops	BMI	0.000256428200209448	0.000774560793424544	240	70	0.740905226946364	0.983351871351336	Bacteroides_faecis	BMI	-0.000439885371485902	0.000840895838102259	209	80	0.601481987891788	0.982389117755997	Candidatus_Cibiobacter_qucibialis	BMI	-0.000281317929132266	0.000743547109051374	390	331	0.705612254270549	0.968749652693425	GGB58158_SGB79798	Obese
Anaerotruncus_rubiinfantis	Overweight	2.50883563037581e-05	1.73958514668914e-05	240	113	0.15064171389567	0.99253817884879	Lachnoclostridium_sp_An138	Overweight	-7.21006013527971e-05	7.89204716322644e-05	209	112	0.362057113688782	0.959632391939932	Blautia_obeum	Overweight	0.000264256750459199	0.000313228596239633	390	337	0.39996991122938	0.975384111253005	GGB9634_SGB15093	BMI	-0.000350411466080404	0.00083556311645031	240	44	0.675344670873881	0.983351871351336	Acidaminococcus_intestini	BMI	-0.000164801819199779	0.000324347919844825	209	23	0.611950286273756	0.982389117755997	Odoribacter_splanchnicus	BMI	-0.000123181878745966	0.000328393525477721	390	296	0.708017150596761	0.968749652693425	Dysosmobacter_sp_NSJ_60	Obese
Anaerotruncus_rubiinfantis	Obese	1.94872271224888e-05	1.77094870560777e-05	240	113	0.272346181872317	0.99253817884879	Enterocloster_citroniae	Overweight	-3.26783365066992e-05	3.65392098296498e-05	209	130	0.372238953625078	0.959632391939932	Candidatus_Borkfalkia_ceftriaxoniphila	Obese	0.000179495827914157	0.000214080401532991	390	203	0.402877540519021	0.975384111253005	Butyricimonas_faecihominis	BMI	-6.43587640517463e-05	0.000137261857402213	240	37	0.63961238310254	0.983351871351336	Coprobacter_fastidiosus	BMI	-8.73986833574913e-05	0.000161976836168754	209	72	0.590099370695524	0.982389117755997	GGB3746_SGB5089	BMI	-0.000183765332551737	0.000514108368146901	390	251	0.721170778647413	0.968749652693425	Streptococcus_thermophilus	Overweight
Clostridium_leptum	Overweight	0.000202907106555624	0.000620023261708475	240	190	0.743778947743456	0.99253817884879	GGB3433_SGB4573	Obese	-7.63008505768224e-05	8.10132493141537e-05	209	41	0.347438173025532	0.959632391939932	Alistipes_ihumii	Overweight	0.00044666776770449	0.000528162535788952	390	206	0.398829851882453	0.975384111253005	Clostridia_bacterium	BMI	-0.000575212620298917	0.00200024550269101	240	239	0.773939825981248	0.983419262733134	Bacteroides_cellulosilyticus	BMI	-0.000783558089086587	0.00186531635197461	209	110	0.674894208038338	0.982389117755997	Clostridium_sp_AM22_11AC	BMI	-0.000100514434148463	0.00027671686016381	390	316	0.716845385223644	0.968749652693425	Streptococcus_thermophilus	Obese
Clostridium_leptum	Obese	0.000590055960978801	0.000631201867214807	240	190	0.350891117832335	0.99253817884879	GGB9707_SGB15229	Obese	0.00024372084739131	0.000256041204346294	209	90	0.342329513911947	0.959632391939932	GGB9501_SGB14898	Obese	0.000140227992530271	0.000167699227252606	390	137	0.404145940329187	0.975384111253005	Parasutterella_excrementihominis	BMI	0.000117813944943134	0.000423807095849251	240	165	0.7812756581777	0.983419262733134	Alistipes_inops	BMI	-0.00026354646164372	0.000768256544434582	209	67	0.731930492772419	0.982389117755997	Roseburia_inulinivorans	BMI	-0.000253584578286784	0.000725925827556491	390	348	0.727246414562889	0.968749652693425	Intestinimonas_gabonensis	Overweight
Roseburia_hominis	Overweight	0.000535631685195566	0.00145004032301881	240	212	0.712185340510977	0.99253817884879	Bacteroides_finegoldii	Overweight	0.00117844899118553	0.00126690466281994	209	38	0.353422286272014	0.959632391939932	Coprococcus_catus	Overweight	8.74226446147285e-05	0.000104840051313527	390	230	0.405449088609184	0.97655598718766	Ruminococcaceae_unclassified_SGB15233	BMI	5.93390287422775e-05	0.000214611627916906	240	69	0.782421764046411	0.983419262733134	GGB9634_SGB15093	BMI	-0.00018689045577125	0.000341761822284444	209	41	0.585104682704263	0.982389117755997	Blautia_obeum	BMI	3.62586491687753e-05	0.000104132164544539	390	337	0.728091437852616	0.968749652693425	GGB9646_SGB15123	Overweight
GGB9237_SGB14179	Overweight	5.74752946919448e-05	4.54768678691793e-05	240	63	0.207602608550753	0.99253817884879	Butyricicoccus_sp_AM29_23AC	Overweight	-0.000255217849728694	0.00026417706779208	209	46	0.33519150509496	0.959632391939932	Clostridia_bacterium	Overweight	-0.00346210101177884	0.00521768011392571	390	387	0.507829093765241	0.979810003095295	Lachnospiraceae_bacterium	BMI	-0.000279682317560221	0.000967491885227025	240	239	0.772786519696143	0.983419262733134	GGB5980_SGB8599	BMI	-2.97208481297145e-05	8.63289916400955e-05	209	34	0.731007270365187	0.982389117755997	Angelakisella_massiliensis	BMI	-5.03522854444597e-06	1.38551993164608e-05	390	143	0.716712140627063	0.968749652693425	GGB9646_SGB15123	Obese
GGB9237_SGB14179	Obese	2.90534061133304e-05	4.62967854383562e-05	240	63	0.530939960381737	0.99253817884879	Holdemania_filiformis	Overweight	-4.28296085080307e-05	4.60372148997005e-05	209	105	0.35334684974077	0.959632391939932	Bacteroides_uniformis	Overweight	-0.00932315495253526	0.0142586191383261	390	368	0.514026660423185	0.979810003095295	Candidatus_Allochristensenella_caecavium	BMI	-1.90007330001712e-06	6.56428229920842e-06	240	186	0.772498711808894	0.983419262733134	Ruminococcus_SGB4421	BMI	6.21680295863197e-05	0.000148475222839822	209	35	0.675884372829776	0.982389117755997	Sutterella_wadsworthensis	BMI	-0.00030517590713248	0.000813773097688559	390	222	0.708084678072898	0.968749652693425	Lactococcus_lactis	Overweight
Blautia_SGB4831	Obese	-3.38037878485533e-05	4.53474171390113e-05	240	87	0.456787121002369	0.99253817884879	Evtepia_gabavorous	Overweight	-8.83192320682815e-05	0.000100026894447619	209	112	0.378342325133021	0.959632391939932	Alistipes_finegoldii	Overweight	0.0016657750385954	0.00370950460015062	390	297	0.653925560349069	0.979810003095295	Anaeromassilibacillus_sp_An250	BMI	1.6523690728194e-05	5.93628078365549e-05	240	175	0.780998643420508	0.983419262733134	GGB9633_SGB15090	BMI	-0.000301692483333365	0.00092894109488064	209	41	0.745699535318424	0.984668702190913	Eisenbergiella_massiliensis	BMI	-2.54936930910758e-05	6.69836221327649e-05	390	83	0.703944532391984	0.968749652693425	Lactococcus_lactis	Obese
Lacrimispora_amygdalina	Overweight	0.000426550135485467	0.000716145689034789	240	212	0.552030944236625	0.99253817884879	Alistipes_communis	Obese	-0.00124196301881042	0.00132105066688458	209	128	0.348306648388338	0.959632391939932	GGB4569_SGB6310	Overweight	-0.00118761258899147	0.00168354408472324	390	40	0.481448221487147	0.979810003095295	Eggerthellaceae_unclassified_SGB14341	BMI	-1.0064981271089e-05	3.4716069361418e-05	240	64	0.772142276884334	0.983419262733134	Ruminococcaceae_unclassified_SGB4191	BMI	0.000143858944577779	0.000453679926297497	209	99	0.751508472408297	0.98471448261536	Clostridiales_bacterium_Choco116	BMI	-1.27726581433438e-05	3.2308913507267e-05	390	64	0.693060368850166	0.968749652693425	Phocea_massiliensis	Obese
Lacrimispora_amygdalina	Obese	-0.000363129549678359	0.000729057317738398	240	212	0.618915655846041	0.99253817884879	GGB4456_SGB6141	Overweight	4.21018010644026e-05	4.39540957977604e-05	209	75	0.339314173049364	0.959632391939932	Candidatus_Cibiobacter_qucibialis	Overweight	-0.00112850979422619	0.00223788456186955	390	331	0.614677903693118	0.979810003095295	Enterocloster_citroniae	BMI	-4.76407262916564e-06	1.66097531030702e-05	240	168	0.774511184695542	0.983419262733134	Veillonella_dispar	BMI	6.71839711109854e-06	2.15234038554448e-05	209	64	0.755261373343522	0.98471448261536	GGB9581_SGB79823	BMI	7.77291767395784e-06	2.03155711157696e-05	390	60	0.702453803206716	0.968749652693425	Enterocloster_bolteae	Overweight
Clostridium_sp_AF27_2AA	Obese	0.000597882500004709	0.000516131119886466	240	120	0.247937355963046	0.99253817884879	Paraprevotella_clara	Overweight	0.0014045860113938	0.00150707649466503	209	45	0.352486308261519	0.959632391939932	Candidatus_Cibiobacter_qucibialis	Obese	-0.00168434580689006	0.00228798006242528	390	331	0.462574080944948	0.979810003095295	Ruminococcaceae_unclassified_SGB4425	BMI	-3.26762700851834e-05	0.000117217244504554	240	51	0.780679874914966	0.983419262733134	Lachnospiraceae_bacterium_WCA3_601_WT_6H	BMI	0.000639985163300854	0.00205683236746069	209	151	0.756014937152577	0.985015312306678	GGB9237_SGB14179	BMI	4.49660042292872e-06	1.33510874741496e-05	390	98	0.736656186070229	0.97161975583198	Enterocloster_bolteae	Obese
Clostridia_unclassified_SGB4447	Overweight	7.59911386916177e-05	8.63728639205098e-05	240	57	0.37990871342348	0.99253817884879	Alistipes_sp_AF17_16	Overweight	0.000264243243502809	0.00027647869530718	209	56	0.340378190267703	0.959632391939932	Alistipes_shahii	Obese	-0.00191644382793149	0.00255268528355051	390	268	0.453769060747843	0.979810003095295	Clostridiaceae_bacterium	BMI	-5.45917396638345e-05	0.000214965983599998	240	236	0.799762052042363	0.984009223037726	GGB3537_SGB4727	BMI	1.19553424927271e-05	4.0064716933181e-05	209	101	0.765711803628618	0.987789609841221	Lactobacillus_acidophilus	BMI	-1.0253738341766e-05	3.14184694573292e-05	390	75	0.744334873570573	0.976643209907886	Hungatella_hathewayi	Obese
Clostridia_unclassified_SGB4447	Obese	4.67933733858084e-05	8.79301089979912e-05	240	57	0.595138784404447	0.99253817884879	Lentisphaeria_bacterium	Overweight	0.000194771307959618	0.000221328165692367	209	56	0.379930844154522	0.959632391939932	Alistipes_putredinis	Obese	0.00359180668523848	0.00655643164994531	390	326	0.584480221165217	0.979810003095295	Haemophilus_parainfluenzae	BMI	-3.27557208040716e-05	0.000125878015666029	240	169	0.794933623651217	0.984009223037726	Angelakisella_massiliensis	BMI	-6.62160067081085e-06	2.24430116176623e-05	209	78	0.768273532538045	0.987789609841221	Candidatus_Avimicrobium_caecorum	BMI	-1.93105219964981e-05	5.98399449666151e-05	390	303	0.747288676794139	0.97730325210747	Clostridiaceae_bacterium_NSJ_31	Overweight
GGB3523_SGB4703	Overweight	0.00030375390481714	0.000324353549006841	240	42	0.350029432341801	0.99253817884879	Clostridia_unclassified_SGB6376	Overweight	0.000233128475321423	0.000265994929176306	209	29	0.381864029903089	0.959632391939932	Eubacterium_siraeum	Overweight	-0.00270332189648682	0.00366812764497583	390	265	0.462085940961034	0.979810003095295	GGB9614_SGB15049	BMI	2.61280549438299e-05	9.6889410521765e-05	240	147	0.787662188842037	0.984009223037726	GGB9712_SGB15244	BMI	-2.9914766651296e-05	0.000100425095999646	209	41	0.76610761247428	0.987789609841221	Veillonella_parvula	BMI	1.59122986714937e-05	5.16029372862739e-05	390	166	0.758158890898082	0.980744958395781	Clostridiaceae_bacterium_NSJ_31	Obese
GGB58158_SGB79798	Overweight	-1.95460254893411e-05	1.587294674068e-05	240	165	0.219462692066137	0.99253817884879	Ruminococcus_SGB4421	Obese	0.000400909384552718	0.000452023314599843	209	35	0.376207921792281	0.959632391939932	Ruminococcaceae_bacterium	Overweight	-0.00151387108094433	0.00226770507524031	390	365	0.505248305577268	0.979810003095295	Candidatus_Schneewindia_gallinarum	BMI	2.52555766462886e-06	9.55720262242595e-06	240	88	0.79182378543485	0.984009223037726	Intestinimonas_butyriciproducens	BMI	-2.49322130054496e-05	8.80786529040491e-05	209	156	0.777422241394343	0.989651497431051	Clostridium_sp_AM33_3	BMI	2.24884331274033e-05	7.38861185047444e-05	390	257	0.761194788561136	0.98208429922919	GGB3005_SGB3996	Overweight
GGB58158_SGB79798	Obese	-6.88738894293507e-06	1.61591253742819e-05	240	165	0.670354738562973	0.99253817884879	GGB9350_SGB14317	Obese	0.000692937364617756	0.000890433694100293	209	28	0.437388292066655	0.95991539818648	Bacteroides_xylanisolvens	Overweight	0.0033758066563814	0.00463372842537589	390	231	0.467226032665793	0.979810003095295	Lachnoclostridium_sp_An138	BMI	8.41528373096043e-06	3.09373332956548e-05	240	125	0.785863277374043	0.984009223037726	Clostridium_leptum	BMI	8.69327211153044e-05	0.000303900726683011	209	169	0.775135571713999	0.989651497431051	Blautia_glucerasea	BMI	-2.36509569971259e-05	7.98347128252499e-05	390	134	0.767375826434125	0.9832168501789	GGB9559_SGB14969	Overweight
Dysosmobacter_sp_NSJ_60	Overweight	9.47293190063012e-05	8.85795202392184e-05	240	209	0.286028407436385	0.99253817884879	Roseburia_intestinalis	Overweight	-0.0017261074351925	0.00213126854924047	209	137	0.418981708100086	0.95991539818648	Bacteroides_xylanisolvens	Obese	-0.00214383488407138	0.00473745537754476	390	231	0.651427034466414	0.979810003095295	Bacteroides_nordii	BMI	4.3186374011887e-05	0.000160950008132271	240	67	0.788697574321575	0.984009223037726	Bacteroides_caccae	BMI	0.000248971241492718	0.000881624624377367	209	122	0.7779329024345	0.989651497431051	Bifidobacterium_catenulatum	BMI	-2.42080707666761e-05	8.25610319543952e-05	390	74	0.769690630631896	0.983755410817662	GGB9818_SGB15459	Overweight
Dysosmobacter_sp_NSJ_60	Obese	-3.84754752951688e-05	9.01765498570523e-05	240	209	0.670030714804069	0.99253817884879	Parasutterella_excrementihominis	Overweight	0.00118107469373301	0.00143065002090549	209	143	0.41006247949197	0.95991539818648	Fusicatenibacter_saccharivorans	Overweight	-0.000480712827935616	0.00092170241358178	390	379	0.602618578039784	0.979810003095295	Clostridium_sp_AF15_49	BMI	0.000287278415450149	0.00113734951743974	240	64	0.80081885082889	0.984009223037726	Clostridiaceae_bacterium	BMI	5.08924302082948e-05	0.000181258694984608	209	205	0.779179662673404	0.989868162155559	Acidaminococcus_intestini	BMI	-0.000107613539005439	0.000378125292096558	390	42	0.776274268271159	0.987114192986783	GGB9818_SGB15459	Obese
Streptococcus_thermophilus	Overweight	0.000683485526045226	0.000561309078052479	240	182	0.224633048944868	0.99253817884879	Eubacterium_ventriosum	Obese	0.000359523430673848	0.000460652877516969	209	109	0.436058784335753	0.95991539818648	Bifidobacterium_adolescentis	Overweight	0.000621109213046234	0.00117458314852288	390	263	0.597594593985526	0.979810003095295	Coprococcus_catus	BMI	-7.48140729087082e-06	3.45800812217731e-05	240	136	0.82891080880197	0.984018035159685	Phocea_massiliensis	BMI	2.80062394245337e-06	1.00923375050165e-05	209	117	0.781687175140144	0.991048881537033	Ruminococcus_bicirculans	BMI	-0.000354827680052476	0.00159362311745024	390	307	0.824052572119614	0.988298792314025	Candidatus_Pseudobutyricicoccus_lothianensis	Overweight
Streptococcus_thermophilus	Obese	0.00121410916046714	0.00057142910602269	240	182	0.0347083000812337	0.99253817884879	Anaerostipes_hadrus	Obese	-0.00075434171477597	0.000882901009813417	209	200	0.393932059053287	0.95991539818648	Ruminococcaceae_unclassified_SGB15236	Overweight	0.000531607385635078	0.000777218736604401	390	153	0.494853436217807	0.979810003095295	Eubacterium_ramulus	BMI	-1.75973877542164e-05	8.1364913052869e-05	240	166	0.828967517541739	0.984018035159685	Firmicutes_bacterium	BMI	4.23348916602937e-06	1.57068914589765e-05	209	102	0.78780343982746	0.993196621174629	Alistipes_finegoldii	BMI	-0.000319983103236952	0.00123352733331422	390	297	0.795614390705064	0.988298792314025	Candidatus_Pseudobutyricicoccus_lothianensis	Obese
Intestinimonas_gabonensis	Overweight	2.4480757214307e-05	1.32959795911473e-05	240	143	0.0669124419152296	0.99253817884879	Alistipes_onderdonkii	Overweight	0.00916259028509605	0.0120693617104402	209	178	0.448668202282985	0.95991539818648	Blautia_wexlerae	Obese	-0.000838421808570578	0.00107594717061349	390	390	0.436850009144692	0.979810003095295	Blautia_obeum	BMI	-2.97601178623869e-05	0.000138351517082671	240	202	0.829880219462287	0.984018035159685	Dialister_invisus	BMI	0.000269686139503311	0.00102669361514269	209	101	0.793076036873548	0.994991956883075	Ruminococcaceae_bacterium	BMI	-0.000169661469875733	0.000753680134644103	390	365	0.822144326668502	0.988298792314025	GGB9667_SGB15164	Overweight
Intestinimonas_gabonensis	Obese	7.96304371814051e-06	1.35356972273213e-05	240	143	0.556923977057938	0.99253817884879	Oscillibacter_sp_ER4	Obese	0.00130822327986249	0.00149951496074365	209	114	0.384040816750648	0.95991539818648	Parasutterella_excrementihominis	Overweight	0.00104773201475713	0.00131402705091017	390	267	0.426290090127179	0.979810003095295	Dorea_formicigenerans	BMI	7.57360186323126e-06	3.38806629649903e-05	240	217	0.823319953332818	0.984018035159685	Mediterraneibacter_glycyrrhizinilyticus	BMI	-2.17257016995905e-06	8.27797426048658e-06	209	70	0.793247303205084	0.994991956883075	Ruminococcus_callidus	BMI	2.71134043631035e-05	0.000117783764730496	390	70	0.818196240639087	0.988298792314025	GGB9667_SGB15164	Obese
GGB9646_SGB15123	Overweight	2.22223122190976e-05	1.55745535523104e-05	240	111	0.155019943484975	0.99253817884879	Faecalibacterium_SGB15346	Obese	-0.00087091035535128	0.00113794333153111	209	140	0.444991371311899	0.95991539818648	GGB9342_SGB14306	Obese	0.00257895655325098	0.00362609348445363	390	136	0.477857356488226	0.979810003095295	Eubacteriaceae_bacterium	BMI	7.76376366242055e-06	3.32551794992801e-05	240	109	0.815616267310545	0.984018035159685	Coprococcus_catus	BMI	1.18052237060069e-05	4.70873206283404e-05	209	128	0.802300247641732	0.997067444311091	Parasutterella_excrementihominis	BMI	-7.96749079985241e-05	0.000437039056957052	390	267	0.855544265742435	0.988298792314025	Candidatus_Schneewindia_gallinarum	Overweight
GGB9646_SGB15123	Obese	1.43197871803308e-05	1.5855352355921e-05	240	111	0.367415625052138	0.99253817884879	Ruminococcaceae_unclassified_SGB4191	Obese	0.00106530359882237	0.00138604375085941	209	99	0.443060031636095	0.95991539818648	GGB9632_SGB15089	Obese	0.00143349352786779	0.00269599828335851	390	253	0.595574164242209	0.979810003095295	Lactococcus_lactis	BMI	3.39566051636899e-05	0.000143787113588366	240	135	0.813524214862689	0.984018035159685	Hungatella_hathewayi	BMI	-7.34713718764624e-06	3.02035024603916e-05	209	54	0.808061373680139	0.997067444311091	Alistipes_onderdonkii	BMI	-0.000896911352456975	0.00345601949162088	390	335	0.795524620692617	0.988298792314025	Candidatus_Schneewindia_gallinarum	Obese
Lactococcus_lactis	Obese	0.000181281184998213	0.000441064205424661	240	135	0.681459147125744	0.99253817884879	Clostridiales_bacterium_KLE1615	Obese	0.000369952639911439	0.000429853437809025	209	183	0.390483331946348	0.95991539818648	Ruminococcaceae_unclassified_SGB15233	Obese	-0.000330653649726165	0.000703614151152882	390	116	0.638963300170425	0.979810003095295	GGB9559_SGB14969	BMI	-1.86651304995851e-06	7.99167119534836e-06	240	63	0.815541043810559	0.984018035159685	Intestinibacter_bartlettii	BMI	-7.87453676150938e-06	3.24152148140354e-05	209	136	0.808314556358008	0.997067444311091	GGB6613_SGB9347	BMI	-9.53072085289394e-05	0.00067499996526288	390	118	0.887870514636323	0.988298792314025	Pseudoflavonifractor_capillosus	Overweight
Anaeromassilibacillus_sp_An250	Overweight	0.000150120689409779	0.000178734993716382	240	175	0.401856343273501	0.99253817884879	Intestinimonas_massiliensis	Obese	-9.55819690490534e-05	0.000120971320205604	209	92	0.43041205706306	0.95991539818648	Bacteroides_clarus	Overweight	-0.000547945794010505	0.00108461908319885	390	54	0.614032027631415	0.979810003095295	Dorea_sp_AF24_7LB	BMI	-3.07747936347101e-06	1.38735049067794e-05	240	92	0.824651927941372	0.984018035159685	Alistipes_finegoldii	BMI	0.000201488994371412	0.00100539455570825	209	152	0.841368334369247	0.997178349916266	Candidatus_Geddesella_stercoravicola	BMI	-1.84640142331725e-06	1.16888994786447e-05	390	114	0.874660942874584	0.988298792314025	Pseudoflavonifractor_capillosus	Obese
Anaeromassilibacillus_sp_An250	Obese	0.000120332796463549	0.000181957466336888	240	175	0.509084355311545	0.99253817884879	Intestinimonas_butyriciproducens	Overweight	0.000210824536740462	0.000261421563262484	209	156	0.420958400616084	0.95991539818648	Bacteroides_clarus	Obese	-0.000828185008755866	0.00110889850172245	390	54	0.456115570803531	0.979810003095295	GGB4603_SGB6367	BMI	6.42313613525541e-05	0.000259271560123662	240	31	0.804563228459471	0.984018035159685	Candidatus_Cibiobacter_qucibialis	BMI	0.000158035950736356	0.000930510557675222	209	179	0.865311908705466	0.997178349916266	Flavonifractor_plautii	BMI	-2.58813377183507e-05	0.000161315672806462	390	341	0.872712172210359	0.988298792314025	Clostridiales_bacterium_UBA1390	Overweight
Enterocloster_bolteae	Overweight	0.000109349223381302	0.000172825671261028	240	151	0.527565770455834	0.99253817884879	Bifidobacterium_longum	Obese	-0.000913678420254095	0.00113116273420435	209	183	0.420223017439447	0.95991539818648	GGB3277_SGB4327	Obese	-0.000831470890134828	0.00110060449743012	390	59	0.450945137144181	0.979810003095295	Ruminococcus_lactaris	BMI	-7.47813701622149e-05	0.000341722628186329	240	137	0.826975817340291	0.984018035159685	Barnesiella_intestinihominis	BMI	0.000233295088549245	0.00104061731086376	209	134	0.82284248195844	0.997178349916266	Lachnospira_pectinoschiza	BMI	-7.53869789345329e-05	0.000482907359750074	390	201	0.876117885476621	0.988298792314025	Clostridiales_bacterium_UBA1390	Obese
Enterocloster_bolteae	Obese	0.000226575172272505	0.000175941602742487	240	151	0.19914921002588	0.99253817884879	GGB9590_SGB15012	Overweight	0.000195630303783716	0.000228310404544986	209	34	0.392568085812283	0.95991539818648	Clostridiaceae_bacterium	Obese	-0.000344789852417457	0.000516813031293623	390	382	0.505523708253081	0.979810003095295	GGB3256_SGB4303	BMI	0.000106360575707469	0.000457681651355867	240	47	0.816446463409108	0.984018035159685	Ruminococcus_callidus	BMI	3.50635359926375e-05	0.000158944123825939	209	38	0.825630094705173	0.997178349916266	Romboutsia_timonensis	BMI	4.50806115034926e-06	2.68026813917463e-05	390	260	0.866616080623918	0.988298792314025	GGB9059_SGB13976	Overweight
Hungatella_hathewayi	Overweight	7.23159416622732e-05	0.000117846288541431	240	83	0.540071710018837	0.99253817884879	Lachnospira_sp_NSJ_43	Overweight	0.00097309292826721	0.00129159172571928	209	89	0.452110038538748	0.95991539818648	Anaerostipes_hadrus	Overweight	0.000495561142320887	0.000651438264596994	390	378	0.447809650573485	0.979810003095295	Bacteroides_fragilis	BMI	-0.000290822108033123	0.0014044724081175	240	161	0.836143576189814	0.985281870204353	Blautia_massiliensis	BMI	1.05780146776542e-05	0.000349725924284497	209	181	0.97590101696586	0.997178349916266	Dorea_formicigenerans	BMI	-8.42716566173217e-06	3.41407802113416e-05	390	353	0.805312010430982	0.988298792314025	Candidatus_Pararuminococcus_gallinarum	Obese
Hungatella_hathewayi	Obese	0.000126078126669623	0.000119970978454452	240	83	0.294434542212624	0.99253817884879	Clostridium_sp_AF34_13	Overweight	0.000736210507060456	0.000959484378897829	209	64	0.443827625532682	0.95991539818648	Anaerostipes_hadrus	Obese	-0.000408511613417106	0.000666020842493183	390	378	0.540403045049767	0.979810003095295	Ruminococcus_bicirculans	BMI	0.000236841596834152	0.00196967121735063	240	188	0.904396985169377	0.986660856242055	Roseburia_intestinalis	BMI	-0.000134999150189683	0.000717300461129018	209	137	0.850910096336268	0.997178349916266	Firmicutes_bacterium	BMI	-2.68357986745312e-06	1.36778499331624e-05	390	197	0.844672148410939	0.988298792314025	Anaerotruncus_colihominis	Overweight
Angelakisella_massiliensis	Overweight	-4.03332861579493e-05	2.66145334897512e-05	240	87	0.13106555273171	0.99253817884879	Eubacteriaceae_bacterium	Obese	0.000119696731440765	0.0001451631181408	209	88	0.410619749534745	0.95991539818648	Methanobrevibacter_smithii	Obese	-0.000134940757436046	0.000259931095902456	390	84	0.60429348016012	0.979810003095295	Lachnospiraceae_bacterium_WCA3_601_WT_6H	BMI	0.000209166650825665	0.00150746699418807	240	167	0.88976887480175	0.986660856242055	Bacteroides_fragilis	BMI	-0.000145916521658707	0.00107055427114558	209	140	0.891723326529773	0.997178349916266	GGB9623_SGB15076	BMI	-3.17398024161719e-05	0.000169355594240762	390	217	0.851542784142792	0.988298792314025	GGB3034_SGB4030	Overweight
Angelakisella_massiliensis	Obese	-3.48088903170169e-05	2.7094375761793e-05	240	87	0.200214465569083	0.99253817884879	Anaerotruncus_rubiinfantis	Overweight	1.60312357288237e-05	1.94089198865807e-05	209	102	0.409823915195559	0.95991539818648	Coprococcus_comes	Obese	-0.00021670272369612	0.000316637971661829	390	332	0.494601750024404	0.979810003095295	Alistipes_finegoldii	BMI	0.000292150941212682	0.00162034656975683	240	179	0.857078153225109	0.986660856242055	Dysosmobacter_welbionis	BMI	-2.41379506789288e-05	0.000399065938335685	209	207	0.951829786660681	0.997178349916266	GGB58158_SGB79798	BMI	-1.14474736255928e-06	4.95469970509736e-06	390	260	0.817539713512717	0.988298792314025	GGB3034_SGB4030	Obese
GGB3005_SGB3996	Obese	-0.000512174171489497	0.000769568836121982	240	115	0.506393767418177	0.99253817884879	Dysosmobacter_sp_NSJ_60	Overweight	-8.68792131348588e-05	0.000109918030410542	209	174	0.430249472899596	0.95991539818648	Odoribacter_splanchnicus	Overweight	0.000524842286887784	0.000988800566399655	390	296	0.596213623336435	0.979810003095295	Ruminococcaceae_unclassified_SGB15265	BMI	4.21398878817843e-05	0.000281381181987127	240	100	0.881087446591142	0.986660856242055	Bacilli_unclassified_SGB6571	BMI	4.59230309965209e-05	0.000981897902954655	209	64	0.962744188163294	0.997178349916266	Streptococcus_thermophilus	BMI	-2.203695722886e-05	0.000156923496180999	390	286	0.888473746673261	0.988298792314025	GGB9494_SGB14891	Obese
GGB9559_SGB14969	Overweight	3.50625153260335e-05	2.39214808127803e-05	240	63	0.144123206565868	0.99253817884879	Intestinimonas_gabonensis	Overweight	1.6849222710333e-05	2.22916694100465e-05	209	129	0.450644843566335	0.95991539818648	Odoribacter_splanchnicus	Obese	0.000631126739444863	0.00101093506795866	390	296	0.533212382751414	0.979810003095295	Dorea_longicatena	BMI	1.83717539156448e-05	0.000158751313719098	240	209	0.907972421521739	0.986660856242055	Anaerotignum_faecicola	BMI	-2.67565223578e-06	9.70943120135173e-05	209	85	0.978043173893031	0.997178349916266	GGB9667_SGB15164	BMI	6.49763253044166e-06	3.18459155369273e-05	390	250	0.838554070062628	0.988298792314025	Candidatus_Saccharibacteria_unclassified_SGB19850	Obese
GGB9559_SGB14969	Obese	1.16190366074229e-05	2.43527691428286e-05	240	63	0.633746408032182	0.99253817884879	Blautia_SGB4805	Obese	-2.77161201803515e-05	3.57024002907936e-05	209	68	0.438501927774843	0.95991539818648	Alistipes_onderdonkii	Overweight	0.00737801514483322	0.0103987492351237	390	335	0.478916103493017	0.979810003095295	Bacilli_unclassified_SGB6571	BMI	-7.58460892350407e-05	0.000547356328244443	240	78	0.889915444463851	0.986660856242055	Parasutterella_excrementihominis	BMI	-6.0858643880798e-05	0.000480697545810395	209	143	0.899382277479107	0.997178349916266	Blautia_SGB4805	BMI	1.31818508301913e-06	9.83647925580231e-06	390	127	0.893542050677026	0.988298792314025	Enterocloster_lavalensis	Overweight
Enterocloster_asparagiformis	Obese	-6.95435306885318e-05	8.91159324263819e-05	240	80	0.435996103202324	0.99253817884879	Clostridiales_bacterium_UBA1390	Overweight	5.37436451756867e-05	6.7300917504976e-05	209	77	0.425513648450736	0.95991539818648	Alistipes_onderdonkii	Obese	0.0077306583434315	0.0106315273493137	390	335	0.468071632596122	0.979810003095295	Anaerobutyricum_hallii	BMI	-3.45886393083864e-05	0.000306392563882187	240	225	0.910218465244211	0.986660856242055	GGB9342_SGB14306	BMI	5.6568590809786e-05	0.000865178110172742	209	75	0.94793476307981	0.997178349916266	Pseudoflavonifractor_capillosus	BMI	-1.36865238363579e-06	7.49644475075571e-06	390	187	0.855334753402857	0.988298792314025	Blautia_SGB4815	Overweight
Candidatus_Pseudobutyricicoccus_lothianensis	Overweight	2.40787562149198e-05	2.61527933002485e-05	240	82	0.358199965027891	0.99253817884879	GGB3510_SGB4687	Obese	-3.08528730603775e-05	4.06143945848331e-05	209	68	0.448374352242097	0.95991539818648	GGB9615_SGB15053	Obese	-0.000534851978679395	0.000651969092149779	390	179	0.41308176854028	0.979810003095295	Blautia_faecis	BMI	-2.35780037531623e-05	0.000193829019244486	240	233	0.90329007982658	0.986660856242055	Bacteroides_clarus	BMI	-4.11737287430807e-05	0.000526639704267456	209	28	0.937762657795737	0.997178349916266	Erysipelotrichaceae_bacterium	BMI	6.77602838879463e-06	3.85630905564965e-05	390	136	0.860713863751943	0.988298792314025	Blautia_SGB4815	Obese
Candidatus_Pseudobutyricicoccus_lothianensis	Obese	1.99078380770451e-05	2.66243107049125e-05	240	82	0.455406330228122	0.99253817884879	Veillonella_parvula	Obese	0.000108146784905748	0.000131528622033006	209	77	0.411945117860474	0.95991539818648	Oscillibacter_sp_ER4	Overweight	0.000643012649925108	0.00142215209743456	390	215	0.65170613780514	0.979810003095295	GGB3537_SGB4727	BMI	-8.12979044651948e-06	4.58364866675168e-05	240	132	0.85938122846594	0.986660856242055	Methanobrevibacter_smithii	BMI	-2.52516903800085e-05	0.000143276291230023	209	46	0.860282731018286	0.997178349916266	Blautia_SGB4815	BMI	3.67948871299037e-06	1.83222140008407e-05	390	186	0.841061418091965	0.988298792314025	Veillonella_parvula	Obese
GGB9667_SGB15164	Overweight	5.31653183926684e-05	0.000108473405934127	240	145	0.624526521499498	0.99253817884879	Lacticaseibacillus_rhamnosus	Overweight	3.04872792493597e-05	3.54332858748625e-05	209	74	0.390612370029026	0.95991539818648	Bifidobacterium_bifidum	Overweight	-0.000144631755657708	0.000233045786396018	390	112	0.535629226544156	0.979810003095295	Holdemania_sp_Marseille_P2844	BMI	-3.62615600437187e-06	2.74747789687214e-05	240	79	0.895117058322953	0.986660856242055	Clostridium_sp_AM22_11AC	BMI	5.24015516903873e-05	0.000263112021981871	209	169	0.842342513732842	0.997178349916266	GGB4566_SGB6305	BMI	-4.14613240799441e-05	0.000214173458818141	390	126	0.846713518781323	0.988298792314025	Lachnospiraceae_unclassified_SGB4894	Obese
GGB9667_SGB15164	Obese	3.1200813686307e-05	0.000110429109030693	240	145	0.777789178381393	0.99253817884879	Candidatus_Borkfalkia_ceftriaxoniphila	Obese	0.000193694989708533	0.000235162271303615	209	112	0.411130898834368	0.95991539818648	GGB9705_SGB15225	Obese	0.00018628453696966	0.000253655369262192	390	197	0.463650031181619	0.979810003095295	Lawsonibacter_sp_NSJ_51	BMI	6.34227146776118e-06	6.05453704839938e-05	240	100	0.91666561959039	0.986660856242055	GGB9186_SGB14125	BMI	2.05543591607584e-06	3.23499077994427e-05	209	95	0.949402831862445	0.997178349916266	Candidatus_Woodwardibium_gallinarum	BMI	5.72852789625345e-06	3.43843581259885e-05	390	100	0.867866583499331	0.988298792314025	Candidatus_Borkfalkia_ceftriaxoniphila	Overweight
Candidatus_Schneewindia_gallinarum	Overweight	-1.13789651145593e-05	2.87380491340469e-05	240	88	0.69251534362438	0.99253817884879	GGB3293_SGB4348	Overweight	0.00402489999799815	0.0052580717470821	209	50	0.444912066086058	0.95991539818648	Anaerobutyricum_hallii	Overweight	-0.000407133159349611	0.000591985632971077	390	365	0.492491046948664	0.979810003095295	GGB9623_SGB15076	BMI	-2.88309719755813e-05	0.000170695266325094	240	123	0.866024547119187	0.986660856242055	Akkermansia_muciniphila	BMI	6.87294745774797e-05	0.00104847104299123	209	139	0.947800902724133	0.997178349916266	Bacteroides_thetaiotaomicron	BMI	0.000168317862338909	0.00101122372179888	390	250	0.86798684597334	0.988298792314025	Candidatus_Borkfalkia_ceftriaxoniphila	Obese
Candidatus_Schneewindia_gallinarum	Obese	1.01707672224013e-05	2.92561769755829e-05	240	88	0.728433157200377	0.99253817884879	Parabacteroides_merdae	Overweight	0.00259974437737487	0.00320537638147769	209	133	0.4183164590645	0.95991539818648	Anaerobutyricum_hallii	Obese	-0.000354916268040691	0.000605237351630198	390	365	0.558327695864058	0.979810003095295	GGB58158_SGB79798	BMI	7.06816514529394e-07	5.29095672579024e-06	240	165	0.893846557439798	0.986660856242055	Flavonifractor_plautii	BMI	-3.75099401354586e-05	0.000166251932200763	209	177	0.82173003773191	0.997178349916266	Enterocloster_aldensis	BMI	4.88142800504e-06	2.48145236080337e-05	390	134	0.844267638940726	0.988298792314025	Streptococcus_parasanguinis	Overweight
Pseudoflavonifractor_capillosus	Obese	-8.12418409804325e-06	2.77268087633415e-05	240	98	0.76978709166728	0.99253817884879	GGB6612_SGB9346	Overweight	-0.00439460284952588	0.00559566025334332	209	39	0.433191349943526	0.95991539818648	Faecalibacterium_SGB15346	Obese	-0.000603240900836467	0.00102198075112282	390	263	0.5557442412908	0.979810003095295	Anaerotruncus_colihominis	BMI	2.32824798199563e-06	2.10759809147078e-05	240	105	0.912135700723094	0.986660856242055	Lachnospira_pectinoschiza	BMI	-2.34521412316433e-05	0.000618929083630377	209	105	0.969812573027399	0.997178349916266	Enterocloster_citroniae	BMI	1.99696462021052e-06	1.27201061603696e-05	390	253	0.875423623180112	0.988298792314025	Bifidobacterium_animalis	Overweight
Clostridiales_bacterium_UBA1390	Overweight	7.80504854086246e-05	6.32810880883069e-05	240	73	0.218721658661671	0.99253817884879	GGB9512_SGB14909	Overweight	0.000162991224638099	0.000205668387052269	209	34	0.429030122529241	0.95991539818648	Eubacterium_ramulus	Overweight	0.000104980488179151	0.000216031225564503	390	278	0.627586798032696	0.979810003095295	Candidatus_Borkfalkia_ceftriaxoniphila	BMI	-1.46283091528514e-05	0.000108822625843573	240	116	0.893187931719859	0.986660856242055	Christensenellaceae_bacterium	BMI	4.97907324017756e-06	4.09360652510031e-05	209	185	0.903315650746279	0.997178349916266	Clostridiales_unclassified_SGB15145	BMI	-4.73047297869073e-06	3.05817393572983e-05	390	184	0.877241756905091	0.988298792314025	Bacteroides_stercoris	Overweight
GGB9059_SGB13976	Overweight	-0.0037712353078703	0.00546646114859201	240	35	0.490979956360137	0.99253817884879	GGB9512_SGB14909	Obese	0.000160319118211087	0.000210991448319648	209	34	0.448264962595916	0.95991539818648	Ruminococcaceae_unclassified_SGB4191	Overweight	0.000819208525710705	0.00164657838671776	390	188	0.619421736305974	0.979810003095295	Sutterella_wadsworthensis	BMI	-0.000221621057201836	0.00126879530606449	240	135	0.861495653016675	0.986660856242055	Peptococcaceae_bacterium	BMI	6.190516797602e-06	7.33479897430063e-05	209	80	0.932824693279076	0.997178349916266	Phocaeicola_massiliensis	BMI	-0.000327703210044136	0.00163725439953136	390	79	0.841582301802845	0.988298792314025	Bacteroides_stercoris	Obese
Erysipelotrichaceae_bacterium	Overweight	-3.10520803855505e-05	8.95608015407783e-05	240	72	0.729130867416501	0.99253817884879	Sutterella_wadsworthensis	Obese	0.00221610849954708	0.00285323095440407	209	119	0.43827128756164	0.95991539818648	Ruminococcaceae_unclassified_SGB4191	Obese	0.000996653099530147	0.00168343737841569	390	188	0.55456219210354	0.979810003095295	Bilophila_wadsworthia	BMI	4.07555887316536e-05	0.000293830583367989	240	177	0.889807819639055	0.986660856242055	Streptococcus_salivarius	BMI	1.45491603942797e-05	9.38786198601285e-05	209	167	0.876996998423391	0.997178349916266	Bacteroides_caccae	BMI	0.0001174809801139	0.000806082488662181	390	227	0.884284586139273	0.988298792314025	GGB3293_SGB4348	Overweight
Candidatus_Pararuminococcus_gallinarum	Overweight	-1.03796102260684e-05	3.38355910863455e-05	240	159	0.759306432012336	0.99253817884879	Clostridium_sp_AT4	Obese	0.000532279070981548	0.000693680090164541	209	78	0.44381080077931	0.95991539818648	Clostridium_sp_AM22_11AC	Overweight	0.000645733307020313	0.000827031476978324	390	316	0.435943649027994	0.979810003095295	Clostridiaceae_unclassified_SGB4769	BMI	2.6021337884427e-06	1.71283471149478e-05	240	101	0.879386383175407	0.986660856242055	Romboutsia_timonensis	BMI	5.14349687845793e-06	3.82774166716309e-05	209	132	0.893243872391002	0.997178349916266	Eubacterium_sp_AF34_35BH	BMI	1.6239898105579e-05	6.46097724961548e-05	390	119	0.801822773208212	0.988298792314025	GGB3293_SGB4348	Obese
Candidatus_Pararuminococcus_gallinarum	Obese	9.82064056924538e-06	3.44456242063701e-05	240	159	0.775826666824894	0.99253817884879	GGB3892_SGB5290	Obese	5.55543650498355e-05	6.67253670085116e-05	209	61	0.406093626489642	0.95991539818648	Blautia_faecis	Overweight	0.000362762510857574	0.000512240144926836	390	379	0.479734289842492	0.979810003095295	Clostridium_sp_AM49_4BH	BMI	-2.3557984488149e-05	0.000200042050553158	240	147	0.906358794641914	0.986660856242055	Lachnospiraceae_bacterium_OM04_12BH	BMI	-1.06000817343672e-05	4.60380147429977e-05	209	68	0.818139313120112	0.997178349916266	Faecalicatena_fissicatena	BMI	-1.82597780646754e-05	0.000102817940878964	390	173	0.859238802503789	0.988298792314025	Pseudoruminococcus_massiliensis	Overweight
Anaerotruncus_colihominis	Overweight	5.76166964130906e-05	6.3408773306045e-05	240	105	0.364508866818836	0.99253817884879	Veillonella_dispar	Overweight	4.90312641554674e-05	6.4076162941538e-05	209	64	0.445071150614426	0.95991539818648	Parabacteroides_distasonis	Overweight	0.00192025656518221	0.00268076402940333	390	336	0.474718417542872	0.979810003095295	Candidatus_Gastranaerophilales_bacterium	BMI	-4.53785534991756e-05	0.0003929931382831	240	82	0.908176317719518	0.986660856242055	GGB9176_SGB14114	BMI	-4.49602419782185e-05	0.000353425816931574	209	47	0.898901831536443	0.997178349916266	Ruminococcus_lactaris	BMI	-4.86757076094268e-05	0.000271766853126379	390	231	0.858050786753915	0.988298792314025	Pseudoruminococcus_massiliensis	Obese
Anaerotruncus_colihominis	Obese	3.00554196757893e-05	6.4551991159639e-05	240	105	0.641954071878465	0.99253817884879	Intestinibacter_bartlettii	Overweight	7.74204884552025e-05	9.64966564034613e-05	209	136	0.42334385195466	0.95991539818648	Agathobaculum_butyriciproducens	Overweight	0.000118784403971183	0.000178150619926491	390	340	0.505767342095193	0.979810003095295	Clostridium_sp_AM33_3	BMI	-1.71239069679858e-05	9.03791834679312e-05	240	153	0.849897326853921	0.986660856242055	Bacteroides_ovatus	BMI	0.000125648705345443	0.00244751711164167	209	193	0.959108832379089	0.997178349916266	GGB3571_SGB4778	BMI	2.11428794167701e-06	1.15502330424847e-05	390	189	0.854960223146407	0.988298792314025	Alistipes_senegalensis	Overweight
GGB3034_SGB4030	Overweight	2.73054852764294e-05	2.41123522671056e-05	240	88	0.258665575668761	0.99253817884879	Intestinibacter_bartlettii	Obese	7.62190163708119e-05	9.89941603781597e-05	209	136	0.442265725203445	0.95991539818648	GGB9524_SGB14924	Obese	0.000167762343117884	0.00032541298931115	390	160	0.606803678693912	0.979810003095295	Enterocloster_clostridioformis	BMI	-7.67723505899194e-06	4.11026030337891e-05	240	68	0.85199970212108	0.986660856242055	GGB9623_SGB15076	BMI	3.86104456610464e-05	0.000220354062810755	209	129	0.861086707403175	0.997178349916266	GGB4596_SGB6358	BMI	4.6472134789085e-05	0.00019297391102295	390	53	0.809963583765106	0.988298792314025	Alistipes_senegalensis	Obese
GGB3034_SGB4030	Obese	1.93204207978836e-05	2.45470818820574e-05	240	88	0.432069296349487	0.99253817884879	Ruminococcus_sp_NSJ_71	Overweight	-0.00399959985202673	0.00465248366063593	209	35	0.39102131026088	0.95991539818648	GGB9186_SGB14125	Overweight	5.7330153259053e-05	7.9134817771467e-05	390	173	0.469712549387808	0.979810003095295	Coprococcus_eutactus	BMI	0.000148856227910128	0.000941772992724095	240	103	0.874551626904789	0.986660856242055	Anaerotruncus_rubiinfantis	BMI	1.39233913271493e-06	6.51984471542163e-06	209	102	0.831115700000616	0.997178349916266	GGB9347_SGB14313	BMI	-7.74079129318243e-05	0.000439608745776808	390	56	0.860422927142599	0.988298792314025	Bacilli_unclassified_SGB6473	Overweight
GGB9494_SGB14891	Overweight	2.75297406646304e-05	6.84078519464707e-05	240	124	0.687747398444829	0.99253817884879	Merdimonas_faecis	Overweight	-4.86525611570192e-05	6.08051008868545e-05	209	39	0.424598725061852	0.95991539818648	Phascolarctobacterium_faecium	Overweight	0.00171067707400927	0.00212899787384495	390	167	0.422726563472239	0.979810003095295	Turicibacter_sanguinis	BMI	1.41046896901005e-06	1.34263378264102e-05	240	78	0.916427822004592	0.986660856242055	Lacrimispora_amygdalina	BMI	1.47209557135875e-05	0.000229686020060048	209	178	0.948962238377545	0.997178349916266	Ruminococcaceae_unclassified_SGB4425	BMI	-2.99460445982051e-05	0.000115846564788372	390	83	0.796313501195729	0.988298792314025	Bacilli_unclassified_SGB6473	Obese
Candidatus_Saccharibacteria_unclassified_SGB19850	Obese	4.57654175683366e-05	4.23258903072972e-05	240	141	0.280742857832867	0.99253817884879	Alistipes_sp_AF17_16	Obese	-0.00021438531012651	0.000283634452472092	209	56	0.450646130212859	0.95991539818648	Candidatus_Geddesella_stercoravicola	Overweight	2.74954383946577e-05	3.50677536877778e-05	390	114	0.434020549873919	0.979810003095295	GGB9730_SGB15291	BMI	-1.00282226650755e-05	6.185411264683e-05	240	102	0.87135133356316	0.986660856242055	Clostridium_sp_AF27_2AA	BMI	1.45920831345209e-05	7.32575655072009e-05	209	108	0.842320532478374	0.997178349916266	Alistipes_inops	BMI	0.000135019904606491	0.000756190592939903	390	124	0.858486417163105	0.988298792314025	Parabacteroides_merdae	Overweight
Enterocloster_lavalensis	Overweight	5.30138181394034e-05	8.97969963723019e-05	240	117	0.555535019231211	0.99253817884879	GGB9695_SGB15211	Obese	0.000256341801681265	0.00033860404054286	209	54	0.449926161563624	0.95991539818648	Akkermansia_muciniphila	Overweight	-0.00121174310958788	0.00223205346123201	390	262	0.587874811214542	0.979810003095295	Clostridia_unclassified_SGB6317	BMI	-6.60147649885015e-05	0.000422025408303478	240	47	0.875839339033286	0.986660856242055	Clostridia_unclassified_SGB4447	BMI	7.48743338368831e-06	3.325062924635e-05	209	40	0.822071336946879	0.997178349916266	GGB9633_SGB15091	BMI	-0.000247529453185124	0.00107795154700543	390	83	0.818636153292167	0.988298792314025	Parabacteroides_merdae	Obese
Enterocloster_lavalensis	Obese	8.25221983777419e-05	9.14159762720777e-05	240	117	0.367649031521799	0.99253817884879	Acidaminococcus_intestini	Overweight	0.00072275046377559	0.00095875114130459	209	23	0.451846512166922	0.95991539818648	Intestinimonas_massiliensis	Overweight	-7.13073261198277e-05	0.000133443340787886	390	177	0.593741821655911	0.979810003095295	GGB9633_SGB15091	BMI	0.000237019113441708	0.00150591458827635	240	55	0.875076961215173	0.986660856242055	GGB58158_SGB79798	BMI	-1.31871677255488e-06	5.71762302983723e-06	209	138	0.817833261624654	0.997178349916266	Roseburia_hominis	BMI	-5.22503590540269e-05	0.000421433234740357	390	354	0.901465180503462	0.989138891741757	GGB4566_SGB6305	Obese
Blautia_SGB4815	Overweight	3.52066205748554e-05	6.83516153202821e-05	240	112	0.60700430772218	0.99253817884879	Bacteroides_intestinalis	Obese	-0.00168188177203642	0.00221705449970883	209	46	0.448996598533398	0.95991539818648	Intestinimonas_massiliensis	Obese	-9.78755213278676e-05	0.000136430497081155	390	177	0.474045786813075	0.979810003095295	GGB9350_SGB14317	BMI	2.22373494395914e-05	0.000235316988421205	240	30	0.92479644190562	0.989703071004663	Enterocloster_bolteae	BMI	7.47346225320031e-06	5.96670759202568e-05	209	116	0.900451223086593	0.997178349916266	Candidatus_Neochristensenella_gallicola	BMI	1.06341056004482e-05	8.63972373361751e-05	390	100	0.902175763719153	0.989138891741757	Dialister_invisus	Overweight
Blautia_SGB4815	Obese	2.82206658801464e-05	6.95839493157529e-05	240	112	0.685450922261948	0.99253817884879	Ruminococcaceae_unclassified_SGB4425	Obese	0.000337508581189875	0.00038871102441316	209	40	0.386304969825167	0.95991539818648	Flavonifractor_plautii	Obese	-0.000391581672086655	0.000495921183414098	390	341	0.430786187936883	0.979810003095295	GGB9712_SGB15244	BMI	1.45531867595226e-05	0.00016175486288085	240	45	0.928390593106227	0.989703071004663	GGB3005_SGB3996	BMI	-2.81037798723269e-05	0.000195205950332904	209	95	0.885671411335144	0.997178349916266	GGB9712_SGB15244	BMI	-1.56998479747024e-05	0.000123212991202719	390	78	0.898747580651366	0.989138891741757	Dialister_invisus	Obese
Veillonella_parvula	Obese	-0.000107991900965444	0.000273087687957853	240	116	0.692888850422194	0.99253817884879	Bacteroides_cellulosilyticus	Obese	0.00451128858374359	0.00569832682271353	209	110	0.429500537440756	0.95991539818648	Candidatus_Avimonas_narfia	Overweight	-3.63042912525485e-05	6.50160376474379e-05	390	269	0.577264548865897	0.979810003095295	Ruminococcaceae_bacterium	BMI	6.78201454338231e-05	0.000911205239534909	240	221	0.940735119015768	0.990761441675943	GGB9818_SGB15459	BMI	-2.93950438575952e-06	4.45641417045456e-05	209	50	0.947475604453556	0.997178349916266	Anaerotignum_faecicola	BMI	7.11137668872852e-06	9.33505296001812e-05	390	167	0.939359680503481	0.990465409529243	Alistipes_ihumii	Overweight
Lachnospiraceae_unclassified_SGB4894	Overweight	-0.000604602020280443	0.000409565711960721	240	71	0.14129384396062	0.99253817884879	Alistipes_inops	Obese	0.00191099897715552	0.00234358830779063	209	67	0.415824106125527	0.95991539818648	Candidatus_Avimonas_narfia	Obese	-5.07381621178731e-05	6.64714348585333e-05	390	269	0.446268170203393	0.979810003095295	Clostridium_fessum	BMI	4.96375703259692e-05	0.000587661709718602	240	193	0.932760855884518	0.990761441675943	GGB9667_SGB15164	BMI	9.31331139891768e-06	3.97396045862221e-05	209	135	0.814950115555384	0.997178349916266	GGB9342_SGB14306	BMI	-0.000103620455265252	0.00117967592421064	390	136	0.930101424804889	0.990465409529243	Alistipes_ihumii	Obese
Lachnospiraceae_unclassified_SGB4894	Obese	-0.000352207058244129	0.000416949908337987	240	71	0.399166977186886	0.99253817884879	Senegalimassilia_anaerobia	Overweight	-2.75518316203549e-05	3.43073518153341e-05	209	38	0.42289651717783	0.95991539818648	Blautia_obeum	Obese	0.000173316541147467	0.00032024028200053	390	337	0.589026192262554	0.979810003095295	Clostridiales_bacterium_KLE1615	BMI	8.6355772621584e-06	0.000120607933580074	240	209	0.942983518232857	0.990761441675943	Pseudoflavonifractor_capillosus	BMI	3.89281116887761e-07	8.36287150729493e-06	209	106	0.962920042094556	0.997178349916266	Collinsella_aerofaciens	BMI	2.03209394546334e-05	0.000212079743099787	390	321	0.923770405909591	0.990465409529243	Bacilli_bacterium	Overweight
Candidatus_Borkfalkia_ceftriaxoniphila	Overweight	0.000414087236103517	0.000326527828034154	240	116	0.206059796914134	0.99253817884879	GGB9695_SGB15211	Overweight	0.000248206545105866	0.00033006146657815	209	54	0.452952570492508	0.960067261275345	Anaerotruncus_massiliensis	Overweight	5.6341033799414e-05	7.09239968954246e-05	390	81	0.428005331289628	0.979810003095295	Candidatus_Geddesella_stercoravicola	BMI	1.21407577186156e-06	1.49395756886267e-05	240	70	0.935302855503255	0.990761441675943	Anaerotruncus_colihominis	BMI	-2.30196371044453e-06	1.96637968210334e-05	209	77	0.906926946677452	0.997178349916266	GGB9632_SGB15089	BMI	6.6532926528228e-05	0.000875826988388336	390	253	0.939529264925171	0.990465409529243	Bacilli_bacterium	Obese
Candidatus_Borkfalkia_ceftriaxoniphila	Obese	0.000172931633066178	0.000332414906796934	240	116	0.603418255993384	0.99253817884879	Ruminococcaceae_bacterium	Overweight	-0.00152650072063537	0.00211942610200543	209	197	0.472233762228083	0.966272184305744	Anaerotruncus_massiliensis	Obese	-3.53327958524586e-05	7.25116449745198e-05	390	81	0.626652924853857	0.979810003095295	GGB3034_SGB4030	BMI	5.59896519364708e-07	8.02042576217626e-06	240	88	0.944407824592871	0.990761441675943	Enterocloster_lavalensis	BMI	3.63217614929198e-07	2.6440329906387e-05	209	96	0.989053501227409	0.997178349916266	Clostridiaceae_bacterium	BMI	-1.90486105224008e-05	0.000168039053083146	390	382	0.909870810793305	0.990465409529243	Candidatus_Woodwardibium_gallinarum	Overweight
Bifidobacterium_animalis	Overweight	9.77389408588367e-05	9.82483861824822e-05	240	58	0.320899799987407	0.99253817884879	Anaerotignum_faecicola	Obese	0.000214829418001803	0.000293757986662543	209	85	0.465460599102684	0.966272184305744	GGB9608_SGB15041	Overweight	2.28700586197649e-05	4.41250372099049e-05	390	54	0.604877684532013	0.979810003095295	GGB3433_SGB4573	BMI	-1.48033863844988e-06	1.83432020039772e-05	240	47	0.935750442861556	0.990761441675943	Veillonella_parvula	BMI	4.95319263665395e-06	4.31070818171823e-05	209	77	0.908637941782356	0.997178349916266	Holdemania_sp_Marseille_P2844	BMI	2.17842855529858e-06	2.15471711516009e-05	390	135	0.919581408478697	0.990465409529243	Candidatus_Woodwardibium_gallinarum	Obese
Bifidobacterium_animalis	Obese	3.22842159494707e-05	0.000100019738998732	240	58	0.747164123628847	0.99253817884879	Methanobrevibacter_smithii	Obese	-0.000318259579289238	0.00043762595250851	209	46	0.46794602799431	0.966272184305744	Romboutsia_timonensis	Obese	6.62074734425894e-05	8.22788044438976e-05	390	260	0.422058709528109	0.979810003095295	Flavonifractor_plautii	BMI	8.10925069864422e-06	0.000215480872182049	240	218	0.970013446185572	0.991566392605322	GGB6612_SGB9346	BMI	-0.000131559214965144	0.00188812916490678	209	39	0.944521408491411	0.997178349916266	Candidatus_Saccharibacteria_unclassified_SGB19850	BMI	-1.49645356729163e-06	1.64411809108539e-05	390	243	0.927577347692689	0.990465409529243	GGB9512_SGB14909	Obese
Bacteroides_stercoris	Overweight	0.00614645499933177	0.0110078768783927	240	79	0.577150264173623	0.99253817884879	Peptococcaceae_bacterium	Obese	0.000159585622701876	0.000222822222684049	209	80	0.474719352786104	0.966272184305744	Holdemania_sp_Marseille_P2844	Obese	-3.64786799851293e-05	6.61899731356859e-05	390	135	0.582226702208547	0.979810003095295	GGB9176_SGB14114	BMI	-1.14229748153711e-05	0.000385757856865498	240	52	0.976402923234271	0.991566392605322	Candidatus_Woodwardibium_gallinarum	BMI	-8.82659817403454e-06	3.89366794629222e-05	209	56	0.820899011071019	0.997178349916266	Clostridium_sp_AM49_4BH	BMI	-1.32899648781949e-05	0.000170948589049317	390	246	0.938117849299131	0.990465409529243	Bacteroides_eggerthii	Overweight
Bacteroides_stercoris	Obese	0.0164898621280346	0.0112063415500999	240	79	0.142565909306359	0.99253817884879	Streptococcus_salivarius	Overweight	-0.000203714624584324	0.000279269293173131	209	167	0.466593681174473	0.966272184305744	Clostridium_sp_AF34_13	Obese	0.000262843750144563	0.000568189196287305	390	122	0.644204420675095	0.979810003095295	Monoglobus_pectinilyticus	BMI	1.5301684399781e-06	5.09600800083891e-05	240	59	0.976072291671954	0.991566392605322	Sutterella_wadsworthensis	BMI	1.08092530503074e-05	0.000938548695813493	209	119	0.99082263187314	0.997178349916266	Ruminococcus_SGB4421	BMI	1.60469830287813e-05	0.000140652599283151	390	65	0.909291928126163	0.990465409529243	Bacteroides_eggerthii	Obese
GGB3293_SGB4348	Overweight	0.00603758770394373	0.00470584280202784	240	50	0.200818599684498	0.99253817884879	GGB9176_SGB14114	Overweight	0.000769879050449359	0.0010524197636024	209	47	0.465327789653353	0.966272184305744	GGB9176_SGB14114	Obese	0.000516434322733712	0.00104194880115785	390	90	0.620744464773979	0.979810003095295	Intestinimonas_gabonensis	BMI	-1.63783126316298e-07	4.46168495397558e-06	240	143	0.970749734861617	0.991566392605322	Candidatus_Neochristensenella_gallicola	BMI	1.19721420054426e-05	8.55668949080362e-05	209	44	0.888869633320731	0.997178349916266	Bacilli_unclassified_SGB6473	BMI	-1.78004372738894e-05	0.000255634886694309	390	68	0.944562382530117	0.992089403790103	Sutterella_wadsworthensis	Overweight
GGB3293_SGB4348	Obese	0.00499019443546303	0.00479068600631945	240	50	0.298699203323865	0.99253817884879	Candidatus_Allochristensenella_caecavium	Obese	-1.26148341698905e-05	1.76336511771655e-05	209	157	0.475223035138539	0.966272184305744	Bacteroides_ovatus	Overweight	-0.00450149557311023	0.00714398610904087	390	359	0.529413063197075	0.979810003095295	GGB3005_SGB3996	BMI	7.16784551225772e-06	0.000251438421369641	240	115	0.977282767250422	0.991566392605322	Bacteroides_thetaiotaomicron	BMI	-6.90259744413611e-05	0.00107346039277779	209	136	0.94879472177538	0.997178349916266	Bacteroides_fragilis	BMI	-7.41035293591866e-05	0.00108972379708793	390	267	0.945858188262808	0.992428455596631	Sutterella_wadsworthensis	Obese
Pseudoruminococcus_massiliensis	Overweight	0.000499086648561691	0.00180974596550909	240	41	0.782973452242054	0.99253817884879	Clostridiales_bacterium_UBA1390	Obese	5.00175265435122e-05	6.90427841689022e-05	209	77	0.469657996267605	0.966272184305744	Lawsonibacter_sp_NSJ_51	Overweight	0.000109544619986566	0.000140274886225608	390	168	0.435859276767876	0.979810003095295	Veillonella_parvula	BMI	-2.51911946269963e-06	8.9135793130739e-05	240	116	0.977478564076503	0.991566392605322	Clostridium_sp_AM49_4BH	BMI	-5.05060622092128e-06	0.000190522782527156	209	131	0.978878031002244	0.997178349916266	GGB4569_SGB6310	BMI	3.05689232218264e-05	0.000559612470786722	390	40	0.956496679704521	0.992464014393405	Bilophila_wadsworthia	Overweight
Bacilli_unclassified_SGB6473	Overweight	0.000402062508204253	0.000761564835186841	240	40	0.598061777616054	0.99253817884879	Blautia_SGB4815	Obese	4.17794716921027e-05	5.83225485911611e-05	209	99	0.474626712664946	0.966272184305744	Clostridiaceae_bacterium_OM08_6BH	Overweight	0.00010665188774118	0.000137988218791664	390	297	0.440580777246864	0.979810003095295	Phocaeicola_massiliensis	BMI	7.69508441853892e-05	0.00133562023460881	240	46	0.954106980550395	0.991566392605322	Butyricimonas_virosa	BMI	8.91927697964475e-06	7.25920513693108e-05	209	45	0.902336481706672	0.997178349916266	Akkermansia_muciniphila	BMI	-3.01026880437532e-05	0.000743312052037344	390	262	0.96774021115663	0.992464014393405	Clostridiaceae_unclassified_SGB4769	Overweight
Bacilli_unclassified_SGB6473	Obese	0.000495663873114586	0.0007752953407756	240	40	0.523266306461251	0.99253817884879	GGB3478_SGB4643	Obese	0.00025120114434586	0.000347105599504839	209	36	0.470111327536247	0.966272184305744	Clostridiaceae_bacterium_OM08_6BH	Obese	6.44658977222712e-05	0.000141077113102363	390	297	0.648248291514149	0.979810003095295	Sellimonas_intestinalis	BMI	2.05901330666897e-06	4.60766582332575e-05	240	70	0.964396677344578	0.991566392605322	Clostridia_unclassified_SGB14844	BMI	-1.99801404931657e-06	2.97184762909652e-05	209	99	0.94646569165456	0.997178349916266	Clostridium_phoceensis	BMI	-3.53370061954054e-06	8.29580572713307e-05	390	353	0.966069839748853	0.992464014393405	Clostridiaceae_unclassified_SGB4769	Obese
Parabacteroides_merdae	Overweight	-0.000774233164774451	0.00270977332868763	240	146	0.775357547209731	0.99253817884879	GGB4603_SGB6367	Overweight	0.000436653050086117	0.000610163863652061	209	25	0.475070003708966	0.966272184305744	Dorea_formicigenerans	Obese	5.15768054666991e-05	0.000104618864132734	390	353	0.622608861973599	0.979810003095295	GGB2982_SGB3964	BMI	9.9352006158471e-07	2.19387828830142e-05	240	141	0.963919500436164	0.991566392605322	Lachnospiraceae_unclassified_SGB4924	BMI	-9.5621745357853e-07	9.14547701625186e-05	209	62	0.991668344973769	0.997178349916266	GGB3537_SGB4727	BMI	2.27963252343105e-06	4.16157630245869e-05	390	202	0.95637500270505	0.992464014393405	Bacteroides_thetaiotaomicron	Overweight
GGB4566_SGB6305	Obese	0.00028469528943619	0.000705170118863524	240	69	0.686799594369325	0.99253817884879	Coprobacter_fastidiosus	Overweight	0.000353888273802956	0.000482644466738889	209	72	0.464295645087493	0.966272184305744	Eubacteriaceae_bacterium	Obese	6.22345545057051e-05	0.000109270922328672	390	174	0.56968957638935	0.979810003095295	Anaerostipes_hadrus	BMI	4.63733772658644e-06	0.000335731408229395	240	235	0.988991696457529	0.996067586415674	Clostridium_sp_AT4	BMI	4.77437119705432e-05	0.000227357449148626	209	78	0.833889335554649	0.997178349916266	GGB9176_SGB14114	BMI	-1.92866303111343e-05	0.000338456317985971	390	90	0.954620027811433	0.992464014393405	Bacteroides_thetaiotaomicron	Obese
Dialister_invisus	Overweight	0.003076284613811	0.00502389361609759	240	129	0.540940022683994	0.99253817884879	GGB9619_SGB15067	Overweight	-0.000120574465302492	0.000171621310492727	209	178	0.483162838129981	0.968087436836552	Dorea_sp_AF36_15AT	Overweight	1.61683520235197e-05	2.97129438835366e-05	390	303	0.587003028485489	0.979810003095295	Blautia_massiliensis	BMI	-1.42547715804546e-06	0.000209098733003046	240	211	0.994566708623635	0.99645563239765	Eisenbergiella_massiliensis	BMI	-2.46658694806784e-05	0.000115918956353964	209	45	0.831714321822016	0.997178349916266	Anaerotruncus_colihominis	BMI	-1.20848896317683e-06	1.92380481600377e-05	390	154	0.949980270510508	0.992464014393405	Clostridium_sp_AM49_4BH	Overweight
Alistipes_ihumii	Obese	0.000577217361254541	0.000755926640817824	240	118	0.445915632762685	0.99253817884879	Candidatus_Saccharibacteria_unclassified_SGB19850	Overweight	4.29858802308496e-05	6.0936038465814e-05	209	129	0.481382545684758	0.968087436836552	Dorea_sp_AF36_15AT	Obese	-2.51213201175615e-05	3.03780741687138e-05	390	303	0.409345081188438	0.979810003095295	Lactobacillus_acidophilus	BMI	2.88535162559401e-07	4.44119061051107e-05	240	51	0.994822098574048	0.99645563239765	Enterocloster_aldensis	BMI	3.62806457324362e-06	2.5007008035284e-05	209	67	0.884794525670831	0.997178349916266	Dialister_invisus	BMI	6.54879692403899e-05	0.00120052755963003	390	196	0.956557016923633	0.992464014393405	Blautia_sp_MSK_21_1	Overweight
Bacilli_bacterium	Overweight	0.00197013497621236	0.00249046815428285	240	75	0.429739859009551	0.99253817884879	Dorea_sp_AF24_7LB	Obese	2.55494147845974e-05	3.60716380734922e-05	209	70	0.479602652325595	0.968087436836552	Alistipes_indistinctus	Overweight	0.000304018807139714	0.000447130491927063	390	199	0.497410776387656	0.979810003095295	Bacteroides_faecis	BMI	-4.2896350486975e-06	0.000835693844108188	240	84	0.99590900696547	0.996998622946832	Clostridium_symbiosum	BMI	-9.46571515136518e-07	2.23413327876201e-05	209	61	0.966247751870871	0.997178349916266	GGB3892_SGB5290	BMI	-8.5472180420915e-07	2.04101544552776e-05	390	115	0.966642181454723	0.992464014393405	Candidatus_Gastranaerophilales_bacterium	Overweight
Roseburia_faecis	Obese	-0.00552122399023396	0.00535052312729335	240	168	0.303230134107954	0.99253817884879	GGB4599_SGB6362	Obese	-0.000611394665076197	0.000870114203770875	209	25	0.483101199113023	0.968087436836552	Alistipes_indistinctus	Obese	0.000337360944961929	0.000457139598825813	390	199	0.461475664544874	0.979810003095295	GGB9494_SGB14891	BMI	5.06431981072471e-08	2.27002999525691e-05	240	124	0.998221938905002	0.998221938905002	Clostridiales_unclassified_SGB15145	BMI	-6.5881827015922e-06	3.03634921604098e-05	209	93	0.828450727355151	0.997178349916266	GGB4603_SGB6367	BMI	7.34835716477737e-06	0.000191526527283813	390	50	0.969436649169364	0.992464014393405	Candidatus_Gastranaerophilales_bacterium	Obese
GGB6612_SGB9346	Overweight	-0.00476294626363142	0.00331424765391005	240	43	0.152081407782177	0.99253817884879	Eubacterium_ramulus	Obese	-0.000232373902155019	0.000332433716309566	209	149	0.485375531019281	0.968120187050409	Bifidobacterium_pseudocatenulatum	Obese	-0.000110887545664834	0.000215503875612981	390	107	0.607491702852097	0.979810003095295									Phocaeicola_massiliensis	BMI	0.000231283811022028	0.00199434113969661	209	41	0.907794420697284	0.997178349916266	Coprococcus_catus	BMI	1.08213012169623e-06	3.48761112176688e-05	390	230	0.975281157095449	0.995141037564647	Butyricimonas_virosa	Overweight
GGB6612_SGB9346	Obese	-0.00284136263149539	0.00337400132665333	240	43	0.400610932433436	0.99253817884879	Clostridiales_bacterium_KLE1615	Overweight	0.000291641884171767	0.000419008750957146	209	183	0.487235721502193	0.968120187050409	Ruminococcaceae_bacterium_D5	Obese	-6.33757781988435e-05	8.19730334240467e-05	390	75	0.440448636896175	0.979810003095295									Faecalicatena_fissicatena	BMI	1.3003242857774e-05	0.000105308024345463	209	91	0.901854342434883	0.997178349916266	Clostridiales_bacterium_UBA1390	BMI	-2.5749895560211e-07	1.86096275028351e-05	390	133	0.988975202433327	0.999175487443512	Butyricimonas_virosa	Obese
Candidatus_Woodwardibium_gallinarum	Overweight	0.000215162488353491	0.000128754955272855	240	60	0.0960982723566896	0.99253817884879	Romboutsia_timonensis	Obese	8.17073080690333e-05	0.000116560828019395	209	132	0.484144200902427	0.968120187050409	GGB9619_SGB15067	Overweight	-0.000105116107603536	0.000136142377215024	390	322	0.441054107570533	0.979810003095295									GGB6606_SGB9340	BMI	-1.43184084683739e-05	0.000177269272324949	209	26	0.935705207781523	0.997178349916266	Clostridia_unclassified_SGB6317	BMI	4.77384275284972e-06	0.000443281512252377	390	100	0.991419219036273	0.999175487443512	Clostridium_sp_AM33_3	Overweight
Candidatus_Woodwardibium_gallinarum	Obese	0.000184795793559132	0.000131076321164862	240	60	0.159975777690301	0.99253817884879	GGB9694_SGB15203	Overweight	0.00129990181863453	0.00187489980751205	209	99	0.488930768666826	0.968171017594309	GGB9619_SGB15067	Obese	-8.33054953222653e-05	0.000139189951987038	390	322	0.550249007226646	0.979810003095295									Ruminococcus_lactaris	BMI	1.33877679766124e-05	0.000295289820790308	209	127	0.96388404422276	0.997178349916266	GGB9557_SGB14966	BMI	5.33408614287197e-08	1.23847426052555e-05	390	186	0.996568227766784	0.9994225178352	Clostridium_sp_AM33_3	Obese
GGB9512_SGB14909	Overweight	0.000178790335627224	0.000212631212926785	240	32	0.401330279884959	0.99253817884879	Alistipes_finegoldii	Overweight	0.00205652753526718	0.00299448542138661	209	152	0.493038394843556	0.968861972114093	Ruminococcus_gnavus	Overweight	-0.000263283759672771	0.000349483196150644	390	190	0.452212030794701	0.979810003095295									GGB9635_SGB15106	BMI	-0.000119817114201768	0.00125160814961558	209	59	0.923831901022677	0.997178349916266									Lachnoclostridium_sp_An138	Obese
GGB9512_SGB14909	Obese	8.94796773445427e-05	0.000216464811751919	240	32	0.679732295567831	0.99253817884879	Lachnospira_eligens	Overweight	-0.00194861665218346	0.00284120727340096	209	173	0.493623769781654	0.968861972114093	Ruminococcus_gnavus	Obese	-0.000173367859258586	0.000357306448495865	390	190	0.628112514986787	0.979810003095295									Gemmiger_SGB15299	BMI	3.71798550684905e-05	0.000275759522660911	209	50	0.892886236855958	0.997178349916266									Candidatus_Avispirillum_faecium	Obese
Eggerthellaceae_unclassified_SGB14341	Overweight	-9.50957133962177e-05	0.000104456029896661	240	64	0.363595518941404	0.99253817884879	Dysosmobacter_welbionis	Overweight	-0.000805508594309631	0.00118851730843123	209	207	0.498734287863483	0.968861972114093	Clostridium_leptum	Obese	0.000319685778612527	0.000569183116617376	390	311	0.575040596775494	0.979810003095295									Clostridia_unclassified_SGB6317	BMI	-6.49414317867928e-05	0.000503783125847746	209	59	0.897562339258202	0.997178349916266									Candidatus_Parachristensenella_avicola	Overweight
Eggerthellaceae_unclassified_SGB14341	Obese	-4.76139610063308e-05	0.000106339302385107	240	64	0.654762697603158	0.99253817884879	GGB9559_SGB14969	Obese	-2.25592335543469e-05	3.26773601731176e-05	209	47	0.490782755926916	0.968861972114093	Roseburia_hominis	Overweight	-0.000683327565376637	0.00126771300738832	390	354	0.59052912781752	0.979810003095295									Ruminococcaceae_unclassified_SGB4425	BMI	1.41245156867803e-05	0.00012748378837876	209	40	0.911892019371054	0.997178349916266									Candidatus_Parachristensenella_avicola	Obese
Bacteroides_eggerthii	Obese	-0.0117973788042908	0.00671963928766422	240	46	0.0805138916029672	0.99253817884879	Enterocloster_clostridioformis	Overweight	8.16487573931437e-05	0.000118399808355142	209	43	0.4912600759958	0.968861972114093	Roseburia_hominis	Obese	-0.00101498750392359	0.00129609102060142	390	354	0.434577784982017	0.979810003095295									Senegalimassilia_anaerobia	BMI	9.46106425697226e-07	1.15477666098619e-05	209	38	0.934785703357739	0.997178349916266									GGB9501_SGB14898	Overweight
Sutterella_wadsworthensis	Overweight	0.001868891506101	0.00381455173595038	240	135	0.624657703564782	0.99253817884879	GGB4596_SGB6358	Overweight	-0.000314344209782472	0.000457942415297683	209	29	0.493254895630672	0.968861972114093	GGB9237_SGB14179	Overweight	3.15339971004619e-05	4.0165192077568e-05	390	98	0.433411291587396	0.979810003095295																									GGB9501_SGB14898	Obese
Sutterella_wadsworthensis	Obese	0.00399910186101724	0.00388332555731022	240	135	0.304208135847068	0.99253817884879	Lawsonibacter_sp_NSJ_51	Obese	8.02710174932365e-05	0.000118991949150609	209	86	0.500729931841851	0.969294162005744	Blautia_SGB4831	Overweight	4.06154655171328e-05	5.74143105127951e-05	390	149	0.480216475424336	0.979810003095295																									Lachnospiraceae_unclassified_SGB4924	Obese
GGB3278_SGB4328	Overweight	0.000459660471110914	0.00167807365298157	240	38	0.784397362988639	0.99253817884879	Ruminococcus_gnavus	Obese	-0.00028716211850862	0.000426367529801316	209	108	0.501417322220474	0.969318622902903	Intestinimonas_gabonensis	Obese	9.81825044775515e-06	1.55806404854428e-05	390	239	0.529382213199832	0.979810003095295																									Clostridium_sp_AT4	Obese
GGB3278_SGB4328	Obese	-0.00108321947374388	0.00170832820073121	240	38	0.526674556533405	0.99253817884879	Dorea_sp_AF36_15AT	Overweight	2.56229612354539e-05	3.85238324329107e-05	209	163	0.506755785776029	0.969763332226272	GGB9646_SGB15123	Obese	8.47694821444166e-06	1.48568965297657e-05	390	170	0.568992698828086	0.979810003095295																									Dorea_sp_AF24_7LB	Obese
GGB3478_SGB4643	Overweight	-0.000592488666244193	0.000384797761313614	240	39	0.125035062177095	0.99253817884879	Bifidobacterium_catenulatum	Obese	-0.000210061065014994	0.000313627853565142	209	39	0.503787547221339	0.969763332226272	Phocea_massiliensis	Obese	-1.97655247835637e-05	3.23937429779751e-05	390	217	0.542513693107636	0.979810003095295																									GGB9758_SGB15368	Overweight
GGB3478_SGB4643	Obese	-0.000488814389187355	0.000391735408074789	240	39	0.213400660530474	0.99253817884879	Anaerobutyricum_hallii	Obese	0.000359301519378518	0.00054148410175121	209	197	0.507758384072897	0.970480807123675	Hungatella_hathewayi	Overweight	-5.74624717001917e-05	7.17445479246101e-05	390	110	0.424215613474181	0.979810003095295																									GGB9758_SGB15368	Obese
Clostridiaceae_unclassified_SGB4769	Overweight	-9.39641610457324e-05	5.12491066523551e-05	240	101	0.068058325080313	0.99253817884879	Roseburia_faecis	Overweight	0.00416593405228239	0.00630270507631035	209	158	0.509404157622026	0.971936057685081	Angelakisella_massiliensis	Overweight	-2.43867743223065e-05	4.17227906420478e-05	390	143	0.559610968036875	0.979810003095295																									GGB3892_SGB5290	Overweight
Clostridiaceae_unclassified_SGB4769	Obese	-6.36415773675818e-05	5.21730938334812e-05	240	101	0.223817364332075	0.99253817884879	Lacrimispora_saccharolytica	Obese	0.000112805171659924	0.000171098817245336	209	101	0.510478056648658	0.972297026441724	GGB9559_SGB14969	Obese	-1.17737988719797e-05	2.41877964173493e-05	390	97	0.627009789884634	0.979810003095295																									GGB3892_SGB5290	Obese
Bacteroides_thetaiotaomicron	Overweight	-0.00161435829871129	0.00256210227180831	240	151	0.529277084513171	0.99253817884879	Roseburia_sp_AF02_12	Obese	0.00212672164263893	0.00323427096208384	209	139	0.511593490291167	0.972735719429053	GGB9818_SGB15459	Obese	5.59118684892349e-05	0.000114254865018434	390	89	0.625175442060853	0.979810003095295																									Candidatus_Avimicrobium_caecorum	Overweight
Clostridium_sp_AM49_4BH	Overweight	-0.00114386646425545	0.000598213458042781	240	147	0.0571343365477759	0.99253817884879	GGB3278_SGB4328	Overweight	-0.000837006677083683	0.0012751384118595	209	28	0.512333746787231	0.9733012752276	Pseudoflavonifractor_capillosus	Obese	-1.34974474841043e-05	2.30189916877821e-05	390	187	0.558359226793714	0.979810003095295																									Candidatus_Avimicrobium_caecorum	Obese
Clostridium_sp_AM49_4BH	Obese	-0.00101336643098802	0.000608998847348357	240	147	0.0975132135368287	0.99253817884879	Alistipes_putredinis	Obese	0.00503649132609845	0.00770014277745702	209	176	0.513828476822234	0.973434719505062	GGB9059_SGB13976	Overweight	-0.00403084245567343	0.00621977772720237	390	54	0.517757345424313	0.979810003095295																									Eisenbergiella_massiliensis	Overweight
Longicatena_caecimuris	Overweight	0.000116800909204084	9.07054425898296e-05	240	47	0.199181057090011	0.99253817884879	GGB3277_SGB4327	Obese	-0.000955922167551522	0.00147138415710746	209	33	0.516662545031454	0.974784784531448	GGB9059_SGB13976	Obese	-0.00309106728268066	0.00635900871520707	390	54	0.627486242370383	0.979810003095295																									Eisenbergiella_massiliensis	Obese
Blautia_sp_MSK_21_1	Overweight	0.000156724519790408	0.000271731383992159	240	92	0.564678932857877	0.99253817884879	Firmicutes_bacterium	Obese	3.08350465279119e-05	4.79975624635558e-05	209	102	0.521345135128746	0.97523934188357	Erysipelotrichaceae_bacterium	Overweight	-5.82876768113332e-05	0.000116032340743404	390	136	0.616035675935446	0.979810003095295																									Enterocloster_citroniae	Overweight
Candidatus_Gastranaerophilales_bacterium	Obese	0.000514824783995803	0.0012055519194672	240	82	0.669756813293554	0.99253817884879	GGB3523_SGB4703	Overweight	0.000286145990817091	0.000448027406988187	209	37	0.523776957255763	0.97523934188357	Erysipelotrichaceae_bacterium	Obese	-8.6639646657769e-05	0.000118629748263539	390	136	0.466123519920124	0.979810003095295																									Enterocloster_citroniae	Obese
Butyricimonas_virosa	Obese	-0.000135924479635052	0.000221050533018709	240	53	0.539243384159083	0.99253817884879	GGB9635_SGB15106	Overweight	-0.00237432592463598	0.00371957713148633	209	59	0.524002576325976	0.97523934188357	Candidatus_Pararuminococcus_gallinarum	Overweight	-1.35513361747818e-05	2.66502471029165e-05	390	266	0.611726818722795	0.979810003095295																									GGB4603_SGB6367	Overweight
Clostridium_sp_AM33_3	Overweight	0.000102220687233724	0.000272384437774823	240	153	0.707806646384422	0.99253817884879	Candidatus_Gastranaerophilales_bacterium	Overweight	0.000982515917551615	0.00154414103317698	209	89	0.525332114475942	0.975927815267648	Candidatus_Saccharibacteria_unclassified_SGB19850	Obese	2.95924026881953e-05	5.06019829581742e-05	390	243	0.559401660508848	0.979810003095295																									GGB9537_SGB14940	Overweight
Eggerthella_lenta	Overweight	0.000104911057635242	0.000122209119790814	240	107	0.391558794446167	0.99253817884879	GGB3433_SGB4573	Overweight	-5.01480413667964e-05	7.89693821669156e-05	209	41	0.526148526429556	0.975927815267648	GGB3510_SGB4687	Obese	-2.12076894144366e-05	2.58478456237064e-05	390	114	0.413014762022146	0.979810003095295																									Mediterraneibacter_glycyrrhizinilyticus	Overweight
Eggerthella_lenta	Obese	0.000109745824040239	0.000124412468638812	240	107	0.378661443780594	0.99253817884879	Phocaeicola_dorei	Obese	-0.0100506552401702	0.016016305477251	209	147	0.53104459320433	0.976835961571455	Blautia_SGB4815	Obese	3.99838363262614e-05	5.62939856427637e-05	390	186	0.478446844056615	0.979810003095295																									Mediterraneibacter_glycyrrhizinilyticus	Obese
Lachnoclostridium_sp_An138	Overweight	-5.09107894999145e-05	9.31005229300042e-05	240	125	0.585035205251613	0.99253817884879	Clostridiaceae_bacterium	Obese	-0.000337810018133446	0.000553609388765954	209	205	0.542439074189945	0.976835961571455	Candidatus_Borkfalkia_ceftriaxoniphila	Overweight	0.00015937709752933	0.000209393094571672	390	203	0.447559542168482	0.979810003095295																									GGB9621_SGB15073	Overweight
Clostridia_unclassified_SGB14844	Obese	0.000141834035909689	0.000305572694714375	240	83	0.64298526400342	0.99253817884879	Clostridiales_bacterium	Obese	-0.000552455980443265	0.000889703122040765	209	190	0.535357773976433	0.976835961571455	Bifidobacterium_animalis	Obese	-4.23866359334938e-05	8.09077629413232e-05	390	129	0.60099356186301	0.979810003095295																									GGB9621_SGB15073	Obese
Candidatus_Parachristensenella_avicola	Overweight	3.13581955431583e-05	2.8116399870708e-05	240	80	0.265917366774074	0.99253817884879	Alistipes_indistinctus	Overweight	0.000328446767735386	0.00052215583866732	209	107	0.53006800655328	0.976835961571455	Bacteroides_stercoris	Overweight	0.0050733571189644	0.00968378381472836	390	136	0.600983854936966	0.979810003095295																									Clostridium_symbiosum	Overweight
Candidatus_Parachristensenella_avicola	Obese	2.48029071109834e-05	2.86233197910137e-05	240	80	0.38712791735597	0.99253817884879	Erysipelotrichaceae_bacterium	Overweight	-0.000102864019053143	0.000163476228418294	209	79	0.529931711330019	0.976835961571455	Pseudoruminococcus_massiliensis	Overweight	0.000998267072590238	0.00192708858962986	390	63	0.605074665555624	0.979810003095295																									Clostridium_symbiosum	Obese
GGB9501_SGB14898	Overweight	0.000153085205604126	0.000176637413195168	240	81	0.387053770071231	0.99253817884879	Bacilli_bacterium	Overweight	0.00182090763861011	0.00296321975323263	209	69	0.539595621210582	0.976835961571455	Pseudoruminococcus_massiliensis	Obese	0.00138876809542767	0.00197022685920713	390	63	0.481787689805006	0.979810003095295																									Clostridium_sp_AF20_17LB	Overweight
GGB9501_SGB14898	Obese	0.000195375090449597	0.000179822067839135	240	81	0.278429528866782	0.99253817884879	Enterocloster_aldensis	Obese	4.79216935457949e-05	7.63497117572957e-05	209	67	0.530956975848741	0.976835961571455	Bacilli_unclassified_SGB6473	Overweight	-0.000510603913286163	0.000769026002626707	390	68	0.507554981517243	0.979810003095295																									Clostridium_sp_AF20_17LB	Obese
Lachnospiraceae_unclassified_SGB4924	Overweight	-0.000422885701096656	0.000236214461886335	240	58	0.0747623601831924	0.99253817884879	Faecalibacillus_intestinalis	Obese	0.00012992866227969	0.000211461271022026	209	163	0.539642193262638	0.976835961571455	Bacilli_unclassified_SGB6473	Obese	-0.000596699756399067	0.000786240805927272	390	68	0.448877694081902	0.979810003095295																									GGB3433_SGB4573	Obese
Lachnospiraceae_unclassified_SGB4924	Obese	-0.000319599516859897	0.000240473250946994	240	58	0.185185604795666	0.99253817884879	GGB9730_SGB15291	Overweight	0.000160970191275382	0.000264395632314138	209	84	0.543346620140515	0.976835961571455	Parabacteroides_merdae	Overweight	0.00137804672409697	0.00286546268335388	390	250	0.631153860322218	0.979810003095295																									Faecalibacillus_intestinalis	Overweight
Clostridium_sp_AT4	Overweight	0.000585304477051012	0.00126691536264129	240	97	0.644535597451819	0.99253817884879	GGB9347_SGB14313	Obese	-0.000721006538128722	0.00118506934032465	209	30	0.54362083516889	0.976835961571455	Parabacteroides_merdae	Obese	0.00212749740677376	0.00292960664765491	390	250	0.468645490858967	0.979810003095295																									Faecalibacillus_intestinalis	Obese
Clostridium_sp_AT4	Obese	0.00138759155225651	0.00128975700088863	240	97	0.283149496093875	0.99253817884879	GGB9634_SGB15093	Overweight	0.000623854874372442	0.00101748108170843	209	41	0.540496855358422	0.976835961571455	GGB4566_SGB6305	Obese	-0.000307738597493859	0.000659348646258856	390	126	0.641250406345331	0.979810003095295																									Veillonella_dispar	Overweight
Dorea_sp_AF24_7LB	Overweight	2.3682530537309e-05	4.17914613321167e-05	240	92	0.571496617955458	0.99253817884879	Bifidobacterium_adolescentis	Obese	-0.00106149674807232	0.00176347330905067	209	142	0.547912897942732	0.977783460703847	Bacilli_bacterium	Overweight	0.001629973748371	0.00257155976413901	390	129	0.526976903399287	0.979810003095295																									GGB9707_SGB15229	Obese
GGB9758_SGB15368	Overweight	0.00302104478463999	0.00453400495220622	240	91	0.505899760740793	0.99253817884879	GGB9632_SGB15089	Obese	0.00167696867392335	0.00279804476145887	209	136	0.549641061925547	0.977783460703847	GGB6612_SGB9346	Obese	-0.00205912836602993	0.00384558239306536	390	69	0.592990382430318	0.979810003095295																									Clostridiales_unclassified_SGB15145	Obese
GGB3892_SGB5290	Overweight	8.34542355916226e-05	6.71965909025096e-05	240	72	0.215556900332043	0.99253817884879	Anaerotruncus_rubiinfantis	Obese	1.18334593783208e-05	1.99112570282809e-05	209	102	0.552990155539345	0.978200311805725	GGB9512_SGB14909	Obese	8.48922517088127e-05	0.000185966177946784	390	60	0.648579832572543	0.979810003095295																									Hydrogeniiclostidium_mannosilyticum	Overweight
GGB3892_SGB5290	Obese	3.46826622082588e-05	6.84081005787751e-05	240	72	0.612656062382819	0.99253817884879	Alistipes_communis	Overweight	0.00076852508496528	0.00128772214246739	209	128	0.551323171661354	0.978200311805725	Sutterella_wadsworthensis	Obese	0.00157529565852568	0.00249993753965394	390	222	0.5293972545133	0.979810003095295																									Phocaeicola_vulgatus	Obese
Candidatus_Avimicrobium_caecorum	Overweight	0.00024932874841112	0.000257051350436334	240	186	0.333114102080747	0.99253817884879	Dorea_longicatena	Obese	0.000408115066607084	0.000690012478054303	209	190	0.554893504863087	0.980430806824007	GGB3278_SGB4328	Obese	-0.000879440719016764	0.0014262845962501	390	60	0.538272042078447	0.979810003095295																									Phocaeicola_massiliensis	Obese
Candidatus_Avimicrobium_caecorum	Obese	8.30224944806559e-05	0.000261685814687691	240	186	0.751341686846055	0.99253817884879	Dysosmobacter_welbionis	Obese	-0.000702397195189723	0.00121927823645131	209	207	0.56522455684496	0.980776954649065	GGB3478_SGB4643	Obese	0.000166068679964274	0.000299223940649997	390	68	0.579577505142505	0.979810003095295																									Bacteroides_finegoldii	Overweight
Eisenbergiella_massiliensis	Overweight	0.000200423678577126	0.000150595043821538	240	59	0.184582135066571	0.99253817884879	Ruminococcaceae_unclassified_SGB4191	Overweight	0.000784359853410053	0.0013510755288587	209	99	0.562214168567266	0.980776954649065	Bacteroides_thetaiotaomicron	Obese	-0.00144541744475496	0.00311349890573519	390	250	0.64302908687068	0.979810003095295																									Bacteroides_finegoldii	Obese
Eisenbergiella_massiliensis	Obese	4.10266335855147e-05	0.000153310171930524	240	59	0.789249294534087	0.99253817884879	Bacteroides_caccae	Overweight	0.00151748302120995	0.00262680849639509	209	122	0.564135964168631	0.980776954649065	Clostridium_sp_AM49_4BH	Obese	-0.00036219113980369	0.00052453871301064	390	246	0.490762853998827	0.979810003095295																									Bacteroides_caccae	Obese
Enterocloster_aldensis	Overweight	0.000132560032448636	0.000165502245012702	240	95	0.424005800415038	0.99253817884879	Intestinibacter_SGB6139	Overweight	3.23906859000855e-05	5.60567284355264e-05	209	84	0.564049031244908	0.980776954649065	Butyricimonas_virosa	Obese	-0.00013549379499497	0.000216016017225812	390	92	0.531288299224488	0.979810003095295																									Eubacterium_sp_AF34_35BH	Overweight
Enterocloster_aldensis	Obese	4.90721640724928e-05	0.000168486140007725	240	95	0.771127026856369	0.99253817884879	Lentisphaeria_bacterium	Obese	0.000133390863344405	0.000227056529701357	209	56	0.55755846511247	0.980776954649065	Eggerthella_lenta	Overweight	-3.87052132693617e-05	7.38750240579001e-05	390	153	0.600965866600259	0.979810003095295																									Eubacterium_sp_AF34_35BH	Obese
Enterocloster_citroniae	Overweight	2.73888090190225e-05	5.00147945814918e-05	240	168	0.584502100862319	0.99253817884879	GGB9633_SGB15090	Overweight	0.00160726182906824	0.00276766597182054	209	41	0.562090736106695	0.980776954649065	Eggerthella_lenta	Obese	-4.71547521963126e-05	7.55287314795444e-05	390	153	0.53319358712368	0.979810003095295																									Butyricicoccus_sp_AM29_23AC	Overweight
GGB4603_SGB6367	Obese	0.000717407003526678	0.000790589130495412	240	31	0.365152805310121	0.99253817884879	GGB9633_SGB15091	Obese	-0.00159821103773999	0.00277838219800002	209	41	0.565794970166445	0.980776954649065	Candidatus_Parachristensenella_avicola	Overweight	1.78759043960795e-05	3.0304927544185e-05	390	129	0.556010810325595	0.979810003095295																									Butyricicoccus_sp_AM29_23AC	Obese
GGB9537_SGB14940	Overweight	6.08564462988123e-05	6.2952856729944e-05	240	75	0.334737207487931	0.99253817884879	Eubacterium_siraeum	Overweight	-0.00259738140106546	0.00482902556410945	209	142	0.59127794869658	0.980929642659005	Candidatus_Parachristensenella_avicola	Obese	1.73017978281823e-05	3.09833095038705e-05	390	129	0.577241806143679	0.979810003095295																									Faecalicatena_fissicatena	Overweight
GGB9537_SGB14940	Obese	1.84828072583293e-05	6.40878547120223e-05	240	75	0.773308807727266	0.99253817884879	Ruminococcaceae_bacterium	Obese	-0.00123557358288929	0.00217428059449382	209	197	0.570503624395217	0.980929642659005	GGB9501_SGB14898	Overweight	0.000102941197699134	0.000164027439692044	390	137	0.531062291382748	0.979810003095295																									Holdemania_filiformis	Obese
Mediterraneibacter_glycyrrhizinilyticus	Overweight	-3.88688615582547e-05	7.15418222234626e-05	240	86	0.587461687769013	0.99253817884879	Coprococcus_comes	Obese	-0.000245714414354993	0.000453829451222125	209	175	0.588829864231775	0.980929642659005	Lachnospiraceae_unclassified_SGB4924	Obese	-0.000168322725434365	0.000235306813376532	390	108	0.475319968357613	0.979810003095295																									Evtepia_gabavorous	Overweight
GGB9621_SGB15073	Overweight	0.000169853977585653	0.000262568405278407	240	108	0.51836274175807	0.99253817884879	Faecalibacillus_faecis	Overweight	7.32511839547351e-05	0.000134508108622318	209	54	0.586657589209447	0.980929642659005	Clostridium_sp_AT4	Overweight	0.000404525202514455	0.000883977281615305	390	148	0.647771692901406	0.979810003095295																									Evtepia_gabavorous	Obese
GGB9621_SGB15073	Obese	0.000394646113280461	0.000267302338345606	240	108	0.141240001321865	0.99253817884879	Agathobaculum_butyriciproducens	Overweight	0.000122392746553314	0.000220247839583856	209	182	0.57904654274346	0.980929642659005	Eisenbergiella_massiliensis	Overweight	0.000148997539130537	0.000201494125602061	390	83	0.460578320748723	0.979810003095295																									Intestinibacter_SGB6139	Obese
Clostridium_symbiosum	Overweight	7.68581157793678e-05	9.44708982175756e-05	240	86	0.416758745796557	0.99253817884879	Agathobaculum_butyriciproducens	Obese	-0.000125851025134984	0.000225948242844251	209	182	0.578169383370026	0.980929642659005	Enterocloster_aldensis	Obese	4.11557759771857e-05	7.62310123965069e-05	390	134	0.589938146937485	0.979810003095295																									Intestinibacter_bartlettii	Overweight
Clostridium_symbiosum	Obese	6.63725431593712e-05	9.61741454475153e-05	240	86	0.490827625199514	0.99253817884879	GGB9186_SGB14125	Overweight	-5.1987902805102e-05	9.63770881919854e-05	209	95	0.59020808925237	0.980929642659005	Enterocloster_citroniae	Overweight	-1.9527952631391e-05	3.8302606998715e-05	390	253	0.610785789497182	0.979810003095295																									Blautia_caecimuris	Overweight
Clostridium_sp_AF20_17LB	Overweight	0.000255870644112924	0.000357145190236577	240	152	0.474470215717833	0.99253817884879	GGB9186_SGB14125	Obese	-5.50904333082968e-05	9.88714975300971e-05	209	95	0.57803180861392	0.980929642659005	GGB9537_SGB14940	Overweight	3.0620469625958e-05	4.75038303213209e-05	390	116	0.520004861787265	0.979810003095295																									Blautia_caecimuris	Obese
Clostridium_sp_AF20_17LB	Obese	0.000290638413210686	0.000363584279600962	240	152	0.424922648182568	0.99253817884879	Phascolarctobacterium_faecium	Overweight	0.00116907431724889	0.0021415624642137	209	89	0.585756950269865	0.980929642659005	Mediterraneibacter_glycyrrhizinilyticus	Overweight	-2.57099571721333e-05	4.30692338379256e-05	390	131	0.551286071639795	0.979810003095295																									Blautia_glucerasea	Overweight
GGB3433_SGB4573	Obese	2.40138443104799e-05	5.61781617154942e-05	240	47	0.669455883364664	0.99253817884879	Akkermansia_muciniphila	Obese	0.00174806084814719	0.00319050682003038	209	139	0.584387829852664	0.980929642659005	GGB3433_SGB4573	Obese	-4.14735562216864e-05	5.49016244482299e-05	390	75	0.450976031416766	0.979810003095295																									Blautia_sp_MSK_20_85	Overweight
Faecalibacillus_intestinalis	Overweight	0.000544683339783137	0.000587438871058562	240	188	0.354811815580757	0.99253817884879	Bifidobacterium_longum	Overweight	-0.000611456465657344	0.00110262485465757	209	183	0.579837293904834	0.980929642659005	Phocaeicola_massiliensis	Obese	-0.00383748641728138	0.00503344425018829	390	79	0.446809604290204	0.979810003095295																									Blautia_sp_MSK_20_85	Obese
Faecalibacillus_intestinalis	Obese	-0.000295755232487353	0.000598030001753488	240	188	0.621403079436161	0.99253817884879	Ruminococcaceae_bacterium_D5	Obese	-5.06447629254486e-05	9.27543502366305e-05	209	38	0.585680291153742	0.980929642659005	Dielma_fastidiosa	Overweight	-1.76352985925068e-05	2.42501203597175e-05	390	112	0.468022422443887	0.979810003095295																									Eubacterium_sp_AF15_50	Overweight
GGB9707_SGB15229	Overweight	0.000305791022682164	0.000583057186679439	240	101	0.60047622828962	0.99253817884879	Clostridia_unclassified_SGB4447	Overweight	5.40696697752522e-05	9.89161398340634e-05	209	40	0.585260666932742	0.980929642659005	Holdemania_filiformis	Obese	-2.5446561281211e-05	3.85734192744323e-05	390	197	0.51028566773029	0.979810003095295																									Lacrimispora_saccharolytica	Obese
GGB9707_SGB15229	Obese	0.000540368391428999	0.000593569318530043	240	101	0.3636053686258	0.99253817884879	Candidatus_Woodwardibium_gallinarum	Obese	6.57535444674267e-05	0.000118610846238937	209	56	0.579961963232652	0.980929642659005	Intestinibacter_SGB6139	Overweight	-3.76991280086766e-05	4.9927665845996e-05	390	141	0.451180038580815	0.979810003095295																									Enterocloster_clostridioformis	Overweight
Clostridiales_unclassified_SGB15145	Overweight	7.39294294706464e-05	0.000198143073192054	240	112	0.70941840801852	0.99253817884879	Clostridium_sp_AM33_3	Overweight	-0.000102169491866629	0.000187368260595539	209	136	0.586176067061395	0.980929642659005	Blautia_glucerasea	Overweight	-0.000129356059228554	0.000240309447807838	390	134	0.59103488011257	0.979810003095295																									Anaerotignum_lactatifermentans	Obese
Clostridiales_unclassified_SGB15145	Obese	0.000222499415802226	0.000201715460529463	240	112	0.271195152965063	0.99253817884879	Eubacterium_sp_AF34_35BH	Obese	-0.000145517519123478	0.000263655764121668	209	61	0.58163027683285	0.980929642659005	Blautia_glucerasea	Obese	-0.000165790308626349	0.000245688823617172	390	134	0.500660466580684	0.979810003095295																									Sellimonas_intestinalis	Obese
Phocaeicola_vulgatus	Overweight	-0.0202489505762909	0.0180672060525303	240	192	0.263591372277691	0.99253817884879	Acidaminococcus_intestini	Obese	-0.000539891603427934	0.000983565314928838	209	23	0.583690052392409	0.980929642659005	Blautia_sp_MSK_20_85	Obese	-0.000119399281761345	0.000184026109396408	390	168	0.517274468913345	0.979810003095295																									GGB2982_SGB3964	Overweight
Phocaeicola_vulgatus	Obese	-0.00853655480146468	0.0183929457167266	240	192	0.643011693926302	0.99253817884879	Lactococcus_lactis	Obese	-0.000695850640793634	0.00130245387054874	209	101	0.593766261306004	0.981369167336399	Enterocloster_clostridioformis	Overweight	5.71650344519246e-05	0.000127145602050065	390	92	0.653531767224534	0.979810003095295																									GGB2982_SGB3964	Obese
Phocaeicola_massiliensis	Overweight	-0.00709873568062011	0.003996466454872	240	46	0.0770486125783005	0.99253817884879	Faecalibacterium_SGB15346	Overweight	0.000588206385092777	0.00110923438564356	209	140	0.596517075604299	0.981430837956084	GGB2982_SGB3964	Obese	-2.88269172372563e-05	4.03247273132482e-05	390	227	0.475605657448692	0.979810003095295																									Slackia_isoflavoniconvertens	Overweight
Phocaeicola_massiliensis	Obese	-0.00431903402144429	0.00406852007717514	240	46	0.289572446892416	0.99253817884879	GGB9694_SGB15201	Overweight	-0.000213528944548332	0.000402296497804891	209	61	0.596175565629006	0.981430837956084	Alistipes_communis	Overweight	-0.000661364054493642	0.00124464512186521	390	236	0.595812003152189	0.979810003095295																									Slackia_isoflavoniconvertens	Obese
Bacteroides_finegoldii	Overweight	0.00224284427601479	0.00269328887493659	240	47	0.405871060741604	0.99253817884879	Bacteroides_eggerthii	Overweight	-0.00393844060026692	0.00742590129573434	209	37	0.5964590168662	0.981430837956084	Clostridiales_bacterium_Choco116	Overweight	6.19146632926376e-05	9.72755369894187e-05	390	64	0.525258406675659	0.979810003095295																									GGB6606_SGB9340	Overweight
Bacteroides_caccae	Overweight	-0.00151997316363923	0.00335760594538632	240	138	0.651206145778806	0.99253817884879	GGB9818_SGB15459	Overweight	7.00862368585621e-05	0.000132579228411411	209	50	0.597655637854464	0.982455744003442	Clostridiales_bacterium_Choco116	Obese	6.052799489753e-05	9.9453069646975e-05	390	64	0.543542734550624	0.979810003095295																									Alistipes_communis	Obese
Bacteroides_caccae	Obese	-0.00353819468070422	0.00341814133918069	240	138	0.301727944558252	0.99253817884879	Eisenbergiella_massiliensis	Overweight	0.000181632441586	0.000345401145184165	209	45	0.599580356352105	0.982757362611429	GGB9581_SGB79823	Overweight	4.02899107378931e-05	6.10237260438697e-05	390	60	0.509938692578104	0.979810003095295																									Clostridiales_bacterium_Choco116	Overweight
Eubacterium_sp_AF34_35BH	Overweight	0.000122662922935774	0.000233254405251651	240	68	0.599494504153787	0.99253817884879	Fusicatenibacter_saccharivorans	Overweight	-0.000615970248502412	0.00118034847773592	209	204	0.602360822936915	0.984259226076185	GGB4456_SGB6141	Obese	2.45146317927799e-05	3.49784254185275e-05	390	119	0.484291648874215	0.979810003095295																									Clostridiales_bacterium_Choco116	Obese
Butyricicoccus_sp_AM29_23AC	Overweight	0.000184624510645231	0.000200949656299608	240	45	0.359209361151706	0.99253817884879	GGB9705_SGB15224	Overweight	9.82390524787142e-05	0.000194643303377659	209	53	0.614327229570677	0.984259226076185	Ruminococcus_lactaris	Overweight	-0.000389205428925355	0.000818389344807929	390	231	0.634947562317969	0.979810003095295																									GGB9581_SGB79823	Overweight
Butyricicoccus_sp_AM29_23AC	Obese	0.000148299567093857	0.000204572644456886	240	45	0.469255382899229	0.99253817884879	Clostridium_fessum	Overweight	0.000372149472807705	0.000727773592166823	209	170	0.609679216169901	0.984259226076185	Ruminococcus_lactaris	Obese	-0.000382207329615181	0.000836709156551649	390	231	0.648360736567804	0.979810003095295																									GGB9581_SGB79823	Obese
Faecalicatena_fissicatena	Overweight	-0.000290065987775573	0.000367699154026293	240	106	0.431023461582166	0.99253817884879	Candidatus_Avimonas_narfia	Obese	-3.84188355256439e-05	7.39045109023876e-05	209	140	0.60375874142938	0.984259226076185	GGB9730_SGB15291	Overweight	9.50375286224907e-05	0.000210319354647433	390	161	0.651898902150643	0.979810003095295																									Coprococcus_eutactus	Obese
Faecalicatena_fissicatena	Obese	-0.000177569438989633	0.000374328524312411	240	106	0.63569967207202	0.99253817884879	Adlercreutzia_equolifaciens	Overweight	-5.8792352766397e-05	0.000115482885216896	209	146	0.611254683634351	0.984259226076185	GGB9635_SGB15106	Obese	-0.00178507033425459	0.00368553432253126	390	108	0.628723348138474	0.979810003095295																									Turicibacter_sanguinis	Overweight
Dielma_fastidiosa	Overweight	2.81033340589158e-05	3.41651417827699e-05	240	81	0.411625453760683	0.99253817884879	GGB9176_SGB14114	Obese	0.00054904264555907	0.00107965824668163	209	47	0.611650998332117	0.984259226076185	Paraprevotella_clara	Overweight	0.00100028523460179	0.00169098624636172	390	85	0.554892992349859	0.979810003095295																									Turicibacter_sanguinis	Obese
Holdemania_filiformis	Overweight	6.19213701640528e-05	6.1970981075971e-05	240	125	0.318776239028469	0.99253817884879	Alistipes_indistinctus	Obese	0.000272730193301943	0.000535670154407248	209	107	0.61122798321028	0.984259226076185	Gemmiger_SGB15299	Overweight	-0.000494074081510977	0.000797977143205019	390	92	0.536586406852936	0.979810003095295																									GGB9557_SGB14966	Overweight
Evtepia_gabavorous	Overweight	9.53794211699759e-05	8.5029211677388e-05	240	125	0.263180256730202	0.99253817884879	GGB4566_SGB6305	Overweight	-0.000385767004818575	0.000742418326040932	209	68	0.603922652607564	0.984259226076185	Gemmiger_SGB15299	Obese	-0.000406833061327367	0.000815840023669007	390	92	0.618615651030163	0.979810003095295																									GGB9557_SGB14966	Obese
Evtepia_gabavorous	Obese	0.000103793724220958	8.65622316018934e-05	240	125	0.231769640203458	0.99253817884879	GGB9758_SGB15368	Overweight	-0.00225316923485225	0.00449902930045795	209	91	0.617065156293441	0.984259226076185	Alistipes_sp_AF17_16	Obese	-0.000121113724059175	0.000269860320267555	390	103	0.654108743352177	0.979810003095295																									Ruminococcus_lactaris	Obese
Intestinibacter_SGB6139	Overweight	-7.76936829192206e-05	5.75757564047154e-05	240	77	0.178565466731001	0.99253817884879	Enterocloster_citroniae	Obese	-1.95779575074556e-05	3.74849091438347e-05	209	130	0.60205889262442	0.984259226076185	GGB9695_SGB15211	Overweight	0.000152049808830399	0.00022139444222859	390	91	0.493093971077126	0.979810003095295																									Bacilli_unclassified_SGB6478	Overweight
Intestinibacter_bartlettii	Overweight	-2.98976660727399e-05	9.56697418487971e-05	240	144	0.7549443716802	0.99253817884879	Blautia_sp_MSK_20_85	Obese	-8.99352115552342e-05	0.000179571030320054	209	90	0.617050172164862	0.984259226076185	GGB3571_SGB4778	Obese	1.98105588422532e-05	3.54931004007434e-05	390	189	0.577426290455717	0.979810003095295																									Bacilli_unclassified_SGB6478	Obese
Intestinibacter_bartlettii	Obese	-5.40453176565076e-05	9.73946034291086e-05	240	144	0.579509348268058	0.99253817884879	Merdimonas_faecis	Obese	-3.14367055964681e-05	6.23788443387718e-05	209	39	0.614852522500348	0.984259226076185	Bacteroides_faecis	Overweight	-0.00109918891510176	0.00245115331675531	390	146	0.654370943270176	0.979810003095295																									Lactobacillus_acidophilus	Overweight
Blautia_caecimuris	Overweight	-6.64149643590384e-05	7.22472587682459e-05	240	46	0.358941568410454	0.99253817884879	Bacteroides_intestinalis	Overweight	-0.00112294749379515	0.00216112087287677	209	46	0.603919325231244	0.984259226076185	Acidaminococcus_intestini	Obese	-0.000731525694664982	0.00116021216287416	390	42	0.529151674908495	0.979810003095295																									Lactobacillus_acidophilus	Obese
Blautia_glucerasea	Overweight	-0.000245977704765389	0.000216154276522099	240	88	0.256347498471378	0.99253817884879	Bacteroides_nordii	Obese	-0.000302737810727652	0.000594549640445407	209	62	0.611192899925725	0.984259226076185	Bacteroides_intestinalis	Obese	-0.0011927521555627	0.00266140029716213	390	88	0.654565628512576	0.979810003095295																									GGB9730_SGB15291	Overweight
Blautia_glucerasea	Obese	-0.000405681287232067	0.000220051393832003	240	88	0.0665660464153332	0.99253817884879	Coprococcus_catus	Obese	7.13984699984612e-05	0.000143939498746843	209	128	0.620428229586092	0.984587905349895	GGB9347_SGB14313	Overweight	0.000802373773097235	0.00132300307011992	390	56	0.544952362690531	0.979810003095295																									Oscillibacter_SGB15077	Overweight
Blautia_sp_MSK_20_85	Obese	-7.18971823005544e-05	0.000205734700667539	240	99	0.727068173525624	0.99253817884879	GGB9059_SGB13976	Obese	-0.00394458029796431	0.00798905551621625	209	30	0.622036985975326	0.984587905349895	Blautia_sp_AF19_10LB	Obese	-0.000108249859185719	0.000160444521797978	390	91	0.500730686178309	0.979810003095295																									Oscillibacter_SGB15077	Obese
Ruminococcus_sp_NSJ_71	Overweight	-0.00813494254534531	0.00427766074639659	240	37	0.0584900039297482	0.99253817884879	Bifidobacterium_animalis	Overweight	-4.38962141862781e-05	8.91213860231905e-05	209	87	0.622886031825815	0.984587905349895	Alistipes_inops	Obese	0.00124581069431076	0.00232343628371347	390	124	0.592479777882251	0.979810003095295																									Phocaeicola_coprocola	Overweight
Ruminococcus_sp_NSJ_71	Obese	-0.00948439695457269	0.00435478411406206	240	37	0.0304555969980299	0.99253817884879	Roseburia_sp_AF02_12	Overweight	0.00154097013947698	0.00315267418352439	209	139	0.625542560548158	0.985924643044005	GGB9634_SGB15093	Overweight	0.000628292892959163	0.00130955157645075	390	74	0.631961942308421	0.979810003095295																									Phocaeicola_coprocola	Obese
Lacrimispora_saccharolytica	Obese	0.000280686987729308	0.00018939163093224	240	114	0.139733635024876	0.99253817884879	GGB9712_SGB15244	Overweight	0.000146225269172724	0.000299329074986457	209	41	0.625734702932842	0.985924643044005	GGB9712_SGB15244	Obese	0.000272174609150313	0.000378740770865518	390	78	0.473290292700363	0.979810003095295																									Paraprevotella_clara	Obese
Anaerotignum_lactatifermentans	Overweight	3.08384903986643e-05	0.000106295787046452	240	35	0.771993139448172	0.99253817884879	GGB5980_SGB8599	Obese	0.000128610201737773	0.000263084587501738	209	34	0.625490949222832	0.985924643044005	Eggerthellaceae_bacterium	Obese	-3.92883870804129e-05	6.70233478112813e-05	390	46	0.558474413171411	0.979810003095295																									Gemmiger_SGB15299	Overweight
Sellimonas_intestinalis	Overweight	-4.8878927350013e-05	0.000138520523204378	240	70	0.724522100834925	0.99253817884879	GGB9615_SGB15053	Obese	0.000319184115793869	0.000656378765867038	209	93	0.627311644728341	0.987133868351992	GGB9633_SGB15091	Obese	-0.00165465164508864	0.00331737122421784	390	83	0.618533873257648	0.979810003095295																									Gemmiger_SGB15299	Obese
Sellimonas_intestinalis	Obese	5.62755771313217e-05	0.000141017955767095	240	70	0.690224209144076	0.99253817884879	Lachnospiraceae_bacterium_WCA3_601_WT_6H	Overweight	0.00270073207119742	0.00612677134527206	209	151	0.659837549678989	0.987152362282739	Ruminococcus_SGB4421	Obese	0.000229169201699547	0.000430903127418398	390	65	0.595489114493636	0.979810003095295																									GGB3256_SGB4303	Overweight
GGB2982_SGB3964	Overweight	6.75340008342903e-05	6.58878002798756e-05	240	141	0.306475920850313	0.99253817884879	Bacteroides_uniformis	Obese	-0.00640295804144032	0.0139768576766903	209	199	0.647379889888612	0.987152362282739	Haemophilus_parainfluenzae	Overweight	-0.000283175127031477	0.000636774667758263	390	251	0.657063329254807	0.9802481731589																									GGB3256_SGB4303	Obese
GGB2982_SGB3964	Obese	1.86454120986255e-05	6.70757133349104e-05	240	141	0.781287488999023	0.99253817884879	Clostridia_unclassified_SGB4367	Overweight	-0.00156723341328226	0.00330101047748135	209	55	0.635476759404654	0.987152362282739	GGB9237_SGB14179	Obese	1.80478561693528e-05	4.10642980619991e-05	390	98	0.660818969537608	0.9802481731589																									Alistipes_sp_AF17_16	Overweight
Slackia_isoflavoniconvertens	Overweight	-3.29905579863389e-05	3.39521055994035e-05	240	40	0.33225818897227	0.99253817884879	Alistipes_finegoldii	Obese	0.00144024824566929	0.00307198799526668	209	152	0.639710301606563	0.987152362282739	Candidatus_Saccharibacteria_unclassified_SGB19850	Overweight	2.18320579949649e-05	4.94940486247278e-05	390	243	0.659660744892505	0.9802481731589																									Lentisphaeria_bacterium	Overweight
Slackia_isoflavoniconvertens	Obese	-4.43796345369184e-05	3.45642393983181e-05	240	40	0.200477034701749	0.99253817884879	Phocaeicola_dorei	Overweight	0.00700772941750879	0.0156122332932291	209	147	0.654027493298507	0.987152362282739	Eubacterium_sp_AF34_35BH	Obese	-8.82288627914674e-05	0.000198851721561052	390	119	0.657792507755457	0.9802481731589																									Lentisphaeria_bacterium	Obese
GGB6606_SGB9340	Overweight	-0.000365913049646561	0.000669216886705388	240	29	0.585075541239361	0.99253817884879	Eubacterium_rectale	Overweight	0.00254839963126678	0.00537410135180905	209	188	0.635885038870732	0.987152362282739	Lentisphaeria_bacterium	Overweight	0.000153311899503095	0.000345347940510875	390	108	0.657617222070877	0.9802481731589																									GGB9633_SGB15090	Overweight
GGB6606_SGB9340	Obese	-0.000438724360190806	0.000681282420430754	240	29	0.520254729166677	0.99253817884879	Blautia_wexlerae	Overweight	0.000604636996388432	0.00139312722352398	209	209	0.664755494058506	0.987152362282739	GGB4569_SGB6310	Obese	-0.000639586202796618	0.0017212305610808	390	40	0.710632908483915	0.981768162223533																									GGB9633_SGB15090	Obese
Alistipes_communis	Overweight	-0.00307016553080863	0.00145258156459743	240	139	0.035656347716264	0.99253817884879	Parasutterella_excrementihominis	Obese	0.000688075470618075	0.00146767777136634	209	143	0.639719916310903	0.987152362282739	Eubacterium_rectale	Obese	-0.00218216498760125	0.00507574833572312	390	353	0.667762531489107	0.981768162223533																									GGB9695_SGB15211	Overweight
Clostridiales_bacterium_Choco116	Overweight	0.000144587282123274	0.000104933812968066	240	35	0.169612092080586	0.99253817884879	Alistipes_onderdonkii	Obese	0.00595859047872944	0.0123817381177414	209	178	0.630882587641021	0.987152362282739	Blautia_wexlerae	Overweight	-0.000402904767645996	0.00105238922403495	390	390	0.702279466160951	0.981768162223533																									GGB9695_SGB15211	Obese
Clostridiales_bacterium_Choco116	Obese	0.000117936377427224	0.000106825699566341	240	35	0.270774409149441	0.99253817884879	Clostridium_sp_AM22_11AC	Overweight	0.000370851842581774	0.000783135019458182	209	169	0.636349446463984	0.987152362282739	GGB9632_SGB15089	Overweight	0.00103168949237953	0.00263696919227497	390	253	0.69607702332901	0.981768162223533																									GGB3571_SGB4778	Overweight
GGB9581_SGB79823	Overweight	6.81427269393135e-05	7.499619148253e-05	240	34	0.364529482486632	0.99253817884879	Akkermansia_muciniphila	Overweight	-0.00132129907341709	0.00311001415830276	209	139	0.671409811463155	0.987152362282739	Roseburia_sp_AF02_12	Obese	0.00116177301414605	0.00314044182739224	390	251	0.711857801635292	0.981768162223533																									GGB3571_SGB4778	Obese
GGB9581_SGB79823	Obese	4.79222711686995e-05	7.63483227505577e-05	240	34	0.530853310206752	0.99253817884879	GGB3537_SGB4727	Overweight	5.25937397487706e-05	0.000118455708297026	209	101	0.657536003001378	0.987152362282739	Oscillibacter_sp_ER4	Obese	0.000554938572781972	0.00145398726105348	390	215	0.703153804607791	0.981768162223533																									Clostridia_unclassified_SGB6317	Overweight
Turicibacter_sanguinis	Overweight	-1.92510868500823e-05	4.03802024498377e-05	240	78	0.634007979895243	0.99253817884879	Lachnospiraceae_unclassified_SGB4882	Overweight	0.000117544317577521	0.000265674800150628	209	85	0.658660973804957	0.987152362282739	Firmicutes_bacterium_AF16_15	Overweight	-0.00034122189400717	0.00085082294053505	390	327	0.688854318211713	0.981768162223533																									Bifidobacterium_catenulatum	Obese
GGB9557_SGB14966	Overweight	-1.50608211095475e-05	3.04364915325781e-05	240	109	0.621206696040691	0.99253817884879	Bifidobacterium_pseudocatenulatum	Obese	-0.000128249975676015	0.000301685176770172	209	62	0.671221408152558	0.987152362282739	Clostridium_sp_AM22_11AC	Obese	-0.000333693516270711	0.000845544744606374	390	316	0.693563919073181	0.981768162223533																									Clostridia_unclassified_SGB6276	Overweight
Ruminococcus_lactaris	Obese	-0.000375415460197469	0.00104870358979275	240	137	0.720694990733866	0.99253817884879	Phocea_massiliensis	Obese	-1.30129880190151e-05	3.08635275914873e-05	209	117	0.673757184531323	0.987152362282739	Christensenellaceae_bacterium	Overweight	5.02469147630472e-05	0.000123972654220169	390	345	0.685728303390251	0.981768162223533																									Clostridia_unclassified_SGB6276	Obese
Bacilli_unclassified_SGB6478	Overweight	0.00144651887766709	0.00161626835166251	240	48	0.371761415548846	0.99253817884879	GGB3005_SGB3996	Overweight	0.000246642551882808	0.000581788456612198	209	95	0.672075530452389	0.987152362282739	Christensenellaceae_bacterium	Obese	-5.16695721104882e-05	0.000126747807270599	390	345	0.684004966185915	0.981768162223533																									Bacteroides_faecis	Overweight
Lactobacillus_acidophilus	Overweight	0.000120184154114077	0.000133580207094946	240	51	0.369237983868731	0.99253817884879	Candidatus_Pararuminococcus_gallinarum	Overweight	-1.24753041608709e-05	2.77521535570502e-05	209	143	0.653549234085354	0.987152362282739	Bifidobacterium_longum	Overweight	-0.000314705649712904	0.000746852951732075	390	342	0.673978024712596	0.981768162223533																									Acidaminococcus_intestini	Overweight
Lactobacillus_acidophilus	Obese	0.000141194243300427	0.000135988569056163	240	51	0.300259072745453	0.99253817884879	Anaerotruncus_colihominis	Overweight	-2.80805747832447e-05	5.85662347674123e-05	209	77	0.632141017583553	0.987152362282739	Gemmiger_formicilis	Overweight	0.000709221995539069	0.00176203093811663	390	299	0.687786541775503	0.981768162223533																									Coprobacter_fastidiosus	Overweight
GGB9730_SGB15291	Obese	-6.05888178910903e-05	0.000189585257692131	240	102	0.749579954089255	0.99253817884879	Alistipes_ihumii	Overweight	0.000222964218281544	0.000482548290013418	209	113	0.644553796465396	0.987152362282739	GGB3537_SGB4727	Overweight	4.60911428561444e-05	0.00012453598058864	390	202	0.711736062041304	0.981768162223533																									Coprobacter_fastidiosus	Obese
Oscillibacter_SGB15077	Overweight	-0.000385475312995529	0.000286430143462343	240	76	0.179730242749182	0.99253817884879	Eggerthellaceae_unclassified_SGB14341	Overweight	5.14514708754355e-05	0.000106129854481938	209	53	0.628361471054719	0.987152362282739	GGB9176_SGB14114	Overweight	0.000393247052511741	0.00101913525150999	390	90	0.700048457201329	0.981768162223533																									Lachnospira_SGB5076	Obese
Oscillibacter_SGB15077	Obese	-0.000356044848493911	0.000291594287739873	240	76	0.223358993603401	0.99253817884879	Candidatus_Avimicrobium_caecorum	Obese	7.91270253202697e-05	0.00017447272644076	209	167	0.650675426191756	0.987152362282739	Candidatus_Allochristensenella_caecavium	Obese	-5.52925760238582e-06	1.46472717211216e-05	390	299	0.706246342001712	0.981768162223533																									Bacteroides_intestinalis	Overweight
GGB9635_SGB15106	Overweight	-0.00325518300804436	0.00451658631083019	240	60	0.471834778907996	0.99253817884879	Turicibacter_sanguinis	Overweight	2.12016552544776e-05	4.90954942413292e-05	209	79	0.666328574061848	0.987152362282739	Clostridiales_bacterium	Obese	-0.000298890861748364	0.000705843481316844	390	359	0.672465468063895	0.981768162223533																									Bacteroides_intestinalis	Obese
GGB9635_SGB15106	Obese	-0.00682701605843406	0.00459801734692543	240	60	0.139009601891613	0.99253817884879	Ruminococcus_lactaris	Overweight	-0.000379525936055952	0.000879974498201869	209	127	0.666730075704753	0.987152362282739	Ruminococcaceae_bacterium_D5	Overweight	-2.97750026251008e-05	8.01782275125405e-05	390	75	0.710801211237123	0.981768162223533																									Clostridia_unclassified_SGB6376	Overweight
Paraprevotella_clara	Obese	0.00407226075775322	0.00236908301074662	240	56	0.0870107383208456	0.99253817884879	GGB3571_SGB4778	Obese	2.06896107972653e-05	4.52543294630914e-05	209	106	0.648044242446039	0.987152362282739	Angelakisella_massiliensis	Obese	-1.72488037253387e-05	4.26567637867792e-05	390	143	0.686420821954353	0.981768162223533																									GGB9347_SGB14313	Overweight
Gemmiger_SGB15299	Overweight	-0.000697206529744557	0.000853546938889844	240	54	0.414890928974628	0.99253817884879	Bacteroides_faecis	Overweight	-0.00121284152743723	0.00250625790274251	209	80	0.628979151456456	0.987152362282739	Blautia_SGB4805	Obese	-1.18546873536712e-05	3.02757593741837e-05	390	127	0.695843577618594	0.981768162223533																									GGB9347_SGB14313	Obese
Gemmiger_SGB15299	Obese	-0.000437263721854529	0.000868935820404862	240	54	0.61530581026279	0.99253817884879	Coprobacter_fastidiosus	Obese	0.00023246774028523	0.000495136158357786	209	72	0.6392322728815	0.987152362282739	Clostridiales_bacterium_UBA1390	Obese	2.27685303107422e-05	5.69842095712857e-05	390	133	0.689950159610661	0.981768162223533																									Blautia_sp_AF19_10LB	Overweight
GGB3256_SGB4303	Obese	-0.000405734863389307	0.00140385321166345	240	47	0.772837072790487	0.99253817884879	GGB4585_SGB6340	Overweight	0.000487157622898866	0.00112654285637697	209	31	0.665900005392147	0.987152362282739	Alistipes_senegalensis	Obese	-0.00029434332699654	0.00077728105971759	390	115	0.705364459069338	0.981768162223533																									Blautia_sp_AF19_10LB	Obese
Alistipes_sp_AF17_16	Overweight	0.000390575357911644	0.000584705781286786	240	61	0.504830111201784	0.99253817884879	Bacteroides_cellulosilyticus	Overweight	0.00245217410697392	0.00555456486913472	209	110	0.65935936796188	0.987152362282739	Bilophila_wadsworthia	Obese	-0.000272171158963804	0.000730210905125	390	281	0.70978347037031	0.981768162223533																									Ruminococcaceae_unclassified_SGB4425	Overweight
Alistipes_sp_AF17_16	Obese	-0.000218135740533583	0.000595247636197627	240	61	0.714366138874796	0.99253817884879	Butyricimonas_paravirosa	Overweight	-8.86423364198485e-05	0.0001946418589647	209	39	0.649316596309001	0.987152362282739	Candidatus_Avimicrobium_caecorum	Overweight	6.78666874517484e-05	0.00018017753346914	390	303	0.706860866877891	0.981768162223533																									Ruminococcaceae_unclassified_SGB4425	Obese
Lentisphaeria_bacterium	Overweight	0.000148205692987706	0.000461276479206681	240	63	0.748286650351585	0.99253817884879	Eggerthellaceae_bacterium	Obese	-5.20096463034104e-05	0.000123499564157921	209	27	0.674119970785437	0.987152362282739	Enterocloster_citroniae	Obese	-1.54827660476839e-05	3.91600186377617e-05	390	253	0.693031564303285	0.981768162223533																									Bacteroides_cellulosilyticus	Overweight
GGB9633_SGB15090	Overweight	0.00413870867104487	0.00282965351057361	240	42	0.144972937706612	0.99253817884879	Candidatus_Cibiobacter_qucibialis	Overweight	0.00115931989983134	0.00277340621336824	209	179	0.676395202692994	0.98791774253762	Clostridium_symbiosum	Obese	2.83473080067488e-05	6.56927308170914e-05	390	123	0.666605667518615	0.981768162223533																									Bacteroides_cellulosilyticus	Obese
GGB9633_SGB15090	Obese	0.00169422805622374	0.00288067027440784	240	42	0.557033001809547	0.99253817884879	Pseudoruminococcus_massiliensis	Obese	0.00118895553355951	0.00286936795028729	209	32	0.679062520127022	0.98875137333178	Butyricicoccus_sp_AM29_23AC	Overweight	-9.19699744917449e-05	0.00021943396706516	390	83	0.675619981634471	0.981768162223533																									Butyricimonas_paravirosa	Obese
GGB9695_SGB15211	Overweight	0.000231022516167791	0.000169247101343867	240	48	0.173622065734471	0.99253817884879	GGB9730_SGB15291	Obese	-0.000112554242727488	0.000271238658458346	209	84	0.678622213857566	0.98875137333178	Faecalicatena_fissicatena	Overweight	0.000128481125922164	0.000309668461173089	390	173	0.678704521380717	0.981768162223533																									Bacteroides_nordii	Overweight
GGB9695_SGB15211	Obese	0.00028941153162089	0.000172298513598627	240	48	0.0944079021116959	0.99253817884879	Christensenellaceae_bacterium	Obese	5.13182939307001e-05	0.000125171828366886	209	185	0.682266340963649	0.99181310677123	Evtepia_gabavorous	Obese	-3.31673772437782e-05	8.14398339896701e-05	390	204	0.684293917523077	0.981768162223533																									Bacteroides_nordii	Obese
GGB3571_SGB4778	Overweight	1.93297932358577e-05	2.98300659227136e-05	240	112	0.517650532538087	0.99253817884879	Ruminococcaceae_unclassified_SGB15265	Obese	-0.000638115189944925	0.0015842267408208	209	92	0.687539617274434	0.992163400659391	Blautia_caecimuris	Obese	-1.93145354552253e-05	4.84119882041051e-05	390	70	0.690389044739534	0.981768162223533																									GGB9634_SGB15093	Overweight
GGB3571_SGB4778	Obese	2.39947502068334e-05	3.03678820979633e-05	240	112	0.430284138734019	0.99253817884879	Blautia_wexlerae	Obese	-0.000565442572943717	0.00142918381768683	209	209	0.692800779440996	0.992163400659391	GGB9730_SGB15291	Obese	-8.02511454393066e-05	0.000215027396128723	390	161	0.709423814082528	0.981768162223533																									GGB9712_SGB15244	Overweight
Clostridia_unclassified_SGB6317	Overweight	-0.00033535110975418	0.00127155212959939	240	47	0.792227609073764	0.99253817884879	Methanobrevibacter_smithii	Overweight	-0.000160870494606343	0.000426585174429823	209	46	0.706498177400236	0.992163400659391	GGB9633_SGB15090	Obese	0.00119293678249514	0.00298207344021566	390	73	0.689599109644436	0.981768162223533																									GGB9712_SGB15244	Obese
Bifidobacterium_catenulatum	Obese	0.00019419221121451	0.000188486802024834	240	46	0.303994636108983	0.99253817884879	Candidatus_Neochristensenella_gallicola	Obese	-0.000100235470633017	0.000260951473438139	209	44	0.701309335432447	0.992163400659391	Bacteroides_cellulosilyticus	Obese	0.001692127675136	0.00433204845049727	390	206	0.696544704290023	0.981768162223533																									Prevotella_copri_clade_A	Overweight
Clostridia_unclassified_SGB6276	Overweight	0.00111717233670872	0.00180422069663357	240	71	0.536414263289134	0.99253817884879	Clostridium_sp_AM49_4BH	Overweight	-0.000218981119837871	0.000567381943976636	209	131	0.699952222834823	0.992163400659391	Butyricimonas_paravirosa	Overweight	-8.76925706601895e-05	0.000209165393711391	390	77	0.675527918459706	0.981768162223533																									Prevotella_copri_clade_A	Obese
Clostridia_unclassified_SGB6276	Obese	0.000546251660695208	0.00183674959136964	240	71	0.766435797420855	0.99253817884879	Lachnospiraceae_unclassified_SGB4924	Overweight	0.000105182060827699	0.000272579692118614	209	62	0.700006746523926	0.992163400659391	Eggerthellaceae_bacterium	Overweight	2.48278579858719e-05	6.55558664233675e-05	390	46	0.705331112154056	0.981768162223533																									Clostridium_sp_AF15_49	Overweight
Bacteroides_faecis	Obese	0.000907660424184803	0.0025629956018023	240	84	0.723566759724078	0.99253817884879	Lachnospiraceae_unclassified_SGB4924	Obese	0.000107764663315608	0.000279634536191573	209	62	0.700376176839021	0.992163400659391	Parabacteroides_goldsteinii	Overweight	-0.000202975161154143	0.000542362482360348	390	52	0.708659463249607	0.981768162223533																									Clostridium_sp_AF15_49	Obese
Coprobacter_fastidiosus	Obese	-0.000242232517344768	0.000613644144014005	240	77	0.693407218984869	0.99253817884879	Blautia_glucerasea	Overweight	0.000148859028605495	0.000367806981429646	209	67	0.686124302170355	0.992163400659391	GGB9557_SGB14966	Overweight	-1.37010920713005e-05	3.73025910189186e-05	390	186	0.713824978164979	0.982180053268367																									GGB9633_SGB15091	Overweight
Lachnospira_SGB5076	Overweight	0.000173480384947866	0.000637445053384136	240	40	0.785757716553911	0.99253817884879	GGB9712_SGB15244	Obese	0.000115830049264525	0.000307076240353471	209	41	0.706430920563135	0.992163400659391	Alistipes_shahii	Overweight	-0.000885235213316191	0.00249679404169014	390	268	0.723338143925108	0.982437942591894																									Ruminococcus_SGB4421	Obese
Lachnospira_SGB5076	Obese	0.000460587388280786	0.000648937762164301	240	40	0.478593707667347	0.99253817884879	GGB9501_SGB14898	Obese	7.09515763202789e-05	0.000191758603162067	209	71	0.711778518927283	0.993251246144218	Bacteroides_fragilis	Overweight	0.00115879343934906	0.0032775695082501	390	267	0.724083356992493	0.982437942591894																									Butyricimonas_faecihominis	Overweight
Bacteroides_intestinalis	Overweight	-0.00137133416212557	0.00286975850697898	240	54	0.633217979322336	0.99253817884879	Intestinimonas_massiliensis	Overweight	4.28299415512878e-05	0.00011791935883855	209	92	0.716836583565291	0.993673058435533	Clostridia_unclassified_SGB4447	Obese	2.97079994348483e-05	8.42890266625713e-05	390	79	0.724905666378485	0.982437942591894																									Butyricimonas_faecihominis	Obese
Bacteroides_intestinalis	Obese	-0.00161630454271682	0.00292149833712593	240	54	0.580647356033624	0.99253817884879	Phocea_massiliensis	Overweight	-1.10061484576849e-05	3.00848777949892e-05	209	117	0.714881569168082	0.993673058435533	Candidatus_Gastranaerophilales_bacterium	Overweight	0.000441619155740832	0.0012498836864215	390	153	0.724251324502985	0.982437942591894																									GGB9523_SGB14922	Overweight
GGB4596_SGB6358	Overweight	0.000281718103724545	0.00080421003467582	240	30	0.726439637378245	0.99253817884879	Candidatus_Neochristensenella_gallicola	Overweight	9.21628112456753e-05	0.000254367980637901	209	44	0.717502677990791	0.993673058435533	Dorea_sp_AF24_7LB	Obese	8.92770387704536e-06	2.4545177968456e-05	390	145	0.716485262206313	0.982437942591894																									GGB9523_SGB14922	Obese
Clostridia_unclassified_SGB6376	Overweight	-0.000270461385704	0.000485690998525577	240	31	0.578179731694485	0.99253817884879	GGB2982_SGB3964	Overweight	-2.19076810838128e-05	6.09629556227342e-05	209	123	0.719712242506537	0.993673058435533	GGB9758_SGB15368	Obese	-0.00152490245788301	0.00432635523468721	390	160	0.724895022756001	0.982437942591894																									Ruthenibacterium_lactatiformans	Overweight
Clostridia_unclassified_SGB6376	Obese	-0.00086985014102262	0.000494447683001468	240	31	0.0799026843364963	0.99253817884879	Ruminococcaceae_unclassified_SGB15265	Overweight	-0.000551442078447171	0.00154425859960005	209	92	0.721407259435104	0.993731397479224	Parasutterella_excrementihominis	Obese	0.000468600992795716	0.00134344181339645	390	267	0.727637906733525	0.98361943856012																									Eggerthella_lenta	Overweight
GGB9347_SGB14313	Overweight	0.0013937856927262	0.00177311318521024	240	33	0.432658998827026	0.99253817884879	Candidatus_Saccharibacteria_unclassified_SGB19850	Obese	2.23837215230409e-05	6.25131708136379e-05	209	129	0.720680676648301	0.993731397479224	Veillonella_parvula	Obese	-5.51698870061317e-05	0.000158944282562388	390	166	0.728915681366828	0.98361943856012																									Bacteroides_uniformis	Overweight
GGB9347_SGB14313	Obese	0.00144618099757804	0.00180508123228145	240	33	0.42388093176308	0.99253817884879	Veillonella_dispar	Obese	2.34198296838234e-05	6.57345672593086e-05	209	64	0.722015032654377	0.993731397479224	Coprobacter_fastidiosus	Overweight	0.000206277642077738	0.000592494455379115	390	137	0.728129009700562	0.98361943856012																									Alistipes_shahii	Obese
Blautia_sp_AF19_10LB	Obese	-0.000172380254432481	0.000190030760948762	240	57	0.365319392777691	0.99253817884879	Clostridiales_bacterium_Choco116	Overweight	-3.55932593392211e-05	0.000101125418956007	209	31	0.725237814081329	0.994596623249481	GGB9627_SGB15081	Overweight	-8.12337146776019e-05	0.000237329145217623	390	133	0.732532929031433	0.984979063066718																									Eubacterium_siraeum	Overweight
Ruminococcaceae_unclassified_SGB4425	Overweight	-0.000269530633572437	0.000352816012721486	240	51	0.44570630290932	0.99253817884879	Mediterraneibacter_glycyrrhizinilyticus	Obese	-8.77148343830642e-06	2.53163172923427e-05	209	70	0.729357071640096	0.996969430015504	GGB9694_SGB15201	Overweight	0.000225449133545357	0.000668414614972744	390	108	0.736287447014546	0.984979063066718																									Eubacterium_siraeum	Obese
Ruminococcaceae_unclassified_SGB4425	Obese	-0.000330010799876247	0.000359177049905257	240	51	0.359190052588634	0.99253817884879	Ruminococcus_callidus	Obese	0.000139934141676717	0.000484837037403825	209	38	0.773176448639487	0.997556847217938	Bacilli_unclassified_SGB6478	Overweight	0.000669344537726729	0.00198524457839349	390	72	0.736384987828466	0.984979063066718																									GGB9677_SGB15180	Obese
Bacteroides_cellulosilyticus	Overweight	0.00225509972509572	0.00467106030590034	240	117	0.629722638690314	0.99253817884879	Blautia_massiliensis	Obese	0.000368508110041769	0.00106946786592991	209	181	0.730785997746939	0.997556847217938	GGB4603_SGB6367	Overweight	0.000193229228156168	0.000575445649298659	390	50	0.737415574828641	0.98519449558638																									Bacteroides_xylanisolvens	Obese
Alistipes_inops	Overweight	0.00149827182996759	0.00233297046042713	240	70	0.521389417567837	0.99253817884879	Ruminococcaceae_unclassified_SGB15236	Obese	0.000302399630003897	0.000902564783250401	209	84	0.737949601374705	0.997556847217938	GGB9537_SGB14940	Obese	-1.62257520576876e-05	4.85672132137222e-05	390	116	0.738697350602382	0.985301115085011																									Fusicatenibacter_saccharivorans	Overweight
Butyricimonas_paravirosa	Overweight	-0.000162248543215282	0.000199881540813699	240	44	0.417812032817773	0.99253817884879	Bacteroides_fragilis	Obese	-0.0011291319766619	0.00327386727456955	209	140	0.730545069796112	0.997556847217938	GGB4456_SGB6141	Overweight	1.14021861275714e-05	3.42125700866699e-05	390	119	0.739310513972012	0.985301115085011																									Ruminococcus_callidus	Overweight
Butyricimonas_paravirosa	Obese	-0.000315318208191836	0.000203485271561796	240	44	0.12265225635244	0.99253817884879	GGB9615_SGB15053	Overweight	0.000198240166945826	0.000639819116586732	209	93	0.757013453588895	0.997556847217938	Bacteroides_ovatus	Obese	-0.00242365291712792	0.00730390568943093	390	359	0.74039966262967	0.985528904780293																									GGB9602_SGB15031	Overweight
Bacteroides_nordii	Overweight	0.000200853922037491	0.000484154397752093	240	67	0.678645026526876	0.99253817884879	GGB9705_SGB15225	Overweight	-8.19075629696213e-05	0.000241121796636201	209	101	0.734450910585124	0.997556847217938	Ruminococcaceae_unclassified_SGB15236	Obese	-0.000260586527376608	0.000794616935919454	390	153	0.743334122941413	0.985624562496253																									GGB9602_SGB15031	Obese
Bacteroides_nordii	Obese	0.000457231233341516	0.00049288337834181	240	67	0.35457924482725	0.99253817884879	Phascolarctobacterium_faecium	Obese	-0.000679002772926751	0.00219698988487039	209	89	0.757603793246962	0.997556847217938	Bifidobacterium_pseudocatenulatum	Overweight	-6.86787882825921e-05	0.000210785401576504	390	107	0.744932382715079	0.985624562496253																									Blautia_massiliensis	Obese
GGB9634_SGB15093	Overweight	0.00105829887688755	0.00251848529514106	240	44	0.674733066949908	0.99253817884879	Roseburia_inulinivorans	Obese	-0.000772707487799881	0.00254053541300411	209	187	0.761335188147207	0.997556847217938	GGB9557_SGB14966	Obese	-1.24778300452266e-05	3.8137617097099e-05	390	186	0.743908451994572	0.985624562496253																									Ruminococcaceae_unclassified_SGB15236	Overweight
GGB9634_SGB15093	Obese	0.0014530844822366	0.00256389190377427	240	44	0.571451822663176	0.99253817884879	Christensenellaceae_bacterium	Overweight	3.78975925234043e-05	0.000122013893215233	209	185	0.756434292094231	0.997556847217938	Ruminococcus_bicirculans	Obese	-0.00158621204819546	0.00490676420182487	390	307	0.746861531656147	0.98603130878975																									GGB9705_SGB15224	Obese
GGB9712_SGB15244	Obese	0.000238598968380238	0.000495361669945377	240	45	0.630513332405841	0.99253817884879	Gemmiger_formicilis	Obese	-0.000588310099499422	0.00191483693038939	209	158	0.758988643308146	0.997556847217938	GGB9350_SGB14317	Obese	0.000216376248705507	0.000710726681862691	390	54	0.761137717919736	0.98603130878975																									Parasutterella_excrementihominis	Obese
Prevotella_copri_clade_A	Overweight	0.0273831817714012	0.0231550699525539	240	57	0.238221515402383	0.99253817884879	GGB9608_SGB15041	Obese	-1.55119342114065e-05	4.74738739656915e-05	209	31	0.744208096314993	0.997556847217938	Ruminococcaceae_bacterium	Obese	-0.000684112843703582	0.00231846811404604	390	365	0.768275925868567	0.98603130878975																									Anaerostipes_hadrus	Overweight
Prevotella_copri_clade_A	Obese	0.0374203949120579	0.023572540406417	240	57	0.113819710031066	0.99253817884879	Lachnospiraceae_unclassified_SGB4882	Obese	8.83344708208844e-05	0.000272550933418699	209	85	0.746205945352515	0.997556847217938	Ruminococcus_callidus	Obese	0.000108407726598948	0.000361045982895688	390	70	0.764321401306792	0.98603130878975																									Anaerostipes_hadrus	Obese
Clostridium_sp_AF15_49	Overweight	0.000979610509979024	0.00342444535793023	240	64	0.775093488314374	0.99253817884879	Firmicutes_bacterium	Overweight	1.59188564336887e-05	4.67866415105354e-05	209	102	0.734037439820456	0.997556847217938	Blautia_massiliensis	Overweight	0.000190287881399177	0.000656417784085693	390	342	0.77223163989359	0.98603130878975																									GGB9699_SGB15216	Overweight
Clostridium_sp_AF15_49	Obese	0.00246774948594506	0.00348618582171349	240	64	0.479764875637013	0.99253817884879	Lacrimispora_amygdalina	Overweight	0.000222377690851628	0.000682982762696042	209	178	0.74507600078225	0.997556847217938	GGB9524_SGB14924	Overweight	-9.2916528139546e-05	0.000318288046723321	390	160	0.770675757660738	0.98603130878975																									Ruminococcus_torques	Overweight
GGB9633_SGB15091	Obese	-0.00161953062057182	0.00462114045924142	240	55	0.726321912823907	0.99253817884879	Intestinimonas_gabonensis	Obese	7.41170935307994e-06	2.28686172031543e-05	209	129	0.746208237081851	0.997556847217938	Roseburia_inulinivorans	Obese	-0.000713915103553638	0.00223634875663963	390	348	0.749916354410436	0.98603130878975																									Ruminococcus_torques	Obese
Ruminococcus_SGB4421	Overweight	0.00052465041302765	0.000466235696799796	240	41	0.26167039694193	0.99253817884879	Pseudoflavonifractor_capillosus	Overweight	7.48612470522509e-06	2.48801613303567e-05	209	106	0.763819370714791	0.997556847217938	Eubacteriaceae_bacterium	Overweight	-3.31563304033316e-05	0.000106878427026751	390	174	0.756745022679559	0.98603130878975																									Odoribacter_splanchnicus	Obese
Ruminococcus_SGB4421	Obese	-0.000123552527474287	0.000474641615173138	240	41	0.794866108507915	0.99253817884879	Pseudoflavonifractor_capillosus	Obese	-8.59714637923517e-06	2.55241038681572e-05	209	106	0.736609496853717	0.997556847217938	Lactococcus_lactis	Obese	-0.000245857333799065	0.000839129287875338	390	198	0.769862813412761	0.98603130878975																									Alistipes_onderdonkii	Obese
Butyricimonas_faecihominis	Obese	-0.000235886147784968	0.000420572154209243	240	37	0.575447013672422	0.99253817884879	Candidatus_Pararuminococcus_gallinarum	Obese	9.27584640485378e-06	2.84704283284099e-05	209	143	0.744918444135521	0.997556847217938	Candidatus_Pseudobutyricicoccus_lothianensis	Obese	1.08488943545356e-05	3.72838720983739e-05	390	138	0.771397266556841	0.98603130878975																									Oscillibacter_sp_ER4	Overweight
Parabacteroides_goldsteinii	Overweight	-0.000217981739111257	0.000382050105418351	240	29	0.568871193789589	0.99253817884879	Bacteroides_caccae	Obese	0.000844785850736556	0.00269479494178122	209	122	0.754243304774296	0.997556847217938	Bifidobacterium_animalis	Overweight	2.45073715575104e-05	7.9136281209488e-05	390	129	0.757154293869699	0.98603130878975																									Oscillibacter_sp_ER4	Obese
Parabacteroides_goldsteinii	Obese	0.000334707309596312	0.000388938213777957	240	29	0.390396841305189	0.99253817884879	Lacrimispora_saccharolytica	Overweight	-4.76639534666793e-05	0.000166782199229647	209	101	0.775344132681773	0.997556847217938	Roseburia_faecis	Obese	0.00137050537538631	0.0046529597246498	390	284	0.768677274318427	0.98603130878975																									Faecalibacterium_SGB15346	Obese
GGB9523_SGB14922	Obese	7.84550706713196e-05	0.000244792185409389	240	28	0.748890663769266	0.99253817884879	Enterocloster_clostridioformis	Obese	3.65579684230332e-05	0.000121464204604626	209	43	0.763750846517552	0.997556847217938	Candidatus_Neochristensenella_gallicola	Overweight	8.25116514007473e-05	0.000259869925803278	390	100	0.751219597435143	0.98603130878975																									GGB6613_SGB9347	Overweight
Clostridia_bacterium	Overweight	-0.00121356375046888	0.00602484633236242	240	239	0.840547883698091	0.99256598681158	GGB9581_SGB79823	Overweight	1.81157534551717e-05	5.54528410761478e-05	209	33	0.744252801433595	0.997556847217938	Bacteroides_thetaiotaomicron	Overweight	-0.00094643763190369	0.0030453286062103	390	250	0.756320918226034	0.98603130878975																									GGB6613_SGB9347	Obese
GGB9350_SGB14317	Obese	0.00015174620076129	0.000721411584891235	240	30	0.833588672623442	0.99256598681158	GGB9557_SGB14966	Obese	-1.59390036163753e-05	5.19354670108342e-05	209	104	0.759245167466977	0.997556847217938	Clostridium_sp_AM33_3	Overweight	-6.8854976414462e-05	0.000222621818109911	390	257	0.757453799135118	0.98603130878975																									Clostridiales_bacterium_KLE1615	Overweight
Ruminococcaceae_unclassified_SGB15265	Overweight	-0.00017205593794154	0.000847644327826006	240	100	0.839333914730231	0.99256598681158	Bacteroides_nordii	Overweight	0.000171948203960355	0.000579549865867839	209	62	0.767015309455679	0.997556847217938	Bacteroides_intestinalis	Overweight	-0.00084376679899362	0.00260312873166424	390	88	0.746207550413392	0.98603130878975																									Agathobaculum_butyriciproducens	Overweight
Ruminococcaceae_unclassified_SGB15265	Obese	0.000191204945605143	0.000862926789203886	240	100	0.824844857542387	0.99256598681158	Lachnospiraceae_bacterium_WCA3_601_WT_6H	Obese	-6.32578801004377e-05	0.00628534301352664	209	151	0.991980184118892	0.998448676882453	GGB4596_SGB6358	Overweight	-0.000186690893579935	0.000581382592048656	390	53	0.748491399649981	0.98603130878975																									Candidatus_Geddesella_stercoravicola	Overweight
Ruminococcaceae_unclassified_SGB15236	Overweight	0.00014862457735706	0.000739727458623989	240	88	0.840944990536685	0.99256598681158	Bacteroides_uniformis	Overweight	-0.00303696975840238	0.0136242383154272	209	199	0.823838210586358	0.998448676882453	GGB9634_SGB15093	Obese	0.000397607008426718	0.00133886615453204	390	74	0.76682583046158	0.98603130878975																									Candidatus_Geddesella_stercoravicola	Obese
Bacteroides_fragilis	Obese	0.000900465518675721	0.00427961412756352	240	161	0.833540431991615	0.99256598681158	Ruminococcus_bromii	Overweight	-0.000355057021876941	0.00317446136001763	209	117	0.911058420803369	0.998448676882453	Parabacteroides_goldsteinii	Obese	0.000172084291857742	0.000554503376711838	390	52	0.756657901531371	0.98603130878975																									Roseburia_inulinivorans	Overweight
Oscillibacter_sp_ER4	Obese	0.000333048240107079	0.0014495370753272	240	127	0.818486543299368	0.99256598681158	Ruminococcus_bromii	Obese	-0.000772159278795407	0.00325662202920208	209	117	0.812823469829374	0.998448676882453	Eisenbergiella_massiliensis	Obese	5.90795670437799e-05	0.000206004612538278	390	83	0.774601187370354	0.987308407944653																									Roseburia_inulinivorans	Obese
Firmicutes_bacterium_AF16_15	Obese	0.000141855171711413	0.00070330917928575	240	198	0.840336855528149	0.99256598681158	Candidatus_Cibiobacter_qucibialis	Obese	0.000676668140196643	0.00284518686670383	209	179	0.812262106688443	0.998448676882453	Clostridia_unclassified_SGB4367	Overweight	0.000709503785525251	0.00352364568727729	390	92	0.840645838525477	0.989662701177151																									GGB9581_SGB14999	Overweight
Blautia_obeum	Obese	0.000107458448323481	0.00042295461002713	240	202	0.799677518294643	0.99256598681158	GGB9350_SGB14317	Overweight	-0.000126117470002079	0.000867969119606952	209	28	0.884621912765887	0.998448676882453	Alistipes_finegoldii	Obese	-0.00050380233026548	0.00379254261423079	390	297	0.894466474293594	0.989662701177151																									Gemmiger_formicilis	Overweight
Phocea_massiliensis	Overweight	9.88164296088064e-06	3.86187840506628e-05	240	136	0.798280945999638	0.99256598681158	Alistipes_shahii	Overweight	6.22210066177622e-05	0.0022877336461432	209	146	0.97832975219562	0.998448676882453	GGB9350_SGB14317	Overweight	0.000122220184856734	0.000695165266153289	390	54	0.860635083302607	0.989662701177151																									GGB3537_SGB4727	Overweight
Phocea_massiliensis	Obese	-9.6292075088324e-06	3.93150549467692e-05	240	136	0.806739365364374	0.99256598681158	Alistipes_shahii	Obese	-0.000206542012441207	0.00234694423526874	209	146	0.929962828153351	0.998448676882453	Alistipes_putredinis	Overweight	-0.00140330710341873	0.00641287807150404	390	326	0.827030466909828	0.989662701177151																									Lachnospira_sp_NSJ_43	Overweight
Candidatus_Saccharibacteria_unclassified_SGB19850	Overweight	1.02863283565066e-05	4.15762974194667e-05	240	141	0.804818737381337	0.99256598681158	Alistipes_putredinis	Overweight	-0.000645238204748057	0.00750587740746973	209	176	0.931582473324483	0.998448676882453	Phocaeicola_dorei	Obese	-0.00188873165924413	0.0133691588951272	390	278	0.887808727456208	0.989662701177151																									Anaerotruncus_massiliensis	Overweight
Veillonella_parvula	Overweight	5.4252315855976e-05	0.000268251296161695	240	116	0.839909246510318	0.99256598681158	GGB9677_SGB15180	Overweight	-0.000216423900276182	0.00100255076522927	209	34	0.829311032156281	0.998448676882453	Ruminococcaceae_unclassified_SGB15265	Obese	-0.000138431150892131	0.00112292416759034	390	173	0.90202348257193	0.989662701177151																									Holdemania_sp_Marseille_P2844	Obese
Butyricimonas_virosa	Overweight	-4.95595491605645e-05	0.000217135720921457	240	53	0.819666121937206	0.99256598681158	Bacteroides_xylanisolvens	Overweight	-0.000681747113188117	0.00380027621125647	209	126	0.857813584285249	0.998448676882453	Bifidobacterium_adolescentis	Obese	-0.000141747452877171	0.00120087643092545	390	263	0.906168772438944	0.989662701177151																									Ruthenibacterium_lactatiformans	Obese
Dorea_sp_AF24_7LB	Obese	8.96838429413027e-06	4.25449334816577e-05	240	92	0.833236583839237	0.99256598681158	Blautia_massiliensis	Overweight	0.000276094627601697	0.00104248647393902	209	181	0.7914091759383	0.998448676882453	Bacteroides_fragilis	Obese	-0.00063182126848452	0.00335093856754814	390	267	0.850655180374247	0.989662701177151																									Clostridiaceae_bacterium_OM08_6BH	Overweight
GGB9758_SGB15368	Obese	0.00114961048599368	0.00461575003477749	240	91	0.803540615077529	0.99256598681158	Bifidobacterium_adolescentis	Overweight	0.000193645879855142	0.00171898299182585	209	142	0.91042220730157	0.998448676882453	Dysosmobacter_welbionis	Overweight	-0.000266118105815013	0.00106155264716695	390	384	0.802338414452028	0.989662701177151																									Eubacteriaceae_bacterium	Obese
GGB4603_SGB6367	Overweight	-0.000162824371324831	0.000776587771395511	240	31	0.834118609352425	0.99256598681158	Roseburia_intestinalis	Obese	-0.000138682218979152	0.00218642954518859	209	137	0.949489833726286	0.998448676882453	Dysosmobacter_welbionis	Obese	-0.000270000305308515	0.00108531571883391	390	384	0.803814704207136	0.989662701177151																									Dorea_sp_AF36_15AT	Obese
GGB3433_SGB4573	Overweight	-1.2579375664704e-05	5.51832446524958e-05	240	47	0.819888054208167	0.99256598681158	Bacteroides_fragilis	Overweight	-0.000688447711418558	0.00319127152852111	209	140	0.829423841321845	0.998448676882453	Bacilli_unclassified_SGB6571	Overweight	-0.00031398474933673	0.00131215714114759	390	127	0.811150763068276	0.989662701177151																									GGB9644_SGB15121	Overweight
Turicibacter_sanguinis	Obese	8.9478404066498e-06	4.11082305438301e-05	240	78	0.827887951605429	0.99256598681158	Bacilli_unclassified_SGB6571	Overweight	0.000401115471827153	0.00292705514107179	209	64	0.891142046521999	0.998448676882453	Bacilli_unclassified_SGB6571	Obese	0.000278524085507457	0.00134153004532395	390	127	0.835760366668828	0.989662701177151																									GGB9644_SGB15121	Obese
Ruminococcus_lactaris	Overweight	-0.000237317958876704	0.0010301310152611	240	137	0.818009491798833	0.99256598681158	Bacilli_unclassified_SGB6571	Obese	-0.000229679843554782	0.00300281250014984	209	64	0.939108688837402	0.998448676882453	GGB3277_SGB4327	Overweight	0.000168483670978914	0.00107650667677245	390	59	0.875804796609903	0.989662701177151																									Clostridia_unclassified_SGB4121	Overweight
GGB9730_SGB15291	Overweight	4.05409933248759e-05	0.00018622769663974	240	102	0.827864286163801	0.99256598681158	GGB9705_SGB15224	Obese	-1.48923022236465e-05	0.000199681015998516	209	53	0.94062458314696	0.998448676882453	Clostridiaceae_bacterium	Overweight	-0.000132446256288016	0.000505497369972286	390	382	0.793608681475036	0.989662701177151																									Clostridium_leptum	Obese
Paraprevotella_clara	Overweight	0.000535201235204478	0.00232712647391673	240	56	0.818314291240858	0.99256598681158	GGB9342_SGB14306	Overweight	-3.71958040189267e-05	0.00257917775983698	209	75	0.988508316360058	0.998448676882453	Methanobrevibacter_smithii	Overweight	5.70992090566425e-05	0.000254239884439088	390	84	0.822551799187685	0.989662701177151																									Blautia_SGB4831	Obese
Lentisphaeria_bacterium	Obese	-9.93416968306154e-05	0.000469592986197391	240	63	0.832651629831987	0.99256598681158	GGB9342_SGB14306	Obese	-0.000541236473062927	0.00264593143759877	209	75	0.838132673421512	0.998448676882453	GGB9699_SGB15216	Overweight	-0.000178852708069051	0.00151615189371899	390	317	0.906225556907755	0.989662701177151																									Clostridium_sp_AF27_2AA	Overweight
Bacteroides_cellulosilyticus	Obese	-0.00103850025236065	0.00475527640500615	240	117	0.827324836696649	0.99256598681158	Collinsella_aerofaciens	Obese	6.38613595310132e-05	0.000829999528601645	209	173	0.938748614523214	0.998448676882453	Faecalibacillus_faecis	Overweight	2.36897745220924e-05	9.3836884426616e-05	390	95	0.800972766581833	0.989662701177151																									Monoglobus_pectinilyticus	Obese
Alistipes_inops	Obese	0.000607153697098024	0.00237503236043259	240	70	0.79846327974334	0.99256598681158	GGB9632_SGB15089	Overweight	-0.000598413555551919	0.00272745344691634	209	136	0.826563857785249	0.998448676882453	Faecalibacillus_faecis	Obese	-2.5709015766865e-05	9.59374421479732e-05	390	95	0.789020589096164	0.989662701177151																									GGB3523_SGB4703	Overweight
GGB9581_SGB14999	Obese	-3.79250391611156e-05	0.000190566475949904	240	162	0.842433782270271	0.993262208227147	GGB3277_SGB4327	Overweight	-0.000241795200782655	0.00143426289897822	209	33	0.866296928724081	0.998448676882453	Roseburia_sp_AF02_12	Overweight	0.000474891190452865	0.0030716816105123	390	251	0.877305617794473	0.989662701177151																									Dysosmobacter_sp_NSJ_60	Overweight
Ruminococcus_bicirculans	Obese	0.00112863089649944	0.00603706738414016	240	188	0.851868901425308	0.994114295061139	Clostridiaceae_bacterium	Overweight	-6.24023198415481e-05	0.000539642487651871	209	205	0.908059092180177	0.998448676882453	GGB9705_SGB15225	Overweight	-4.48495403044196e-05	0.000248101565319353	390	197	0.856748554702669	0.989662701177151																									Intestinimonas_gabonensis	Obese
Phocaeicola_dorei	Overweight	0.0022154677445645	0.0117845822094272	240	171	0.851049087117701	0.994114295061139	Anaerostipes_hadrus	Overweight	0.000141518850283768	0.000860626475913125	209	200	0.869556580237649	0.998448676882453	Eubacterium_ramulus	Obese	-4.54900273098278e-05	0.000220867128436669	390	278	0.837051536215188	0.989662701177151																									Anaeromassilibacillus_sp_An250	Obese
GGB9699_SGB15216	Overweight	0.000368131007220085	0.00193498604866289	240	184	0.849285569286423	0.994114295061139	Faecalibacillus_faecis	Obese	1.99349485315147e-05	0.000137989416145647	209	54	0.885279972127358	0.998448676882453	Lacrimispora_celerecrescens	Obese	4.06580515995793e-05	0.000307459548424196	390	247	0.894941571520366	0.989662701177151																									Phocea_massiliensis	Overweight
GGB3746_SGB5089	Obese	-0.000363430054695327	0.00192343492036719	240	152	0.850304299918297	0.994114295061139	Clostridium_fessum	Obese	-0.000111059810600866	0.000746609658688315	209	170	0.881902123583405	0.998448676882453	Blautia_faecis	Obese	-0.000121379749571448	0.000523706744635362	390	379	0.816976690933489	0.989662701177151																									Hungatella_hathewayi	Overweight
Pseudoflavonifractor_capillosus	Overweight	5.33226705120289e-06	2.72357660823645e-05	240	98	0.844958450090047	0.994114295061139	Coprococcus_catus	Overweight	2.78805279221732e-05	0.000140308077773494	209	128	0.842696072161334	0.998448676882453	Phascolarctobacterium_faecium	Obese	-0.00026376681518103	0.00217665592376834	390	167	0.903682275838888	0.989662701177151																									GGB9559_SGB14969	Obese
Roseburia_faecis	Overweight	-0.000998766557236269	0.00525576518946208	240	168	0.849455707460451	0.994114295061139	Eubacterium_ramulus	Overweight	7.56962056954043e-05	0.00032404681222719	209	149	0.815542029698487	0.998448676882453	Akkermansia_muciniphila	Obese	0.000448128988497192	0.00228201843141535	390	262	0.844536579185942	0.989662701177151																									Enterocloster_asparagiformis	Obese
GGB9633_SGB15091	Overweight	-0.000849794695183231	0.00453929991207835	240	55	0.851666760425159	0.994114295061139	Lacrimispora_celerecrescens	Obese	2.98922136445066e-05	0.000409707131143402	209	134	0.941912385182667	0.998448676882453	Roseburia_inulinivorans	Overweight	-0.000423283094468502	0.00218738372752033	390	348	0.84677448572135	0.989662701177151																									Blautia_SGB4805	Obese
Anaerotruncus_massiliensis	Obese	2.77592290665517e-05	0.00015555603038975	240	50	0.858529583791167	0.99499847000352	GGB3746_SGB5089	Overweight	5.17289489007363e-05	0.00201670307850532	209	142	0.979562397612252	0.998448676882453	GGB9590_SGB15012	Obese	5.43428340720799e-05	0.000230882151238923	390	61	0.814185852692739	0.989662701177151																									Erysipelotrichaceae_bacterium	Overweight
Enterocloster_asparagiformis	Overweight	1.59713482041892e-05	8.75376863775874e-05	240	80	0.855393731950918	0.99499847000352	GGB3746_SGB5089	Obese	0.000100655157850354	0.00206889891763672	209	142	0.961246520208312	0.998448676882453	GGB9608_SGB15041	Obese	-6.71462639890662e-06	4.51127851320871e-05	390	54	0.88184398674099	0.989662701177151																									Erysipelotrichaceae_bacterium	Obese
Bacilli_bacterium	Obese	-0.000453168380416007	0.00253536963256949	240	75	0.858304525976981	0.99499847000352	Clostridium_sp_AM22_11AC	Obese	-7.60015972315827e-05	0.000803403937540117	209	169	0.924729600695056	0.998448676882453	GGB9694_SGB15203	Overweight	0.0002611845713904	0.00129523714845539	390	186	0.840415558396862	0.989662701177151																									GGB9494_SGB14891	Overweight
GGB9712_SGB15244	Overweight	-8.69833229127418e-05	0.000486588798731115	240	45	0.858286586762567	0.99499847000352	Blautia_faecis	Overweight	4.51962455567816e-05	0.000589263282955499	209	204	0.938940775756319	0.998448676882453	GGB9694_SGB15203	Obese	-0.000312168786495308	0.00132423129515796	390	186	0.813902710117203	0.989662701177151																									Candidatus_Saccharibacteria_unclassified_SGB19850	Overweight
Lachnospiraceae_bacterium_WCA3_601_WT_6H	Overweight	-0.000424080568423435	0.0045447730286945	240	167	0.925739330987723	0.995018124309624	GGB9524_SGB14924	Obese	-1.68980189582443e-05	0.000353544088118795	209	85	0.961927433167608	0.998448676882453	Lachnospiraceae_bacterium_OM04_12BH	Overweight	5.81355223350801e-05	0.000247368759797669	390	123	0.814460818850785	0.989662701177151																									Enterocloster_lavalensis	Obese
Lachnospiraceae_bacterium_WCA3_601_WT_6H	Obese	0.000305021880165438	0.00462671225249653	240	167	0.947495326955723	0.995018124309624	Roseburia_inulinivorans	Overweight	0.0006340273036283	0.00247644075057552	209	187	0.798201109804837	0.998448676882453	Escherichia_coli	Overweight	0.00017194541248845	0.00141602574083906	390	238	0.903485868004408	0.989662701177151																									GGB4566_SGB6305	Overweight
Alistipes_finegoldii	Obese	-0.000484499998786659	0.00497017177837908	240	179	0.922431160587427	0.995018124309624	Intestinimonas_butyriciproducens	Obese	-2.44480678629638e-05	0.000268187615244535	209	156	0.927458304255942	0.998448676882453	Haemophilus_parainfluenzae	Obese	-0.000161544982342218	0.000651028998060228	390	251	0.804307443818082	0.989662701177151																									GGB9512_SGB14909	Overweight
GGB9677_SGB15180	Obese	-1.56129451743923e-05	0.000351659728437455	240	31	0.964626807142541	0.995018124309624	Gemmiger_formicilis	Overweight	0.000512934814487706	0.00186652789047958	209	158	0.783754019036557	0.998448676882453	Candidatus_Allochristensenella_caecavium	Overweight	-1.72659142012571e-06	1.43265685730935e-05	390	299	0.904206756947566	0.989662701177151																									Eggerthellaceae_unclassified_SGB14341	Overweight
Bacteroides_xylanisolvens	Obese	-0.000395685498917347	0.00681984869446921	240	138	0.953784669495215	0.995018124309624	GGB9590_SGB15012	Obese	4.70515347636006e-05	0.000234219481232908	209	34	0.84099562240372	0.998448676882453	Firmicutes_bacterium	Overweight	-6.4862486762088e-06	4.12147027477901e-05	390	197	0.875122151336729	0.989662701177151																									GGB3278_SGB4328	Overweight
Fusicatenibacter_saccharivorans	Overweight	-4.77600766992448e-05	0.000969103949455557	240	231	0.960737906355093	0.995018124309624	Anaerotruncus_massiliensis	Obese	2.70231518141917e-06	9.55542178346947e-05	209	42	0.977467256466211	0.998448676882453	Firmicutes_bacterium	Obese	-5.37374591423183e-06	4.21373022417878e-05	390	197	0.898662181723298	0.989662701177151																									GGB3278_SGB4328	Obese
Eubacterium_ventriosum	Obese	-0.000109615799272546	0.000769328635381904	240	121	0.886827046681052	0.995018124309624	GGB9608_SGB15041	Overweight	1.16085512180488e-05	4.62761650455822e-05	209	31	0.802189934951984	0.998448676882453	Blautia_SGB4831	Obese	-1.33959159180711e-05	5.86995415176497e-05	390	149	0.81973794592126	0.989662701177151																									Candidatus_Neochristensenella_gallicola	Overweight
GGB3277_SGB4327	Overweight	0.000153541690659073	0.00104427539644844	240	36	0.883239169086614	0.995018124309624	Streptococcus_salivarius	Obese	-4.36412753630626e-05	0.000286497275941725	209	167	0.879085707161405	0.998448676882453	Lacrimispora_amygdalina	Overweight	0.000135113745953944	0.000669841718919032	390	339	0.840368750531149	0.989662701177151																									Candidatus_Neochristensenella_gallicola	Obese
Anaerostipes_hadrus	Obese	0.000101994702742815	0.00102968350647824	240	235	0.921183648507971	0.995018124309624	Holdemania_sp_Marseille_P2844	Obese	-1.22177252115285e-05	5.91014499843403e-05	209	74	0.83643951979731	0.998448676882453	Lacrimispora_amygdalina	Obese	8.26879276035665e-05	0.00068483626187898	390	339	0.904029245859402	0.989662701177151																									Bilophila_wadsworthia	Obese
Faecalibacillus_faecis	Obese	-1.22892402602536e-05	0.000104108486494611	240	56	0.906139656019499	0.995018124309624	GGB9694_SGB15203	Obese	0.000100949610508696	0.00192342552742761	209	99	0.958196270890535	0.998448676882453	Monoglobus_pectinilyticus	Overweight	8.48064772381087e-06	4.89526181348581e-05	390	93	0.862653761575272	0.989662701177151																									Eggerthella_lenta	Obese
Clostridium_fessum	Overweight	0.000231702689646639	0.00177179331552071	240	193	0.896072268424195	0.995018124309624	Lachnospiraceae_bacterium_OM04_12BH	Overweight	1.15191603815258e-05	0.000137253455462933	209	68	0.933200768241382	0.998448676882453	Lactococcus_lactis	Overweight	-0.000113154535070359	0.000820756487168969	390	198	0.890498614539773	0.989662701177151																									Lachnoclostridium_sp_An138	Overweight
Clostridium_fessum	Obese	8.47585417506299e-05	0.0018037375662225	240	193	0.962562661369102	0.995018124309624	Lachnospiraceae_bacterium_OM04_12BH	Obese	3.83010511841725e-05	0.000140805817413451	209	68	0.785898135003458	0.998448676882453	Anaeromassilibacillus_sp_An250	Overweight	2.22923093025649e-05	0.00017128055546661	390	298	0.896590819381969	0.989662701177151																									Candidatus_Avispirillum_faecium	Overweight
Odoribacter_splanchnicus	Overweight	4.33670368341677e-05	0.000996642845105617	240	180	0.965331271593069	0.995018124309624	Clostridium_sp_AF34_13	Obese	0.000267072633207376	0.000984317530006602	209	64	0.78642454032647	0.998448676882453	Anaeromassilibacillus_sp_An250	Obese	2.98034577754625e-05	0.000175114705497295	390	298	0.865046676475976	0.989662701177151																									Clostridia_unclassified_SGB14844	Obese
Alistipes_onderdonkii	Obese	-0.000567559686231475	0.0102287057535234	240	203	0.955799985184331	0.995018124309624	Escherichia_coli	Overweight	-0.000347060615067022	0.00232323452876088	209	126	0.881402012733093	0.998448676882453	GGB9818_SGB15459	Overweight	2.56594716541045e-05	0.000111753245905565	390	89	0.818654004007396	0.989662701177151																									Lachnospiraceae_unclassified_SGB4924	Overweight
Roseburia_sp_AF02_12	Obese	0.000389274798144945	0.00357702351707562	240	142	0.913437561491415	0.995018124309624	Escherichia_coli	Obese	-0.000546031164268915	0.00238336394345766	209	126	0.819029263731423	0.998448676882453	Candidatus_Pseudobutyricicoccus_lothianensis	Overweight	-7.4333204771925e-06	3.64675388330202e-05	390	138	0.838711041234934	0.989662701177151																									Clostridium_sp_AT4	Overweight
Lacrimispora_celerecrescens	Obese	-2.67562419673384e-05	0.00024662269135232	240	144	0.913703661430286	0.995018124309624	Bacteroides_ovatus	Obese	-0.000395056715466773	0.00741434014385643	209	193	0.957560862067426	0.998448676882453	Pseudoflavonifractor_capillosus	Overweight	3.01162615034079e-06	2.25149890831155e-05	390	187	0.893739405106898	0.989662701177151																									Dorea_sp_AF24_7LB	Overweight
Agathobaculum_butyriciproducens	Obese	3.90912209438891e-05	0.000309947091682368	240	212	0.899748294256074	0.995018124309624	Lawsonibacter_sp_NSJ_51	Overweight	3.12091483235799e-05	0.000115989924942054	209	86	0.788160571943592	0.998448676882453	Candidatus_Pararuminococcus_gallinarum	Obese	6.82535872974575e-06	2.72468182984562e-05	390	266	0.80248239110146	0.989662701177151																									Enterocloster_aldensis	Overweight
Clostridium_phoceensis	Overweight	1.35988105045005e-05	0.00029180445488058	240	214	0.962871578495123	0.995018124309624	Dorea_formicigenerans	Obese	-4.67021908224694e-06	0.000154168169020613	209	191	0.97586418887086	0.998448676882453	Anaerotruncus_colihominis	Overweight	8.28960893861354e-06	5.79632414959201e-05	390	154	0.886436600954875	0.989662701177151																									Enterocloster_aldensis	Obese
Clostridium_phoceensis	Obese	-4.68055883974158e-05	0.00029706549440531	240	214	0.874945594887484	0.995018124309624	Haemophilus_parainfluenzae	Overweight	0.000152806880383974	0.000902934446338517	209	117	0.865787403000524	0.998448676882453	Anaerotruncus_colihominis	Obese	9.41434273490596e-06	5.92607604323502e-05	390	154	0.873952949695751	0.989662701177151																									GGB9537_SGB14940	Obese
Bifidobacterium_longum	Overweight	4.5377553519129e-05	0.00066099656565936	240	211	0.945329292534975	0.995018124309624	Haemophilus_parainfluenzae	Obese	0.000162491446447834	0.000926303985270456	209	117	0.86093139483319	0.998448676882453	Enterocloster_lavalensis	Overweight	2.18575228471657e-05	8.29358709923012e-05	390	184	0.792426938369546	0.989662701177151																									GGB3433_SGB4573	Overweight
GGB9590_SGB15012	Obese	3.48333703881479e-05	0.000224004543555465	240	32	0.876564856648244	0.995018124309624	Eubacteriaceae_bacterium	Overweight	1.21153957288348e-05	0.000141500826717232	209	88	0.931855363971356	0.998448676882453	Veillonella_parvula	Overweight	-2.59038264988176e-05	0.000155464185193448	390	166	0.867852082228865	0.989662701177151																									Phocaeicola_massiliensis	Overweight
Anaerotruncus_massiliensis	Overweight	-1.51246647169342e-05	0.000152801128054732	240	50	0.9212405465297	0.995018124309624	Clostridiales_bacterium	Overweight	-5.43440799556346e-05	0.000867256979004547	209	190	0.950099491741441	0.998448676882453	Alistipes_senegalensis	Overweight	0.000198427629206061	0.000760262430753766	390	115	0.794388478247077	0.989662701177151																									Faecalicatena_fissicatena	Obese
GGB9608_SGB15041	Obese	-6.53117822018694e-06	4.71430343924348e-05	240	32	0.889938421919362	0.995018124309624	Bifidobacterium_pseudocatenulatum	Overweight	-2.55446485969567e-05	0.000294074021473608	209	62	0.930867744457307	0.998448676882453	GGB4566_SGB6305	Overweight	-0.000136063027375675	0.000644912156615643	390	126	0.833139570645196	0.989662701177151																									Dielma_fastidiosa	Overweight
Romboutsia_timonensis	Overweight	3.61965564094034e-06	8.50334688196695e-05	240	174	0.966084283685193	0.995018124309624	Ruminococcaceae_bacterium_D5	Overweight	-2.99760883196898e-06	9.04142691904189e-05	209	38	0.973585393965732	0.998448676882453	Dialister_invisus	Overweight	0.000636276790673456	0.00361703092688566	390	196	0.860559163091903	0.989662701177151																									Holdemania_filiformis	Overweight
Romboutsia_timonensis	Obese	5.11042785767326e-06	8.65665654976083e-05	240	174	0.952977132555716	0.995018124309624	GGB9619_SGB15067	Obese	-2.06930064281789e-05	0.000176063173258484	209	178	0.906559067285443	0.998448676882453	Eggerthellaceae_unclassified_SGB14341	Overweight	2.32465411217994e-05	0.000106693484620443	390	101	0.827765499112094	0.989662701177151																									Intestinibacter_bartlettii	Obese
Bacteroides_ovatus	Obese	0.000900758301990088	0.00791677122516757	240	219	0.909515298765947	0.995018124309624	Clostridium_leptum	Overweight	0.000113300311479171	0.000906256435646379	209	169	0.900635735435661	0.998448676882453	GGB3278_SGB4328	Overweight	0.000160244749801416	0.00139505598462123	390	60	0.908677819943515	0.989662701177151																									Lacrimispora_saccharolytica	Overweight
Dorea_sp_AF36_15AT	Obese	-5.72918559713194e-06	4.17633093921169e-05	240	186	0.89100994820166	0.995018124309624	Clostridium_leptum	Obese	0.00018140621683608	0.000929711953531471	209	169	0.845500431318671	0.998448676882453	GGB3478_SGB4643	Overweight	-6.38725059545055e-05	0.000292672409309628	390	68	0.827487483212829	0.989662701177151																									Enterocloster_clostridioformis	Obese
Clostridia_unclassified_SGB4121	Overweight	-6.28771066389569e-06	5.63836535877947e-05	240	171	0.911306600749548	0.995018124309624	GGB9237_SGB14179	Overweight	6.53901049351043e-06	3.58127711323696e-05	209	50	0.855309401089983	0.998448676882453	Candidatus_Neochristensenella_gallicola	Obese	-5.94839689065015e-05	0.000265687166886356	390	100	0.823096158751974	0.989662701177151																									Anaerotignum_lactatifermentans	Overweight
GGB9619_SGB15067	Overweight	2.29995086478836e-05	0.000138638421374075	240	191	0.868388719374942	0.995018124309624	GGB9237_SGB14179	Obese	5.30384024336084e-06	3.67396689294714e-05	209	50	0.88536234681882	0.998448676882453	Bilophila_wadsworthia	Overweight	-9.02468856163633e-05	0.000714222880839197	390	281	0.899589013364049	0.989662701177151																									GGB6606_SGB9340	Obese
GGB9623_SGB15076	Overweight	3.58899492500684e-05	0.000514143020990544	240	123	0.944410841788752	0.995018124309624	Blautia_SGB4831	Obese	-3.55142111473108e-06	9.09806305495636e-05	209	77	0.968902283153842	0.998448676882453	Butyricimonas_virosa	Overweight	-3.42282279362767e-05	0.000211286329809082	390	92	0.871486148909601	0.989662701177151																									Coprococcus_eutactus	Overweight
Blautia_SGB4831	Overweight	6.26804880144811e-06	4.45443129131558e-05	240	87	0.888221625398354	0.995018124309624	Clostridium_sp_AF27_2AA	Overweight	-1.01709473436839e-05	0.000218405439056913	209	108	0.962904065055855	0.998448676882453	Clostridium_sp_AM33_3	Obese	-4.19725781233713e-05	0.00022760525273512	390	257	0.853897508890139	0.989662701177151																									Alistipes_sp_AF17_16	Obese
Clostridium_sp_AF27_2AA	Overweight	2.88060318000025e-05	0.000506990421041245	240	120	0.954741059687881	0.995018124309624	Clostridium_sp_AF27_2AA	Obese	3.56553133681399e-05	0.000224058157736198	209	108	0.873727009262835	0.998448676882453	Clostridia_unclassified_SGB14844	Overweight	-4.05806049474013e-05	0.000193875784223122	390	156	0.834438475830494	0.989662701177151																									Clostridia_unclassified_SGB6317	Obese
Monoglobus_pectinilyticus	Overweight	2.50631438685332e-05	0.000153582989879483	240	59	0.870516301054163	0.995018124309624	Monoglobus_pectinilyticus	Overweight	9.44080635454779e-07	5.62448645123222e-05	209	52	0.986625060238187	0.998448676882453	Clostridia_unclassified_SGB14844	Obese	2.44791214170817e-05	0.000198215733039864	390	156	0.901849535669628	0.989662701177151																									Bifidobacterium_catenulatum	Overweight
Monoglobus_pectinilyticus	Obese	-1.99603657529204e-05	0.000156351988661262	240	59	0.898530196447558	0.995018124309624	Clostridia_unclassified_SGB4447	Obese	-9.96068168442695e-06	0.000101476264315108	209	40	0.921907340836756	0.998448676882453	GGB9758_SGB15368	Overweight	0.00111843615363971	0.00423162935196523	390	160	0.791844808879172	0.989662701177151																									Bacteroides_faecis	Obese
GGB3523_SGB4703	Obese	-1.97500569358635e-05	0.000330201426970218	240	42	0.952358576927467	0.995018124309624	GGB3523_SGB4703	Obese	7.01817057853094e-05	0.000459623147933329	209	37	0.878796653243846	0.998448676882453	Enterocloster_aldensis	Overweight	-9.88024057531737e-06	7.45619284798294e-05	390	134	0.894726882386921	0.989662701177151																									GGB4596_SGB6358	Obese
Lactococcus_lactis	Overweight	2.67788027838998e-05	0.000433252944065182	240	135	0.950770286532952	0.995018124309624	Streptococcus_thermophilus	Obese	-0.00010862196038463	0.000619875801348445	209	152	0.861078379979328	0.998448676882453	Mediterraneibacter_glycyrrhizinilyticus	Obese	-1.04243869427845e-05	4.40333473871339e-05	390	131	0.813125936817157	0.989662701177151																									Clostridia_unclassified_SGB6376	Obese
GGB3005_SGB3996	Overweight	3.6354177791025e-05	0.00075593974711606	240	115	0.961686274813268	0.995018124309624	Lactococcus_lactis	Overweight	-6.20861667218599e-05	0.00126959452100599	209	101	0.961046904895744	0.998448676882453	Clostridium_symbiosum	Overweight	8.64744320460943e-06	6.42543833912548e-05	390	123	0.89309158306237	0.989662701177151																									GGB4585_SGB6340	Overweight
GGB9818_SGB15459	Overweight	4.08430961045188e-06	9.04370197806512e-05	240	53	0.964018480154583	0.995018124309624	Anaeromassilibacillus_sp_An250	Overweight	-3.50161928499544e-05	0.000242939070556377	209	164	0.885541406965472	0.998448676882453	Clostridium_sp_AF20_17LB	Overweight	6.4571159778121e-05	0.000295704361198152	390	250	0.827390239713869	0.989662701177151																									Alistipes_inops	Overweight
Blautia_SGB4805	Overweight	-4.06498077984254e-06	3.35526447088142e-05	240	77	0.903678995406219	0.995018124309624	Anaeromassilibacillus_sp_An250	Obese	9.47130753830283e-07	0.00024922676296913	209	164	0.996971690018657	0.998448676882453	Clostridium_sp_AF20_17LB	Obese	4.5350082519212e-05	0.000302323763397503	390	250	0.88092676050187	0.989662701177151																									Butyricimonas_paravirosa	Overweight
Blautia_SGB4805	Obese	4.54648876577072e-06	3.41575764945354e-05	240	77	0.894231121023976	0.995018124309624	Enterocloster_bolteae	Overweight	3.43712076380074e-05	0.000177054770375283	209	116	0.846277066724827	0.998448676882453	Faecalibacillus_intestinalis	Obese	-4.71493836334197e-05	0.000257278912208764	390	309	0.854796643472675	0.989662701177151																									GGB9608_SGB15042	Overweight
Clostridiales_bacterium_UBA1390	Obese	5.84893098562449e-06	6.44220038626626e-05	240	73	0.927739884171031	0.995018124309624	Angelakisella_massiliensis	Overweight	-1.37451643036838e-05	6.69265162355689e-05	209	78	0.837490764885728	0.998448676882453	Bacteroides_caccae	Overweight	-0.000405663404451681	0.00242876327651691	390	227	0.867536059180384	0.989662701177151																									GGB9633_SGB15091	Obese
GGB9059_SGB13976	Obese	-0.000514009075953349	0.00556501779391435	240	35	0.926491139982961	0.995018124309624	Angelakisella_massiliensis	Obese	-7.85225989284233e-06	6.8658692733086e-05	209	78	0.909064275119643	0.998448676882453	Faecalicatena_fissicatena	Obese	7.44956007651452e-05	0.000316600452587261	390	173	0.814241628298206	0.989662701177151																									Clostridia_bacterium	Obese
Erysipelotrichaceae_bacterium	Obese	1.31371557660803e-05	9.11755230054159e-05	240	72	0.88556176478419	0.995018124309624	GGB3005_SGB3996	Obese	0.000137752494913679	0.000596846169873759	209	95	0.817710399249878	0.998448676882453	Holdemania_filiformis	Overweight	-8.43529976612421e-06	3.77288512738483e-05	390	197	0.82333729379702	0.989662701177151																									Alistipes_shahii	Overweight
GGB9494_SGB14891	Obese	1.0250468128598e-05	6.96411998507703e-05	240	124	0.883114674338385	0.995018124309624	Lachnoclostridium_sp_An131	Overweight	-3.90452044190302e-06	2.52818937978196e-05	209	64	0.877422203552615	0.998448676882453	Intestinibacter_bartlettii	Obese	1.09080939230518e-05	7.42676092720822e-05	390	243	0.88339284160078	0.989662701177151																									Bacteroides_fragilis	Obese
Alistipes_senegalensis	Overweight	8.5619999700157e-05	0.000524980529202918	240	67	0.870593227419	0.995018124309624	GGB9559_SGB14969	Overweight	-2.07706641197525e-06	3.1852949555327e-05	209	47	0.948074870312388	0.998448676882453	Anaerotignum_lactatifermentans	Obese	-1.84737606471889e-05	7.74964881661748e-05	390	58	0.811853082913389	0.989662701177151																									Christensenellaceae_bacterium	Obese
Alistipes_senegalensis	Obese	5.81788358557991e-05	0.000534445577688831	240	67	0.913412335560944	0.995018124309624	Enterocloster_asparagiformis	Overweight	-5.78222989072159e-06	4.43383212549973e-05	209	61	0.896374565233435	0.998448676882453	GGB2982_SGB3964	Overweight	8.15104854448281e-06	3.94418142876036e-05	390	227	0.836506352172509	0.989662701177151																									GGB9590_SGB15012	Obese
GGB4566_SGB6305	Overweight	9.10145188341209e-05	0.000692681533225443	240	69	0.895581204000638	0.995018124309624	Candidatus_Pseudobutyricicoccus_lothianensis	Obese	-1.02765590610242e-05	5.6597395000572e-05	209	77	0.856105472694564	0.998448676882453	GGB3256_SGB4303	Overweight	-0.000392736746970938	0.00142650028025278	390	86	0.783386651279875	0.989662701177151																									Bacteroides_ovatus	Obese
Candidatus_Neochristensenella_gallicola	Overweight	2.87330614387761e-05	0.000292942703165669	240	67	0.921953115643936	0.995018124309624	Blautia_SGB4805	Overweight	4.79036832319215e-07	3.48016715377852e-05	209	68	0.989031654152391	0.998448676882453	Bifidobacterium_catenulatum	Overweight	5.4300472394283e-05	0.000248787563949748	390	74	0.827470763568995	0.989662701177151																									Eubacteriaceae_bacterium	Overweight
Candidatus_Neochristensenella_gallicola	Obese	-2.82582432046905e-05	0.000298224264547131	240	67	0.924594130120387	0.995018124309624	Eggerthellaceae_unclassified_SGB14322	Overweight	-1.95451433275338e-06	2.61668188584855e-05	209	54	0.94053405791619	0.998448676882453	Bifidobacterium_catenulatum	Obese	5.76539576372103e-05	0.000254356724111295	390	74	0.820938042672607	0.989662701177151																									Alistipes_indistinctus	Obese
Bilophila_wadsworthia	Overweight	0.000143969989454528	0.000885746169988783	240	177	0.871026446874998	0.995018124309624	Eggerthellaceae_unclassified_SGB14322	Obese	-1.934979473885e-06	2.68440623666029e-05	209	54	0.942609981064386	0.998448676882453	Bacteroides_faecis	Obese	-0.000568212245295104	0.00250602288171585	390	146	0.820881438067143	0.989662701177151																									GGB9619_SGB15067	Overweight
Bilophila_wadsworthia	Obese	-4.9231885496994e-05	0.00090171558214562	240	177	0.956507380376759	0.995018124309624	GGB9059_SGB13976	Overweight	-0.000614919731392261	0.00778750122422956	209	30	0.937143093958178	0.998448676882453	Acidaminococcus_intestini	Overweight	0.000210444279101699	0.00113480922776799	390	42	0.853086810137372	0.989662701177151																									Ruminococcus_gnavus	Overweight
Bacteroides_thetaiotaomicron	Obese	-0.000270950397648673	0.00260829526541391	240	151	0.917357317850083	0.995018124309624	Anaerotruncus_colihominis	Obese	-3.82062951539233e-06	6.00820324081426e-05	209	77	0.949361326306244	0.998448676882453	GGB4596_SGB6358	Obese	-0.000156747447224209	0.000594396959482663	390	53	0.792302994582839	0.989662701177151																									Blautia_SGB4831	Overweight
Blautia_sp_MSK_21_1	Obese	3.54286756311405e-05	0.000276630519448735	240	92	0.898206752707433	0.995018124309624	GGB3677_SGB4990	Overweight	-1.62681888836013e-06	4.39793879986946e-05	209	45	0.970530239598663	0.998448676882453	GGB9347_SGB14313	Obese	0.000362518477552866	0.00135261876261974	390	56	0.788993355439147	0.989662701177151																									Lacrimispora_amygdalina	Overweight
Candidatus_Gastranaerophilales_bacterium	Overweight	0.000162875724408286	0.00118420155593835	240	82	0.89072710016288	0.995018124309624	GGB3677_SGB4990	Obese	7.69108340116342e-06	4.51176522704877e-05	209	45	0.864818502746963	0.998448676882453	GGB4585_SGB6340	Overweight	0.000100920506811503	0.000824816928649981	390	59	0.902752843950403	0.989662701177151																									Enterocloster_asparagiformis	Overweight
Clostridium_sp_AM33_3	Obese	3.00842964713823e-05	0.000277295347355149	240	153	0.913702633188243	0.995018124309624	Enterocloster_lavalensis	Overweight	6.79490955426442e-06	7.84687716898678e-05	209	96	0.931082788765204	0.998448676882453	Ruminococcaceae_unclassified_SGB4425	Overweight	4.79754502625658e-05	0.000348892899923927	390	83	0.890781535307715	0.989662701177151																									Veillonella_parvula	Overweight
Lachnoclostridium_sp_An138	Obese	6.15871506986032e-06	9.47790632083157e-05	240	125	0.948248116660916	0.995018124309624	Veillonella_parvula	Overweight	3.40814887332032e-05	0.000128210312598801	209	77	0.79065349934306	0.998448676882453	Ruminococcaceae_unclassified_SGB4425	Obese	-6.83615642046685e-05	0.000356702938368192	390	83	0.848231236858107	0.989662701177151																									Streptococcus_parasanguinis	Obese
Clostridia_unclassified_SGB14844	Overweight	2.21247332731399e-05	0.000300160992396713	240	83	0.941307274024334	0.995018124309624	Candidatus_Borkfalkia_ceftriaxoniphila	Overweight	5.35063322229408e-05	0.000229229409152592	209	112	0.815680227442359	0.998448676882453	Bacteroides_cellulosilyticus	Overweight	0.00107685669336053	0.00423719791437447	390	206	0.799671527210832	0.989662701177151																									Bifidobacterium_animalis	Obese
Enterocloster_citroniae	Obese	2.73762070079663e-06	5.09165279399566e-05	240	168	0.957168852121711	0.995018124309624	Streptococcus_parasanguinis	Overweight	-4.36691834464125e-06	0.000118067435172454	209	137	0.970533297171058	0.998448676882453	Bacteroides_nordii	Overweight	0.000122570372067071	0.000455384935198958	390	113	0.788113202019341	0.989662701177151																									GGB4603_SGB6367	Obese
Mediterraneibacter_glycyrrhizinilyticus	Obese	-5.87685673814446e-06	7.28316735197454e-05	240	86	0.935759783392573	0.995018124309624	Streptococcus_parasanguinis	Obese	1.37659165506892e-05	0.000121123229016676	209	137	0.909629867199787	0.998448676882453	GGB9712_SGB15244	Overweight	7.92690146205435e-05	0.000370448212373002	390	78	0.830801126583032	0.989662701177151																									GGB9707_SGB15229	Overweight
Veillonella_dispar	Obese	4.0055366677181e-05	0.000377607496009195	240	82	0.915616411539471	0.995018124309624	Pseudoruminococcus_massiliensis	Overweight	0.000767927782827025	0.00279697723720543	209	32	0.783946297663704	0.998448676882453	GGB9633_SGB15091	Overweight	-0.000407078698918365	0.00324473712450011	390	83	0.900299333127641	0.989662701177151																									Dielma_fastidiosa	Obese
Bacteroides_finegoldii	Obese	0.000204647014067514	0.00274184707542176	240	47	0.940569051320649	0.995018124309624	Alistipes_senegalensis	Overweight	-0.000141914968755856	0.000929321171588945	209	66	0.878785480087128	0.998448676882453	Butyricimonas_faecihominis	Obese	-5.7417902362371e-05	0.000380996058136885	390	61	0.880375551954263	0.989662701177151																									Sellimonas_intestinalis	Overweight
Eubacterium_sp_AF34_35BH	Obese	2.38153311052309e-05	0.000237459826467199	240	68	0.920202179234178	0.995018124309624	Dialister_invisus	Overweight	-0.0004635875461623	0.00306122801446955	209	101	0.879785636782475	0.998448676882453	Blautia_sp_AF19_10LB	Overweight	-1.75487719312397e-05	0.000156931576574857	390	91	0.911085910233782	0.991287134726193																									Alistipes_communis	Overweight
Dielma_fastidiosa	Obese	1.5253351978137e-06	3.47811164818563e-05	240	81	0.965058840118045	0.995018124309624	Dialister_invisus	Obese	-0.000865997978709112	0.00314045800459097	209	101	0.783026524319869	0.998448676882453	Butyricicoccus_sp_AM29_23AC	Obese	2.45490256338019e-05	0.000224346040997103	390	83	0.912986103302045	0.991857830960483																									GGB9730_SGB15291	Obese
Blautia_caecimuris	Obese	5.57128852169102e-06	7.35498286145105e-05	240	46	0.939686804966257	0.995018124309624	Alistipes_ihumii	Obese	2.93948310112501e-05	0.000495037492408717	209	113	0.952710737421326	0.998448676882453	GGB9677_SGB15180	Overweight	-5.57231796886818e-05	0.000600282620928009	390	59	0.926142118723674	0.992195955494934																									Acidaminococcus_intestini	Obese
Blautia_sp_MSK_20_85	Overweight	-3.08862665111003e-05	0.000202091132457145	240	99	0.878667271258319	0.995018124309624	Bacilli_bacterium	Obese	0.00067865110581007	0.00303991311637529	209	69	0.82357586960621	0.998448676882453	Blautia_massiliensis	Obese	-4.6312092882813e-05	0.000671111829537253	390	342	0.94505900171646	0.992195955494934																									GGB4596_SGB6358	Overweight
Lacrimispora_saccharolytica	Overweight	2.2647901757843e-05	0.000186037499016037	240	114	0.903215364989315	0.995018124309624	GGB6612_SGB9346	Obese	0.00143947203140394	0.00574048582807988	209	39	0.802263985154838	0.998448676882453	Clostridium_fessum	Overweight	-0.000115211940492201	0.0012281284979001	390	316	0.925362501731941	0.992195955494934																									Alistipes_inops	Obese
Enterocloster_clostridioformis	Overweight	1.22961639442518e-05	0.000123918237856271	240	68	0.921045955340111	0.995018124309624	GGB3478_SGB4643	Overweight	1.33676044194196e-05	0.000338348541400685	209	36	0.968525282083316	0.998448676882453	Agathobaculum_butyriciproducens	Obese	-1.77950606448953e-05	0.000182138557745802	390	340	0.922277489032864	0.992195955494934																									GGB9608_SGB15042	Obese
Enterocloster_clostridioformis	Obese	-9.8408697880937e-06	0.000126152400962052	240	68	0.937891494476578	0.995018124309624	Bilophila_wadsworthia	Overweight	2.47929234051488e-05	0.00086951113081344	209	154	0.977281504689804	0.998448676882453	Intestinimonas_butyriciproducens	Overweight	-1.57406603369887e-05	0.000206202930588878	390	299	0.93923581330984	0.992195955494934																									GGB9705_SGB15225	Obese
Anaerotignum_lactatifermentans	Obese	1.20188002532897e-05	0.000108212229128162	240	35	0.911662723986364	0.995018124309624	Bilophila_wadsworthia	Obese	9.55198303883713e-06	0.000892015615281498	209	154	0.991467056692543	0.998448676882453	Escherichia_coli	Obese	-9.8073377456288e-05	0.00144772376472099	390	238	0.946064458675702	0.992195955494934																									Alistipes_indistinctus	Overweight
Coprococcus_eutactus	Overweight	0.000421127105378377	0.00283941112157471	240	103	0.882227647751939	0.995018124309624	Bacteroides_thetaiotaomicron	Overweight	0.000503747475904741	0.00319754896976135	209	136	0.874980081851374	0.998448676882453	Clostridium_leptum	Overweight	5.72420433373129e-05	0.000556720808224448	390	311	0.918219019997863	0.992195955494934																									Blautia_SGB4805	Overweight
GGB9557_SGB14966	Obese	2.77150314933043e-06	3.09852411567486e-05	240	109	0.928807460130621	0.995018124309624	Bacteroides_thetaiotaomicron	Obese	-0.000889840564566847	0.00328030718708115	209	136	0.786470825719208	0.998448676882453	GGB3523_SGB4703	Obese	4.47022992981678e-05	0.000417972350864516	390	65	0.914946149179395	0.992195955494934																									Anaerotruncus_colihominis	Obese
GGB3256_SGB4303	Overweight	0.000143454204701808	0.00137899092582892	240	47	0.917239900921746	0.995018124309624	Clostridium_sp_AM49_4BH	Obese	4.47824996264759e-05	0.000582066791235271	209	131	0.938752105950437	0.998448676882453	Enterocloster_bolteae	Overweight	-1.14189901433015e-05	0.000139631346307011	390	229	0.934911875689092	0.992195955494934																									Bacteroides_caccae	Overweight
Clostridia_unclassified_SGB6317	Obese	0.00015044123223999	0.00129447736565967	240	47	0.907584102865821	0.995018124309624	Butyricimonas_virosa	Overweight	2.42274662259752e-05	0.0002164525864924	209	45	0.910993717063636	0.998448676882453	Enterocloster_asparagiformis	Overweight	-5.36074495754586e-06	5.40023108466772e-05	390	116	0.921034098842813	0.992195955494934																									GGB9634_SGB15093	Obese
Bifidobacterium_catenulatum	Overweight	2.78317590359764e-05	0.000185148694657879	240	46	0.880646541586541	0.995018124309624	Butyricimonas_virosa	Obese	2.53712636527164e-05	0.000222054761896678	209	45	0.909151193083745	0.998448676882453	Dialister_invisus	Obese	0.000356499526097932	0.00369799889900327	390	196	0.923306293492748	0.992195955494934																									Parabacteroides_distasonis	Obese
Acidaminococcus_intestini	Overweight	-6.41548319050768e-05	0.00153647067062503	240	27	0.966731462253841	0.995018124309624	Clostridium_sp_AM33_3	Obese	-4.88698182605052e-05	0.000192217682254391	209	136	0.799575093100258	0.998448676882453	Bacilli_bacterium	Obese	0.000211254566488527	0.00262912465188545	390	129	0.936045847875821	0.992195955494934																									Gemmiger_formicilis	Obese
Acidaminococcus_intestini	Obese	9.92381066778977e-05	0.00156417221113117	240	27	0.949469140054061	0.995018124309624	Candidatus_Parachristensenella_avicola	Overweight	3.4594365481683e-06	3.2226238470417e-05	209	63	0.914622356543228	0.998448676882453	GGB9621_SGB15073	Overweight	-1.69971970764958e-05	0.000235243223470953	390	189	0.942479338134995	0.992195955494934																									Bacteroides_uniformis	Obese
GGB4596_SGB6358	Obese	0.000123239158597127	0.000818709404743166	240	30	0.88048307024193	0.995018124309624	Candidatus_Parachristensenella_avicola	Obese	2.57490386402648e-06	3.30603104649215e-05	209	63	0.937998945799704	0.998448676882453	Veillonella_dispar	Overweight	2.30464334906612e-05	0.000223113776167439	390	130	0.917784875886736	0.992195955494934																									Clostridiales_bacterium_KLE1615	Obese
Blautia_sp_AF19_10LB	Overweight	1.61968440276678e-05	0.000186665310019272	240	57	0.930932294332767	0.995018124309624	GGB9501_SGB14898	Overweight	1.93061318456869e-05	0.00018692076351829	209	71	0.917842294126705	0.998448676882453	Bacteroides_finegoldii	Obese	0.000150643617632974	0.00216658450878442	390	79	0.944643723305117	0.992195955494934																									Clostridia_bacterium	Overweight
GGB4585_SGB6340	Obese	6.47867577712931e-05	0.000746898645834765	240	36	0.930954849940695	0.995018124309624	Clostridium_sp_AT4	Overweight	0.000104010407079219	0.00067617937319561	209	78	0.877909346435662	0.998448676882453	Bacteroides_caccae	Obese	-0.000225497576386237	0.00248313163587805	390	227	0.927742026069502	0.992195955494934																									Lachnospiraceae_bacterium_WCA3_601_WT_6H	Obese
Butyricimonas_faecihominis	Overweight	3.27497691354436e-05	0.00041312380774031	240	37	0.936885859496631	0.995018124309624	Candidatus_Avimicrobium_caecorum	Overweight	2.45300215542401e-05	0.000170070988741306	209	167	0.885463876623926	0.998448676882453	Blautia_sp_MSK_20_85	Overweight	1.72148597922467e-05	0.000179996843487612	390	168	0.923911888084212	0.992195955494934																									Blautia_massiliensis	Overweight
Ruminococcaceae_bacterium	Obese	8.92370446565394e-05	0.00279371297335838	240	221	0.974546671784488	0.995154382833436	Eisenbergiella_massiliensis	Obese	9.66122101116207e-05	0.000354340737135994	209	45	0.785406689786307	0.998448676882453	GGB6606_SGB9340	Overweight	-3.40906923095017e-05	0.000514484527349658	390	43	0.947242093433675	0.992195955494934																									Bacteroides_clarus	Overweight
Clostridiaceae_bacterium	Obese	2.45555041705603e-05	0.000659662805038253	240	236	0.970339294093035	0.995154382833436	Enterocloster_aldensis	Overweight	6.9727400572813e-06	7.44235000711466e-05	209	67	0.925451092426257	0.998448676882453	GGB6606_SGB9340	Obese	-4.841299435486e-05	0.000526001368014677	390	43	0.926767747344498	0.992195955494934																									GGB9627_SGB15081	Overweight
Oscillibacter_sp_ER4	Overweight	2.99639609991624e-05	0.00142386572678796	240	127	0.983229216629721	0.995154382833436	GGB4603_SGB6367	Obese	-2.23443394417638e-05	0.000625955982586389	209	25	0.97156081487262	0.998448676882453	GGB9635_SGB15106	Overweight	0.000290082255738213	0.00360483926328025	390	108	0.935951687712673	0.992195955494934																									GGB3746_SGB5089	Obese
Roseburia_hominis	Obese	3.16556110909034e-05	0.00147618358205499	240	212	0.982910385848292	0.995154382833436	GGB9537_SGB14940	Overweight	8.07367827572095e-06	3.49677374923307e-05	209	52	0.817641596775103	0.998448676882453	Ruminococcaceae_unclassified_SGB15265	Overweight	-6.91529151144249e-05	0.00109833765602698	390	173	0.949866307518312	0.993021180842005																									Agathobaculum_butyriciproducens	Obese
GGB9818_SGB15459	Obese	-2.73850019638181e-06	9.20675388752261e-05	240	53	0.976297329414565	0.995154382833436	Mediterraneibacter_glycyrrhizinilyticus	Overweight	-3.70916319296829e-06	2.46776169607189e-05	209	70	0.880678745564636	0.998448676882453	Veillonella_dispar	Obese	1.39076832187782e-05	0.00022810822337371	390	130	0.951416105772514	0.993032023069403																									Flavonifractor_plautii	Overweight
Pseudoruminococcus_massiliensis	Obese	3.70637660934534e-05	0.00184237447715453	240	41	0.983967635672779	0.995154382833436	GGB9621_SGB15073	Obese	-5.97610803860263e-05	0.000256235976029014	209	103	0.815828736369088	0.998448676882453	Eubacterium_sp_AF34_35BH	Overweight	-1.15696562041434e-05	0.000194497847726413	390	119	0.952631275020347	0.993032023069403																									Streptococcus_salivarius	Obese
Parabacteroides_merdae	Obese	6.0493316960767e-05	0.00275862873286958	240	146	0.982524301573471	0.995154382833436	Clostridium_symbiosum	Overweight	3.40827511454024e-06	6.65808928525216e-05	209	61	0.959226260847107	0.998448676882453	Gemmiger_formicilis	Obese	0.000104466260550582	0.00180147435863242	390	299	0.953820759629579	0.993793016897292																									GGB9694_SGB15203	Obese
Dialister_invisus	Obese	-0.0001185636168741	0.00511447106424911	240	129	0.981525742102255	0.995154382833436	Clostridium_symbiosum	Obese	-1.7239977586565e-05	6.83041240061783e-05	209	61	0.800996201515278	0.998448676882453	Lachnospiraceae_bacterium_WCA3_601_WT_6H	Obese	-0.000165977187041426	0.00452019380664116	390	275	0.970749268544337	0.995632406863538																									Bifidobacterium_pseudocatenulatum	Overweight
Alistipes_ihumii	Overweight	2.15879146365763e-05	0.000742539155532466	240	118	0.976832176214533	0.995154382833436	Negativibacillus_massiliensis	Overweight	-2.39434924523908e-05	0.000119580705877667	209	30	0.841509302492996	0.998448676882453	Clostridium_sp_AF27_2AA	Overweight	-1.7032308760322e-05	0.000384214222335698	390	202	0.964689766904485	0.995632406863538																									Anaeromassilibacillus_sp_An250	Overweight
Bacteroides_faecis	Overweight	-7.84799489902511e-05	0.00251760486670604	240	84	0.975159756019243	0.995154382833436	Clostridium_sp_AF20_17LB	Overweight	9.32162434428832e-06	0.000301154515442593	209	126	0.975338548351417	0.998448676882453	Dysosmobacter_sp_NSJ_60	Overweight	-4.41194639152071e-06	9.13171247710321e-05	390	331	0.961518531132587	0.995632406863538																									GGB3005_SGB3996	Obese
Coprobacter_fastidiosus	Overweight	1.468333760571e-05	0.000602776486354068	240	77	0.980587534338064	0.995154382833436	Clostridium_sp_AF20_17LB	Obese	-2.2580703440833e-05	0.000308948926434116	209	126	0.941809994506113	0.998448676882453	Phocea_massiliensis	Overweight	-1.5720954061825e-06	3.1684479468207e-05	390	217	0.960481842898587	0.995632406863538																									GGB9059_SGB13976	Obese
GGB4585_SGB6340	Overweight	2.52498165947318e-05	0.000733671046632878	240	36	0.972576296909266	0.995154382833436	Phocaeicola_massiliensis	Overweight	-0.0014394086355299	0.00594596600565224	209	41	0.808970084107703	0.998448676882453	Blautia_SGB4805	Overweight	-1.03066997321679e-06	2.96128692793519e-05	390	127	0.972273536193395	0.995632406863538																									Candidatus_Pararuminococcus_gallinarum	Overweight
GGB9523_SGB14922	Overweight	-5.04728054309039e-06	0.000240456907879557	240	28	0.983272019506601	0.995154382833436	Phocaeicola_massiliensis	Obese	-0.00111760543121208	0.00609985811223932	209	41	0.854816152241732	0.998448676882453	Roseburia_faecis	Overweight	0.000179818141170108	0.004551082811341	390	284	0.968526237346787	0.995632406863538																									Roseburia_faecis	Overweight
Coprococcus_eutactus	Obese	5.52644044919694e-05	0.0028906038086215	240	103	0.984763482717071	0.995371444945607	Bacteroides_finegoldii	Obese	0.000177561707217413	0.00129969439407993	209	38	0.891472938181987	0.998448676882453	Intestinibacter_bartlettii	Overweight	-2.57156468458532e-06	7.26415142187807e-05	390	243	0.971798976570676	0.995632406863538																									Roseburia_faecis	Obese
Intestinibacter_SGB6139	Obese	9.77277887998146e-07	5.86138088574629e-05	240	77	0.986712194062194	0.996042805826376	Eubacterium_sp_AF34_35BH	Overweight	-2.6144978373771e-05	0.000257004045309865	209	61	0.919075118178324	0.998448676882453	Lacrimispora_saccharolytica	Overweight	-7.91863736082445e-06	0.000169510028591039	390	187	0.962791705754115	0.995632406863538																									Eggerthellaceae_unclassified_SGB14341	Obese
Roseburia_sp_AF02_12	Overweight	5.27375691577779e-05	0.00351367431476622	240	142	0.988038171135386	0.996090327506926	Butyricicoccus_sp_AM29_23AC	Obese	-7.1768301141491e-05	0.000271014437100259	209	46	0.791431358448244	0.998448676882453	Turicibacter_sanguinis	Overweight	1.43536217300489e-06	3.15875277398265e-05	390	134	0.963805789588378	0.995632406863538																									Blautia_sp_MSK_21_1	Obese
Veillonella_dispar	Overweight	-3.63542900373835e-06	0.000370920055028156	240	82	0.992188692628457	0.998072959047569	Blautia_caecimuris	Overweight	-9.71158654633681e-07	3.32018198771186e-05	209	39	0.976694835550624	0.998448676882453	Evtepia_gabavorous	Overweight	-2.24340703310777e-06	7.96567025210492e-05	390	204	0.977562651459791	0.996046733707727																									Clostridia_unclassified_SGB14844	Overweight
GGB9705_SGB15224	Obese	1.18998293819689e-06	0.000207045443298946	240	59	0.995419340442811	0.99879955615457	Blautia_caecimuris	Obese	-6.53236772629745e-06	3.40611416422544e-05	209	39	0.848110273102888	0.998448676882453	Coprobacter_fastidiosus	Obese	-1.72180901143647e-05	0.000605757564131208	390	137	0.97735507749055	0.996046733707727																									Veillonella_dispar	Obese
Holdemania_filiformis	Obese	3.33824997770855e-07	6.30882764954683e-05	240	125	0.995782806626548	0.99879955615457	Blautia_glucerasea	Obese	0.000102372125402181	0.000377326476014015	209	67	0.786438802562644	0.998448676882453	Ruminococcus_bicirculans	Overweight	-0.000101672723743374	0.00479933021984394	390	307	0.983121468086222	0.997973392510165																									Clostridiales_unclassified_SGB15145	Overweight
Bacilli_unclassified_SGB6478	Obese	9.59556069649725e-06	0.00164540859108808	240	48	0.995352178044306	0.99879955615457	Anaerotignum_lactatifermentans	Obese	-2.03179049864036e-05	7.56673964769637e-05	209	31	0.788584586812778	0.998448676882453	Lachnospiraceae_bacterium_WCA3_601_WT_6H	Overweight	-9.57729421574589e-05	0.0044212238133832	390	275	0.982741236239502	0.997973392510165																									Phocaeicola_vulgatus	Overweight
Longicatena_caecimuris	Obese	-2.26698745831072e-07	9.23408011684658e-05	240	47	0.998043362375257	0.998979174248089	Clostridiales_bacterium_Choco116	Obese	-1.15856710118765e-05	0.000103742723484463	209	31	0.911193838546489	0.998448676882453	Candidatus_Geddesella_stercoravicola	Obese	-7.99178223848468e-07	3.58527524782814e-05	390	114	0.982240592030654	0.997973392510165																									Intestinibacter_SGB6139	Overweight
								GGB9557_SGB14966	Overweight	9.22788651444742e-06	5.06251974475399e-05	209	104	0.855552536387327	0.998448676882453	Clostridia_unclassified_SGB6376	Obese	7.13710264835121e-06	0.000302921290931163	390	51	0.981228661114739	0.997973392510165																									Ruminococcus_lactaris	Overweight
								Ruminococcus_lactaris	Obese	-0.000180144153554556	0.000902749793106426	209	127	0.842039032636507	0.998448676882453	Lentisphaeria_bacterium	Obese	6.57094527336792e-06	0.000353078624318501	390	108	0.985172268138664	0.998560269908121																									Paraprevotella_clara	Overweight
								Bacilli_unclassified_SGB6478	Overweight	-0.000281233908653719	0.0028262830908189	209	36	0.920837724025578	0.998448676882453	GGB9705_SGB15224	Obese	-3.48959778450826e-06	0.000211476841731357	390	100	0.986852709893341	0.999374680996599																									Lachnospira_SGB5076	Overweight
								Gemmiger_SGB15299	Overweight	7.83127382632298e-05	0.000822267932929691	209	50	0.924221556958851	0.998448676882453	Clostridium_fessum	Obese	-8.29019878830228e-06	0.0012556204038265	390	316	0.994739259088179	0.999538843313553																									GGB4585_SGB6340	Obese
								Gemmiger_SGB15299	Obese	5.38341070217971e-05	0.000843549679959067	209	50	0.949179756158709	0.998448676882453	Hungatella_hathewayi	Obese	-7.21147833039145e-07	7.3350564205193e-05	390	110	0.992166473527368	0.999538843313553
								GGB9633_SGB15090	Obese	0.000751336174016412	0.00283929805756202	209	41	0.791579968961955	0.998448676882453	Enterocloster_clostridioformis	Obese	-1.84671710132206e-06	0.000129991782182269	390	92	0.988680863670137	0.999538843313553
								Bifidobacterium_catenulatum	Overweight	-4.11655568856706e-05	0.000305715398852027	209	39	0.89302425030387	0.998448676882453	Candidatus_Avimicrobium_caecorum	Obese	-8.64079048837662e-07	0.000184210844159881	390	303	0.996262508728933	0.999558236822747
								Bacteroides_faecis	Obese	-0.000207273774042756	0.00257112428575528	209	80	0.935829591654595	0.998448676882453	Bacteroides_nordii	Obese	1.24763047203239e-06	0.000465578819487284	390	113	0.997864813857993	0.999558236822747
								Clostridia_unclassified_SGB6376	Obese	3.9977367085947e-05	0.00027287934794922	209	29	0.883675693085929	0.998448676882453
								GGB9347_SGB14313	Overweight	0.00020374717244466	0.0011551714617382	209	30	0.860178865614864	0.998448676882453
								GGB4599_SGB6362	Overweight	-8.38692067608671e-05	0.000848162265655959	209	25	0.921331871174228	0.998448676882453
								Senegalimassilia_anaerobia	Obese	-1.72147557716578e-06	3.51952867004759e-05	209	38	0.961039147328905	0.998448676882453
								GGB9634_SGB15093	Obese	8.66905847816268e-06	0.00104381528996455	209	41	0.993381960161721	0.998448676882453
								Eggerthellaceae_bacterium	Overweight	2.43997362751498e-05	0.000120383818227255	209	27	0.839593163944995	0.998448676882453
								GGB9633_SGB15091	Overweight	-0.000583069773327324	0.00270828694635861	209	41	0.829764313815872	0.998448676882453
								Butyricimonas_faecihominis	Obese	-8.00324022056605e-05	0.000352638371682275	209	33	0.820696680650507	0.998448676882453
								Parabacteroides_goldsteinii	Overweight	-0.00023161630739151	0.000819648206334725	209	25	0.777796894431067	0.998448676882453
								Parabacteroides_goldsteinii	Obese	0.000162240115474406	0.000840862150210836	209	25	0.847201856441914	0.998448676882453
[truncated: 94 more columns]

## Sheet: S10
WHR at one year postpartum (categorised)																								WHR at one year postpartum (continuous)																								WHR at two years' postpartum (categorised)
Early pregnancy								Late pregnancy								Change from early to late pregnancy								Early pregnancy								Late pregnancy								Change from early to late pregnancy								Early pregnancy
feature	value	coef	stderr	N	N.not.0	pval	qval	feature	value	coef	stderr	N	N.not.0	pval	qval	feature	value	coef	stderr	N	N.not.0	pval	qval	feature	value	coef	stderr	N	N.not.0	pval	qval	feature	value	coef	stderr	N	N.not.0	pval	qval	feature	value	coef	stderr	N	N.not.0	pval	qval	feature	value
Lachnospira_eligens	High	0.00444203474945908	0.00196326880377945	240	192	0.0246167906988017	0.895208912171036	Ruminococcaceae_bacterium	High	0.00481687894719138	0.00137025911152353	208	196	0.000545571419299847	0.225027817291623	Ruminococcaceae_bacterium	High	0.00399930681329123	0.00148884019791355	386	361	0.00789982411542097	0.588624825864111	Intestinibacter_bartlettii	WHR	-8.2522764706004e-05	2.92265925383921e-05	240	145	0.00517540411337026	0.668220686821348	Ruminococcaceae_bacterium	WHR	0.0018520967738178	0.000669264069038143	208	196	0.00619258412344934	0.620951047920887	GGB9347_SGB14313	WHR	0.00111090876371641	0.000415729127426417	386	54	0.00822366143516149	0.705185497231428	GGB9705_SGB15224	High
Ruminococcaceae_unclassified_SGB4191	High	0.00269352485431652	0.00132131271124798	240	111	0.0426672770044814	0.895208912171036	Ruminococcaceae_unclassified_SGB4191	High	0.00230432014430917	0.000881854067947797	208	97	0.00967005807589315	0.729087421208161	Ruminococcaceae_unclassified_SGB4191	High	0.00297773292070848	0.00107923606966434	386	184	0.00639155667865416	0.588624825864111	Lentisphaeria_bacterium	WHR	0.000436267201512387	0.000143499116868471	240	61	0.00264421066288819	0.668220686821348	GGB9524_SGB14924	WHR	0.000290086453664612	0.00010756121959944	208	83	0.00760736745411447	0.662444746302163	GGB9634_SGB15093	WHR	-0.0010265611406701	0.000414186321549149	386	72	0.0141093879754505	0.705185497231428	Intestinibacter_bartlettii	High
Clostridiales_bacterium_KLE1615	High	0.000423810369900419	0.000231086361788789	240	209	0.067976047927865	0.895208912171036	GGB9557_SGB14966	High	8.62377134568752e-05	3.31219593148321e-05	208	102	0.00992993000298104	0.729087421208161	Clostridiales_bacterium_KLE1615	High	0.00064582885273477	0.000228151832105613	386	338	0.0051699762626394	0.588624825864111	Clostridia_unclassified_SGB4447	WHR	7.2256896320515e-05	2.700179938321e-05	240	57	0.00799858272969613	0.766301025033048	Ruminococcaceae_unclassified_SGB15265	WHR	0.00112861335915957	0.000489355415179638	208	91	0.0221380348644042	0.718268920678564	Bacteroides_ovatus	WHR	-0.00551482554278866	0.00225733953395265	386	355	0.0155230585914418	0.714836848135895	Candidatus_Cibiobacter_qucibialis	High
Christensenellaceae_bacterium	High	-0.000206004380122259	0.000113235619638903	240	206	0.0702018013347283	0.895208912171036	GGB9524_SGB14924	High	0.000498933574548486	0.000224026712009755	208	83	0.0270773430582157	0.756653017305586	Candidatus_Allochristensenella_caecavium	High	-2.47195112136674e-05	9.35416230375231e-06	386	297	0.00894760864505706	0.588624825864111	GGB3746_SGB5089	WHR	0.00152637615649958	0.000593065586644678	240	153	0.0107036189317293	0.778367168715352	Clostridiales_bacterium_KLE1615	WHR	0.000320930893871197	0.000132870643623255	208	181	0.0166373587798155	0.718268920678564	Ruminococcaceae_bacterium	WHR	0.0016653085200186	0.000719398111836053	386	361	0.0217425388183261	0.756296299153533	Eubacterium_siraeum	High
Blautia_obeum	High	0.000529875397372335	0.000265425618199414	240	202	0.0471040538550967	0.895208912171036	Blautia_caecimuris	High	-4.96320501219312e-05	2.26860983112576e-05	208	40	0.0298688834991492	0.756653017305586	Clostridium_sp_AF20_17LB	High	0.000517021492631461	0.000193570305334504	386	246	0.00825241419664895	0.588624825864111	Anaerotruncus_massiliensis	WHR	0.000124747562427375	4.77282127393967e-05	240	49	0.00956102873173571	0.778367168715352	Blautia_faecis	WHR	0.000448690019611204	0.000187997579714121	208	203	0.0179526371950569	0.718268920678564	Candidatus_Woodwardibium_gallinarum	WHR	7.46141128564207e-05	3.20326133876005e-05	386	98	0.0209460600093525	0.756296299153533	Bacteroides_xylanisolvens	High
GGB9176_SGB14114	High	0.00162309224310395	0.000730574088590801	240	51	0.0273017595364618	0.895208912171036	Paraprevotella_clara	High	0.00222948789325657	0.000995109757932519	208	44	0.0261845651450245	0.756653017305586	Clostridiales_bacterium	High	-0.00114760928504764	0.000457617227672671	386	355	0.0130285615429248	0.643212339202947	Bacteroides_ovatus	WHR	-0.00628772054500491	0.00242630415458283	240	219	0.010181598847959	0.778367168715352	Pseudoflavonifractor_SGB15156	WHR	0.000201564710177748	8.44643087284245e-05	208	85	0.0179664200088227	0.718268920678564	Ruminococcaceae_unclassified_SGB15265	WHR	0.000646149127149174	0.0003496865590809	386	171	0.0662638847214694	0.790405720752501	Ruminococcus_callidus	High
Lawsonibacter_sp_NSJ_51	High	0.000223366144724468	0.000116167751045924	240	100	0.0557689429519253	0.895208912171036	Ruminococcus_bicirculans	High	-0.00691427147040106	0.00350497116585937	208	164	0.0499352689291484	0.767124433278709	Lactobacillus_acidophilus	High	0.000153295820333174	6.27711016488249e-05	386	75	0.0150691703809029	0.643212339202947	GGB4603_SGB6367	WHR	0.000595228146365769	0.000244542068255979	240	31	0.0157104311324335	0.91755154084061	GGB9758_SGB15368	WHR	0.00336154481931306	0.00143117364985151	208	90	0.0198296439254458	0.718268920678564	Ruminococcaceae_unclassified_SGB4191	WHR	0.000939986731441147	0.000525072786062733	386	184	0.0750928344906014	0.790405720752501	Clostridium_sp_AF36_4	High
Clostridium_spiroforme	High	-3.95640649450911e-05	2.20382370922614e-05	240	88	0.0739564317284849	0.895208912171036	Clostridiales_bacterium_KLE1615	High	0.000584577617868059	0.000276086836834702	208	181	0.0354894035534645	0.767124433278709	Clostridia_unclassified_SGB6317	High	0.0021291483364645	0.000876138956693705	386	98	0.0160687193659991	0.643212339202947	Lachnospiraceae_bacterium_WCA3_601_WT_6H	WHR	-0.00200503423506089	0.00142600853629212	240	166	0.161089816042825	0.927474047452754	Anaerotignum_faecicola	WHR	0.000209310555309876	9.16739321872933e-05	208	84	0.0234908947787328	0.723211481876397	Clostridiales_bacterium_KLE1615	WHR	0.000216072942365005	0.000110941662607234	386	338	0.0530066117664347	0.790405720752501	GGB9602_SGB15031	High
Blautia_SGB4805	High	4.19269147259992e-05	2.1339573778208e-05	240	76	0.0506739963609889	0.895208912171036	Clostridiales_bacterium	High	-0.00112728984727012	0.000572038039440976	208	189	0.0501711693069753	0.767124433278709	GGB9557_SGB14966	High	5.83945560850518e-05	2.44986440722713e-05	386	183	0.0181798912557428	0.643987686405351	Clostridia_unclassified_SGB4367	WHR	-0.00134561208318135	0.00123637477861755	240	51	0.27760374004806	0.927474047452754	Ruminococcaceae_unclassified_SGB4191	WHR	0.000904669268990701	0.000428338830767485	208	97	0.0359494935778583	0.741902735595802	GGB9524_SGB14924	WHR	0.000177992899295078	9.93520986878953e-05	386	156	0.0748779370567788	0.790405720752501	Blautia_massiliensis	High
GGB9059_SGB13976	High	0.00795576623666577	0.00339392927920051	240	33	0.0199435127517295	0.895208912171036	Clostridia_unclassified_SGB4447	High	0.000127640200892444	6.5215851664396e-05	208	40	0.0517443807946732	0.767124433278709	Candidatus_Borkfalkia_ceftriaxoniphila	High	0.000321700490633561	0.000138066979297393	386	199	0.0209073320893532	0.650280369207418	Candidatus_Cibiobacter_qucibialis	WHR	-0.000848957659178798	0.000752656076580916	240	198	0.260542795100965	0.927474047452754	Hydrogeniiclostidium_mannosilyticum	WHR	5.88548630674855e-05	2.82817012392154e-05	208	88	0.0387313479675249	0.773802888117146	Lachnospira_pectinoschiza	WHR	-0.000916146034568947	0.000462445811353614	386	198	0.0490958177851605	0.790405720752501	Roseburia_intestinalis	High
GGB3278_SGB4328	High	0.00224972968485031	0.00107017672481134	240	38	0.0366474091697847	0.895208912171036	Anaerotruncus_colihominis	High	-7.58050357281706e-05	3.85905385487739e-05	208	77	0.0509039486437006	0.767124433278709	GGB3278_SGB4328	High	0.00210347583008588	0.000921054265760667	386	60	0.0235466217101058	0.671998685574704	Alistipes_shahii	WHR	0.00127385934212083	0.00100094564152131	240	162	0.204453701080614	0.927474047452754	GGB9634_SGB15093	WHR	-0.000645590024985613	0.000324058424608789	208	40	0.0477367985236719	0.800443818102285	Candidatus_Allochristensenella_caecavium	WHR	-8.93436657250364e-06	4.53509668367287e-06	386	297	0.0503580394902856	0.790405720752501	Blautia_wexlerae	High
Dorea_sp_AF24_7LB	High	5.69244570299024e-05	2.65650164012153e-05	240	90	0.0331998268197274	0.895208912171036	Candidatus_Woodwardibium_gallinarum	High	0.000157566312906417	7.53921072701527e-05	208	55	0.0379117309283499	0.767124433278709	Clostridium_sp_AF15_49	High	0.00353724476497952	0.00154532640832139	386	114	0.0232345710276782	0.671998685574704	Alistipes_putredinis	WHR	0.00248373938693525	0.00184767624550079	240	193	0.180221212545572	0.927474047452754	Clostridia_unclassified_SGB4447	WHR	6.12331134541731e-05	3.14955929881224e-05	208	40	0.0533050693043212	0.822000265862469	Clostridia_unclassified_SGB4447	WHR	5.16958468820662e-05	2.62719754829359e-05	386	79	0.0506281245714414	0.790405720752501	Dysosmobacter_welbionis	High
GGB4603_SGB6367	High	0.000910732711653325	0.000497884800169721	240	31	0.0686926265760071	0.895208912171036	Clostridium_sp_AT4	High	-0.000924194501912711	0.000445856926789231	208	79	0.0394942904464681	0.767124433278709	Lachnospira_eligens	High	0.00399098404518585	0.00181219555375647	386	319	0.0289081857459829	0.70936691609423	Eubacterium_siraeum	WHR	-0.00124509024311184	0.00113996018647629	240	155	0.275903394904967	0.927474047452754	Dialister_invisus	WHR	-0.00187824742077768	0.000973670977755532	208	100	0.0551705668916489	0.829156951678395	GGB9818_SGB15459	WHR	-6.81813642400227e-05	3.55800754006176e-05	386	88	0.0569052228844682	0.790405720752501	Bacilli_unclassified_SGB6571	High
Clostridium_sp_AF20_17LB	High	0.000506771136228084	0.000226076913755892	240	152	0.0259639428890406	0.895208912171036	Clostridium_sp_AF20_17LB	High	0.000396221455241637	0.000198206344868719	208	124	0.0469860612534467	0.767124433278709	GGB9699_SGB15216	High	-0.00207550511208991	0.00100684302238923	386	315	0.040694608476561	0.70936691609423	Ruminococcaceae_bacterium	WHR	0.00132241834952109	0.000867775264675204	240	221	0.128933478691104	0.927474047452754	Candidatus_Cibiobacter_qucibialis	WHR	0.00166403454095474	0.000879029681447456	208	177	0.0598266519266839	0.832693974493231	Enterocloster_asparagiformis	WHR	-3.23190622884584e-05	1.75204322950845e-05	386	116	0.0667227483557433	0.790405720752501	GGB9632_SGB15089	High
GGB6606_SGB9340	High	-0.00076394319502444	0.00042660289721514	240	29	0.0746761486754851	0.895208912171036	Clostridia_unclassified_SGB6317	High	0.00199980514633739	0.000986775306476136	208	58	0.0440575364495579	0.767124433278709	Lactococcus_lactis	High	0.00112574091795362	0.000542345313548597	386	196	0.03933623371911	0.70936691609423	Bacteroides_xylanisolvens	WHR	-0.00360032982485037	0.00212652011926495	240	137	0.091827758219638	0.927474047452754	GGB9632_SGB15089	WHR	0.00165678238439052	0.000870474650903675	208	134	0.0584656332794455	0.832693974493231	Candidatus_Borkfalkia_ceftriaxoniphila	WHR	0.000123344110738459	6.67446507249166e-05	386	199	0.0662340988002966	0.790405720752501	Bacteroides_clarus	High
Lactobacillus_acidophilus	High	0.000185645680585564	8.68172381974457e-05	240	52	0.0335661243256099	0.895208912171036	Candidatus_Allochristensenella_caecavium	High	-2.11962844750069e-05	1.13351498897534e-05	208	157	0.0629803164926099	0.793451707933958	Phocea_massiliensis	High	-4.2580221752808e-05	2.09463933665945e-05	386	215	0.043531649932579	0.70936691609423	Lachnospira_eligens	WHR	0.0014416139647102	0.000975961072097971	240	192	0.141041127940953	0.927474047452754	GGB9627_SGB15081	WHR	0.000150590065706052	8.03885215349295e-05	208	72	0.0625185571903863	0.832693974493231	GGB9758_SGB15368	WHR	0.00261007063043937	0.00129706229788419	386	158	0.0456715182160048	0.790405720752501	GGB3277_SGB4327	High
Paraprevotella_clara	High	0.00318180840387926	0.00149905649347545	240	55	0.0348852413096703	0.895208912171036	Clostridium_sp_AF15_49	High	0.0031570753827112	0.00168094086866511	208	65	0.0618442500574882	0.793451707933958	Enterocloster_asparagiformis	High	-7.43733870832048e-05	3.63629847239821e-05	386	116	0.0422721275112263	0.70936691609423	Blautia_wexlerae	WHR	-0.000377536275896921	0.000353070479148388	240	240	0.286082847514298	0.927474047452754	Blautia_SGB4831	WHR	5.41464053626955e-05	2.83695097803503e-05	208	75	0.0577732380198436	0.832693974493231	Intestinibacter_bartlettii	WHR	-4.65782502145392e-05	2.28238921302147e-05	386	241	0.0427262140716506	0.790405720752501	Methanobrevibacter_smithii	High
Lentisphaeria_bacterium	High	0.000721443390491283	0.000292506194174153	240	61	0.0143940904630536	0.895208912171036	Lacrimispora_amygdalina	High	-0.000839014667214415	0.000459655406873106	208	177	0.0694759399813905	0.815473845531571	Blautia_SGB4805	High	4.21206356923904e-05	1.89865957831712e-05	386	124	0.027768325377369	0.70936691609423	GGB9342_SGB14306	WHR	0.00180905845280273	0.00151269503389814	240	75	0.232987556422021	0.927474047452754	GGB9537_SGB14940	WHR	2.11668965354987e-05	1.12161644063264e-05	208	51	0.0606144781869688	0.832693974493231	Eubacterium_sp_AF15_50	WHR	-0.000136138816547548	7.43542943308261e-05	386	131	0.0687526160790172	0.790405720752501	Lachnospiraceae_bacterium	High
Clostridia_unclassified_SGB6317	High	0.00183359356251398	0.000805633192967057	240	47	0.0237890688510837	0.895208912171036	Bacteroides_fragilis	High	-0.00379795393145274	0.00210338802562919	208	140	0.0725095596431311	0.818958656264565	Anaerotruncus_colihominis	High	-7.72243924498385e-05	3.8312311625817e-05	386	153	0.0453151308400059	0.70936691609423	Clostridiaceae_bacterium	WHR	-0.000231227712468242	0.000204831866427361	240	236	0.260156559070695	0.927474047452754	Bacteroides_eggerthii	WHR	-0.00436986560161206	0.002375632628004	208	36	0.0673611577282638	0.833767892371792	Turicibacter_sanguinis	WHR	-1.83168513349945e-05	1.01810813354312e-05	386	132	0.0736676834107817	0.790405720752501	Coprococcus_comes	High
Clostridium_sp_AF15_49	High	0.00392270815384126	0.00218347220085412	240	64	0.0737490384406728	0.895208912171036	Anaerotignum_faecicola	High	0.000324506990957437	0.000190953767429576	208	84	0.0908301783977108	0.818958656264565	Candidatus_Woodwardibium_gallinarum	High	0.000135196787247462	6.68632588471521e-05	386	98	0.0446498280688312	0.70936691609423	Anaerostipes_hadrus	WHR	0.000370957278733104	0.000320017715055222	240	235	0.247612626834916	0.927474047452754	Bacteroides_ovatus	WHR	-0.00420845652192533	0.0023418629740186	208	192	0.0738664381846499	0.841042247077607	GGB9635_SGB15106	WHR	-0.00213971066883607	0.00113590563234938	386	104	0.0612085282136563	0.790405720752501	Odoribacter_splanchnicus	High
Ruminococcaceae_bacterium	High	0.00220180747660436	0.00175982060903135	240	221	0.212177460597999	0.903357964793426	GGB9699_SGB15216	High	-0.00157306570715656	0.000967342894170454	208	171	0.10551983522922	0.818958656264565	Clostridium_sp_AT4	High	-0.00129790406571987	0.000585982083293315	386	148	0.0280133721531894	0.70936691609423	Methanobrevibacter_smithii	WHR	7.92711677328857e-05	5.52834896726493e-05	240	45	0.152988161892984	0.927474047452754	GGB9818_SGB15459	WHR	-7.68268676283615e-05	4.22932613500168e-05	208	50	0.0708171611975943	0.841042247077607	Lentisphaeria_bacterium	WHR	0.000235586837061501	0.000109653611887264	386	104	0.0330058762810778	0.790405720752501	Coprococcus_catus	High
GGB9677_SGB15180	High	-0.000254918086578698	0.000221150122465327	240	31	0.250259783861601	0.903357964793426	Roseburia_sp_AF02_12	High	0.00345222220401623	0.00208254397669913	208	137	0.0989787507400433	0.818958656264565	Lentisphaeria_bacterium	High	0.000468974255549902	0.000228306927410202	386	104	0.0413998345764696	0.70936691609423	Alistipes_onderdonkii	WHR	-0.00455949664562342	0.00317194208246268	240	203	0.151980434179567	0.927474047452754	Clostridium_sp_AT4	WHR	-0.00037712797355143	0.000215970087504628	208	79	0.0823421153202861	0.841042247077607	GGB9608_SGB15041	WHR	2.29309612277708e-05	1.32699657188358e-05	386	51	0.0856875301835412	0.811351811861715	Alistipes_onderdonkii	High
Bacteroides_xylanisolvens	High	-0.00528775245160138	0.00431830230465351	240	137	0.222044933928263	0.903357964793426	GGB9627_SGB15081	High	0.000294046532777135	0.000166641651506011	208	72	0.0791980124082726	0.818958656264565	GGB4585_SGB6340	High	0.00120619476702546	0.000549483058037688	386	58	0.0294255343650524	0.70936691609423	Eubacterium_ramulus	WHR	-8.56021946808728e-05	7.75132751369528e-05	240	168	0.270618660486374	0.927474047452754	GGB2982_SGB3964	WHR	3.33145500928221e-05	1.92987571027638e-05	208	121	0.0858775683950438	0.841042247077607	Clostridium_sp_AT4	WHR	-0.000481507871683574	0.000283283304954884	386	148	0.0908977074984633	0.811351811861715	GGB9615_SGB15053	High
Eubacterium_rectale	High	-0.00491100397554643	0.00354460084581735	240	217	0.167275001554366	0.903357964793426	Pseudoflavonifractor_SGB15156	High	0.000307898879358584	0.000176071631716141	208	85	0.0819060315843908	0.818958656264565	GGB6606_SGB9340	High	-0.000663646294307599	0.000340124110627371	386	43	0.0525782035185772	0.724134618968527	Lacrimispora_celerecrescens	WHR	8.82295049478613e-05	7.53523955649381e-05	240	143	0.242880820559146	0.927474047452754	GGB9695_SGB15211	WHR	0.000184408081687924	0.00010521224269394	208	52	0.0812128580515156	0.841042247077607	Barnesiella_intestinihominis	WHR	0.00145803118481896	0.000914394874203348	386	242	0.112561764185017	0.825772505243569	Roseburia_sp_AF02_12	High
Blautia_massiliensis	High	-0.000679809495228704	0.000401586194546303	240	211	0.0918755802598695	0.903357964793426	Escherichia_coli	High	-0.00258687843693255	0.00153336763252345	208	126	0.0931832470343229	0.818958656264565	GGB9634_SGB15093	High	-0.00170607299945523	0.000866713581931681	386	72	0.0505444844369802	0.724134618968527	GGB9524_SGB14924	WHR	0.000164108172487659	0.00013881173063309	240	95	0.23836009706872	0.927474047452754	Blautia_SGB4805	WHR	1.77275720247693e-05	1.0508428967803e-05	208	68	0.0931969120890794	0.845522585482887	Blautia_faecis	WHR	0.00026806859249177	0.000164253082122766	386	375	0.104408358530043	0.825772505243569	Oscillibacter_sp_ER4	High
Blautia_wexlerae	High	-0.00112503067010749	0.000712700965248959	240	240	0.115845253523989	0.903357964793426	Bacteroides_ovatus	High	-0.00763649147214851	0.00485902778469677	208	192	0.117654158202674	0.818958656264565	Phascolarctobacterium_faecium	High	-0.00263857614123586	0.0014135411068829	386	167	0.0635688753797184	0.729562019390362	Lachnospira_pectinoschiza	WHR	-0.000702817295158974	0.000445077307833989	240	127	0.115720133866923	0.927474047452754	GGB9347_SGB14313	WHR	0.000623008269214981	0.000366662071164895	208	29	0.0908803861348146	0.845522585482887	Pseudoflavonifractor_SGB15156	WHR	0.000122279841759486	7.39770672711202e-05	386	144	0.100076041528712	0.825772505243569	GGB9627_SGB15081	High
GGB9342_SGB14306	High	0.00510846091044403	0.0030533699214742	240	75	0.0957058951538128	0.903357964793426	Firmicutes_bacterium	High	4.8564992381817e-05	3.05562231377556e-05	208	100	0.113589735475856	0.818958656264565	Escherichia_coli	High	-0.00174793071883002	0.000937561985794949	386	236	0.0638936991989608	0.729562019390362	Gemmiger_formicilis	WHR	-0.000887780863845054	0.00064539314051318	240	178	0.170323902881446	0.927474047452754	Blautia_obeum	WHR	0.000275203732330717	0.000167640409856011	208	181	0.102270019901584	0.854769458295241	Ruminococcaceae_bacterium_D5	WHR	3.02698101063418e-05	1.87639688658149e-05	386	72	0.108445787141986	0.825772505243569	GGB3746_SGB5089	High
Anaerostipes_hadrus	High	0.000915653983117985	0.00064696261376302	240	235	0.158359619194155	0.903357964793426	Lactococcus_lactis	High	0.00136677385221231	0.000839048863260509	208	102	0.104928484338459	0.818958656264565	GGB9176_SGB14114	High	0.00120598759841922	0.000648154326221319	386	86	0.0644158542113799	0.729562019390362	GGB9590_SGB15012	WHR	-9.55651124389409e-05	7.01635764586489e-05	240	32	0.174549480850965	0.927474047452754	Blautia_massiliensis	WHR	0.000507754639770042	0.000332561800056863	208	181	0.128423382028387	0.855525968006311	Phocea_massiliensis	WHR	-1.67905628590969e-05	1.01086760354081e-05	386	215	0.0984436163475319	0.825772505243569	Agathobaculum_butyriciproducens	High
Odoribacter_splanchnicus	High	0.000921482260429314	0.000636713057419057	240	179	0.149219043700371	0.903357964793426	Enterocloster_bolteae	High	-0.000200841978178212	0.000119874449683424	208	116	0.0954432835659156	0.818958656264565	Paraprevotella_clara	High	0.00214019342467625	0.00112996864633726	386	83	0.0598161168211859	0.729562019390362	GGB3537_SGB4727	WHR	-5.15566821154426e-05	4.36570547213697e-05	240	132	0.238870476957443	0.927474047452754	Ruminococcaceae_unclassified_SGB15236	WHR	0.00044263805406346	0.000281799221430294	208	83	0.117852060480663	0.855525968006311	Blautia_SGB4805	WHR	1.51738186752449e-05	9.1831058371512e-06	386	124	0.10019433992358	0.825772505243569	GGB9186_SGB14125	High
Coprococcus_catus	High	8.52465889047652e-05	6.56957258261794e-05	240	136	0.195754557318094	0.903357964793426	Hungatella_hathewayi	High	-9.47056923751913e-05	5.9486318631332e-05	208	55	0.112983068735573	0.818958656264565	GGB9694_SGB15201	High	0.000806901199224797	0.000444271837625067	386	106	0.0709891565984177	0.753826887311214	Adlercreutzia_equolifaciens	WHR	3.44802347037144e-05	2.93251428104428e-05	240	172	0.240921075021261	0.927474047452754	Coprococcus_comes	WHR	0.00022150156736736	0.000142758411011262	208	173	0.122375150058076	0.855525968006311	Pseudoflavonifractor_capillosus	WHR	1.18890424622273e-05	7.20119169161002e-06	386	185	0.100476132011353	0.825772505243569	Phascolarctobacterium_faecium	High
Alistipes_onderdonkii	High	-0.0113498161420189	0.00640677217723225	240	203	0.0778254903238984	0.903357964793426	GGB9758_SGB15368	High	0.00478302982170109	0.00298575312080494	208	90	0.110776884142741	0.818958656264565	Flavonifractor_plautii	High	-0.000571462003412395	0.000321943192915004	386	338	0.077571974003935	0.761628738039582	Clostridium_sp_AF34_13	WHR	0.00012248908185614	0.000112682190697031	240	69	0.278186048042748	0.927474047452754	Intestinimonas_gabonensis	WHR	1.12843934044051e-05	7.11874591516476e-06	208	127	0.114540719417505	0.855525968006311	Bacteroides_eggerthii	WHR	-0.00356038703875622	0.00222948281175331	386	70	0.112019795350139	0.825772505243569	Coriobacteriia_bacterium	High
GGB9615_SGB15053	High	-0.000799274280821963	0.000514968977675092	240	108	0.12204794110764	0.903357964793426	Anaerotignum_lactatifermentans	High	-7.9978431235044e-05	4.89153218168461e-05	208	31	0.103645975956228	0.818958656264565	Alistipes_indistinctus	High	-0.000522575763086597	0.00029621397906605	386	195	0.0793880117826275	0.761628738039582	Ruthenibacterium_lactatiformans	WHR	0.000201312863002268	0.000185154826233217	240	233	0.278081868784048	0.927474047452754	Lachnoclostridium_sp_An131	WHR	1.23688320190206e-05	8.10205893787448e-06	208	64	0.128465560691043	0.855525968006311	GGB9695_SGB15211	WHR	0.000112826161988985	7.0430300077975e-05	386	88	0.110909360732184	0.825772505243569	Lachnospira_pectinoschiza	High
Eubacterium_ramulus	High	-0.000182962821950622	0.000156883813432669	240	168	0.244755593527734	0.903357964793426	GGB6606_SGB9340	High	-0.000569404626342124	0.000348985194753684	208	26	0.1043692271197	0.818958656264565	GGB9581_SGB79823	High	7.15605298190522e-05	4.05532628805111e-05	386	60	0.079316667301112	0.761628738039582	GGB9176_SGB14114	WHR	0.000620784018732894	0.00036243184106465	240	51	0.0881214337833033	0.927474047452754	Candidatus_Woodwardibium_gallinarum	WHR	5.97503375061471e-05	3.65606847924267e-05	208	55	0.103805548139479	0.855525968006311	Fusicatenibacter_saccharivorans	WHR	0.00045566964272082	0.000297220859227442	386	375	0.126996961363665	0.827118454453543	Lachnospira_sp_NSJ_43	High
GGB3746_SGB5089	High	0.0017662215503755	0.0012125565667479	240	153	0.146618241290119	0.903357964793426	GGB9581_SGB79823	High	5.84230008420724e-05	3.69820992719546e-05	208	33	0.115773306988319	0.818958656264565	Bacteroides_ovatus	High	-0.00808702207605153	0.00473369467465119	386	355	0.0892772732224896	0.765578901495973	Lawsonibacter_sp_NSJ_51	WHR	7.98721455363146e-05	5.76023356944326e-05	240	100	0.166932131230349	0.927474047452754	Eubacterium_sp_AF15_50	WHR	-0.000146795963985685	9.53574737450203e-05	208	69	0.125312702491741	0.855525968006311	Ruminococcaceae_unclassified_SGB15236	WHR	0.000382146154091579	0.000249721205482634	386	151	0.127690506505621	0.827118454453543	Anaerotruncus_massiliensis	High
Clostridium_sp_AM22_11AC	High	-0.00124832896837912	0.000829649531595998	240	192	0.133817512680984	0.903357964793426	Coprococcus_eutactus	High	0.00326544606102578	0.00189344618263592	208	97	0.0861752353179075	0.818958656264565	Candidatus_Parachristensenella_avicola	High	-3.38075857205363e-05	2.00517346807173e-05	386	127	0.0935153381306156	0.765578901495973	Clostridium_spiroforme	WHR	-1.439960994406e-05	1.09208619432045e-05	240	88	0.188663000072453	0.927474047452754	Clostridia_unclassified_SGB6276	WHR	0.000955656649710682	0.000597986931612599	208	72	0.111626468796868	0.855525968006311	Lacrimispora_celerecrescens	WHR	0.000146017168571634	9.60951868608672e-05	386	243	0.130380161874975	0.827118454453543	Romboutsia_timonensis	High
Phascolarctobacterium_faecium	High	-0.00235025260754805	0.00144753654203437	240	97	0.105856579577129	0.903357964793426	GGB9635_SGB15106	High	0.00412372262515343	0.00243933041642324	208	57	0.0925192863667232	0.818958656264565	Enterocloster_citroniae	High	-4.41457328645986e-05	2.53936228502476e-05	386	250	0.0838307294963312	0.765578901495973	Candidatus_Allochristensenella_caecavium	WHR	-9.95168876616974e-06	6.22905416859244e-06	240	187	0.111530008099563	0.927474047452754	Senegalimassilia_anaerobia	WHR	1.69544002995578e-05	1.09874411082869e-05	208	38	0.124426579804972	0.855525968006311	Blautia_obeum	WHR	0.000148213481930127	0.000100043554454374	386	333	0.140214948148879	0.827118454453543	Holdemania_sp_Marseille_P2844	High
Akkermansia_muciniphila	High	-0.00163961856293566	0.00125444788833476	240	156	0.192531978969017	0.903357964793426	GGB9695_SGB15211	High	0.000392475510971641	0.000217787759876049	208	52	0.0730660782542795	0.818958656264565	Ruminococcus_lactaris	High	0.000934405179782641	0.000542235442863371	386	230	0.0865517569470445	0.765578901495973	Firmicutes_bacterium	WHR	-1.60670249947111e-05	1.38324896188698e-05	240	120	0.246652059976052	0.927474047452754	Lachnospira_pectinoschiza	WHR	-0.000889881115485552	0.000589059908023309	208	104	0.132480463724617	0.863449246138462	Dorea_sp_AF36_15AT	WHR	1.42077171573438e-05	9.5400505075879e-06	386	299	0.138156484274088	0.827118454453543	GGB9694_SGB15203	High
Clostridium_phoceensis	High	0.000296382819358378	0.000186340797102048	240	214	0.113116776101691	0.903357964793426	Butyricimonas_paravirosa	High	-0.00019957218665547	0.000126869703092881	208	38	0.117320427702137	0.818958656264565	Clostridia_unclassified_SGB4447	High	9.09184599342735e-05	5.4808047101854e-05	386	79	0.0988773691386941	0.788031666354667	Lactococcus_lactis	WHR	0.00022029121343864	0.000136603471882468	240	135	0.108226055326503	0.927474047452754	Anaeromassilibacillus_sp_An250	WHR	0.000115850058422523	7.75222661685276e-05	208	163	0.136676654929782	0.863449246138462	GGB9694_SGB15201	WHR	0.000317425200650555	0.000214250169806739	386	106	0.140195315796664	0.827118454453543	Pseudoflavonifractor_SGB15156	High
Gemmiger_formicilis	High	-0.00216344248489125	0.00130418772741692	240	178	0.0985407534907447	0.903357964793426	Prevotella_copri_clade_A	High	-0.0329180873917639	0.0200488529936266	208	59	0.102215525214544	0.818958656264565	Enterocloster_bolteae	High	-0.000154257035696277	9.38164648857289e-05	386	227	0.10186183177883	0.788031666354667	Anaeromassilibacillus_sp_An250	WHR	-7.93392775365244e-05	5.64801885995673e-05	240	175	0.161481330901482	0.927474047452754	GGB9608_SGB15041	WHR	2.18353165397295e-05	1.47910060864287e-05	208	29	0.141479872825292	0.865469710638108	Bacilli_unclassified_SGB6473	WHR	0.00036906435812585	0.000245934108790477	386	68	0.135184973879184	0.827118454453543	Escherichia_coli	High
Anaerotruncus_massiliensis	High	0.000145334885714784	9.76062725644772e-05	240	49	0.13788997260302	0.903357964793426	Anaerotruncus_rubiinfantis	High	1.97562662202382e-05	1.28328548137873e-05	208	100	0.125293498983584	0.822731437381718	GGB9512_SGB14909	High	-0.00019885783825691	0.000120894749721462	386	58	0.101729325080584	0.788031666354667	Phocea_massiliensis	WHR	-1.42334723886969e-05	1.22344913223713e-05	240	136	0.245904001262487	0.927474047452754	Methanobrevibacter_smithii	WHR	0.000194824543897204	0.000133574338653188	208	44	0.146290246846683	0.874946126044809	Clostridia_unclassified_SGB6317	WHR	0.000645908639052914	0.000425367391040318	386	98	0.130640111192045	0.827118454453543	Bacteroides_ovatus	High
Escherichia_coli	High	-0.000651283778168182	0.000465281894854825	240	148	0.162961949053101	0.903357964793426	Clostridium_sp_AM33_3	High	0.000192762161826105	0.000124128607117872	208	134	0.122054747693308	0.822731437381718	GGB9524_SGB14924	High	0.000325162449442598	0.000207055637022243	386	156	0.11806601005638	0.811483546730793	Hungatella_hathewayi	WHR	4.33831495534412e-05	3.73386970990778e-05	240	83	0.246514523345402	0.927474047452754	Escherichia_coli	WHR	-0.00107440511933911	0.000741833981172449	208	126	0.149128356991834	0.879903394100459	Escherichia_coli	WHR	-0.000667169676644936	0.000452381257614418	386	236	0.142004911247782	0.830390623867984	Clostridium_spiroforme	High
Bacteroides_ovatus	High	-0.00791771243589122	0.00495701534092062	240	219	0.111608054804406	0.903357964793426	Lachnospiraceae_unclassified_SGB4882	High	0.000267236885722317	0.000175524431427502	208	83	0.129494244728518	0.827137983617698	GGB9758_SGB15368	High	0.0042036225680776	0.00270974934329674	386	158	0.122577581121253	0.819296755386105	GGB9818_SGB15459	WHR	-4.47940222428738e-05	2.85100036679594e-05	240	52	0.117548657007446	0.927474047452754	GGB9557_SGB14966	WHR	2.32836951613764e-05	1.61830158990809e-05	208	102	0.151809654350979	0.883251642066268	Lachnospira_eligens	WHR	0.00127042575667898	0.000877843278510494	386	319	0.149567141847536	0.852130029503285	Clostridia_unclassified_SGB4121	High
Clostridiaceae_bacterium_OM08_6BH	High	0.000184713591645531	0.000109271385198398	240	173	0.0923341279404346	0.903357964793426	Blautia_SGB4805	High	3.3112780124218e-05	2.17913175330536e-05	208	68	0.130238074439977	0.827137983617698	GGB9537_SGB14940	High	4.81884126521248e-05	3.17078447390268e-05	386	114	0.130315417992323	0.819296755386105	Enterocloster_asparagiformis	WHR	-4.25513947702889e-05	2.77532401031266e-05	240	80	0.126630321545908	0.927474047452754	Alistipes_onderdonkii	WHR	-0.00548922901680216	0.00385733029883247	208	177	0.156307252825165	0.890444040682222	Clostridiales_bacterium	WHR	-0.000320863482787148	0.000222539715597164	386	355	0.151079539398553	0.852130029503285	GGB9619_SGB15067	High
GGB9694_SGB15201	High	0.00125556545493138	0.000937119076827004	240	63	0.181657339587881	0.903357964793426	Dialister_invisus	High	-0.00307589224931696	0.00202353121097603	208	100	0.130106988712537	0.827137983617698	Lacrimispora_saccharolytica	High	-0.000174365838666236	0.000113820868532405	386	187	0.12728514819956	0.819296755386105	Pseudoflavonifractor_capillosus	WHR	1.58441918880409e-05	8.58242823711747e-06	240	97	0.0661883570407498	0.927474047452754	Sellimonas_intestinalis	WHR	4.87269750365167e-05	3.50642327658511e-05	208	72	0.166211958488214	0.894203365542053	GGB9632_SGB15089	WHR	0.0011966088716518	0.000842157471152576	386	249	0.157070679474845	0.855547830929591	Ruminococcus_gnavus	High
Candidatus_Allochristensenella_caecavium	High	-2.23525095402585e-05	1.25947546444325e-05	240	187	0.0772916582836953	0.903357964793426	GGB3256_SGB4303	High	0.00202469643314784	0.00133581129048611	208	47	0.131204926878016	0.827137983617698	Gemmiger_formicilis	High	-0.00176316602762837	0.00117121782458157	386	295	0.133961140213781	0.825205942002033	GGB9059_SGB13976	WHR	0.00323360341457731	0.00168295043895484	240	33	0.0559460935497922	0.927474047452754	Merdimonas_faecis	WHR	2.68373956416228e-05	1.94543993914314e-05	208	39	0.169311683136251	0.894203365542053	Coprococcus_comes	WHR	0.000142122557011799	0.000100328012804173	386	328	0.158324816068451	0.855547830929591	GGB9237_SGB14179	High
Clostridiales_bacterium	High	-0.000688362537285821	0.000465639773688455	240	222	0.140721841262942	0.903357964793426	Intestinimonas_massiliensis	High	-0.000116186355362737	7.8544528660109e-05	208	90	0.140681087945369	0.82836608139744	Barnesiella_intestinihominis	High	0.0028380290503202	0.00190346112091693	386	242	0.137706531983504	0.826397175998603	Candidatus_Borkfalkia_ceftriaxoniphila	WHR	0.000113995511188477	0.000103689506608927	240	115	0.272771642341856	0.927474047452754	Bacteroides_fragilis	WHR	-0.00139348806948194	0.00101925349867771	208	140	0.173139379283731	0.895637275727957	GGB9559_SGB14969	WHR	-1.08208365852e-05	7.65024265043493e-06	386	95	0.158949606140526	0.855547830929591	GGB58158_SGB79798	High
Clostridia_unclassified_SGB4447	High	8.94285830903349e-05	5.52097037593729e-05	240	57	0.106676329484742	0.903357964793426	GGB9608_SGB15041	High	4.50941030365279e-05	3.06315920439695e-05	208	29	0.142585984665544	0.82836608139744	Blautia_massiliensis	High	-0.000616976936632894	0.00043568934296983	386	339	0.158466642380888	0.826397175998603	Bacilli_unclassified_SGB6473	WHR	0.000433454478467047	0.000239781401152154	240	40	0.0719875900179522	0.927474047452754	Parabacteroides_goldsteinii	WHR	0.000354637753480666	0.000261303240978207	208	24	0.176282117113862	0.900630661336646	Dialister_invisus	WHR	-0.00164590909451988	0.00115526543298806	386	194	0.155965263672032	0.855547830929591	Streptococcus_thermophilus	High
Dysosmobacter_sp_NSJ_60	High	-6.75801238559022e-05	5.73775503527671e-05	240	209	0.240114748957257	0.903357964793426	Bacteroides_thetaiotaomicron	High	-0.00310943405461351	0.00211300877735609	208	137	0.142741593007743	0.82836608139744	Faecalibacillus_faecis	High	-8.86587374562599e-05	6.23694577044055e-05	386	95	0.156889587376693	0.826397175998603	GGB4566_SGB6305	WHR	0.000242425590583443	0.000222532800608227	240	69	0.277146181544841	0.927474047452754	Paraprevotella_clara	WHR	0.000654938758423823	0.000484381444258189	208	44	0.17789706378981	0.90539481245871	Alistipes_inops	WHR	-0.00101779356465081	0.000728234358493795	386	120	0.163938408649849	0.865256586627567	Clostridiaceae_bacterium_NSJ_31	High
Lactococcus_lactis	High	0.000436543767901482	0.000276632926584779	240	135	0.11595634493677	0.903357964793426	GGB9634_SGB15093	High	-0.000996186445158163	0.000674107170719426	208	40	0.14107005018775	0.82836608139744	Coprococcus_catus	High	0.000101915232703758	6.92484470618309e-05	386	226	0.142829511547249	0.826397175998603	Bacilli_bacterium	WHR	0.000968509751608681	0.000790378407149479	240	75	0.221715199834984	0.927474047452754	GGB9350_SGB14317	WHR	0.000346451590344197	0.000266572391813037	208	27	0.195246432234682	0.9069962974098	Paraprevotella_clara	WHR	0.000755218450868364	0.000545771721265609	386	83	0.16813525487781	0.872393215917086	GGB9559_SGB14969	High
Anaeromassilibacillus_sp_An250	High	-0.000145898011438603	0.000114436888078325	240	175	0.203652098785955	0.903357964793426	Blautia_faecis	High	0.000572231640980304	0.000392819747142881	208	203	0.146791527868383	0.830368233842807	Roseburia_sp_AF02_12	High	0.00295753407737767	0.00204042598604219	386	248	0.148937093030715	0.826397175998603	Roseburia_faecis	WHR	-0.0026293890341479	0.00166525286392078	240	168	0.115747100549145	0.927474047452754	Ruminococcaceae_unclassified_SGB15234	WHR	0.00134322769962824	0.00110188465821376	208	80	0.224298831081952	0.9069962974098	Faecalibacillus_faecis	WHR	-4.02069309281006e-05	3.00059511262901e-05	386	95	0.18193642545968	0.872785100918604	GGB9059_SGB13976	High
Angelakisella_massiliensis	High	-1.96505756302781e-05	1.70998392204292e-05	240	89	0.251707124898983	0.903357964793426	Parasutterella_excrementihominis	High	-0.00134225835488528	0.000947504176623091	208	141	0.158179922588541	0.840005548785876	Parabacteroides_distasonis	High	-0.00256689705261494	0.00179614664336827	386	332	0.154695246056411	0.826397175998603	Candidatus_Woodwardibium_gallinarum	WHR	8.65678068757859e-05	4.00876345081549e-05	240	60	0.0318716086902962	0.927474047452754	Phocaeicola_dorei	WHR	-0.00621509553241547	0.0050265637141263	208	147	0.217770880385603	0.9069962974098	GGB9176_SGB14114	WHR	0.00041765067331496	0.000313066051816996	386	86	0.183858432562363	0.872785100918604	GGB3034_SGB4030	High
GGB3005_SGB3996	High	-0.000629404774584898	0.000484660181692722	240	115	0.195392866387687	0.903357964793426	Eggerthella_lenta	High	-6.98014396371276e-05	4.93319611336559e-05	208	80	0.158674797547907	0.840005548785876	GGB9608_SGB15041	High	3.87589447452774e-05	2.76767286515512e-05	386	51	0.163100570500214	0.826397175998603	Candidatus_Neochristensenella_gallicola	WHR	0.000139673778793488	9.24190333418365e-05	240	65	0.132112744244699	0.927474047452754	Parasutterella_excrementihominis	WHR	-0.000571365143586424	0.000458054975345403	208	141	0.213749336535476	0.9069962974098	GGB9537_SGB14940	WHR	2.04000105650172e-05	1.52671056009766e-05	386	114	0.183159126719111	0.872785100918604	Bifidobacterium_animalis	High
Clostridiales_bacterium_UBA1390	High	-5.04290380542294e-05	4.09250890229687e-05	240	73	0.219150061793073	0.903357964793426	Ruminococcus_lactaris	High	0.000856873042304291	0.000600279719476424	208	128	0.155039686124689	0.840005548785876	Lawsonibacter_sp_NSJ_51	High	0.000130599756683988	9.34832080437038e-05	386	165	0.164112004090056	0.826397175998603	Bilophila_wadsworthia	WHR	0.00040072387146976	0.000279350073804007	240	177	0.152821929700582	0.927474047452754	Roseburia_sp_AF02_12	WHR	0.00130716878243893	0.00100833528910474	208	137	0.196374652116577	0.9069962974098	Mediterraneibacter_glycyrrhizinilyticus	WHR	-1.8666358917173e-05	1.37738334650132e-05	386	129	0.177041291102716	0.872785100918604	GGB3293_SGB4348	High
Anaerotruncus_colihominis	High	-4.67825103420565e-05	4.06678319237919e-05	240	104	0.251218156114476	0.903357964793426	Clostridium_sp_AF34_10BH	High	0.00429901274216055	0.00305026192767048	208	197	0.160304140680381	0.843425204763063	Lachnospiraceae_unclassified_SGB4882	High	0.000375331375563479	0.000257493036389258	386	158	0.146673463700929	0.826397175998603	Clostridiaceae_unclassified_SGB4769	WHR	-2.28351649377139e-05	1.63026675115138e-05	240	101	0.162681060124982	0.927474047452754	Lacrimispora_celerecrescens	WHR	0.000161357351523053	0.000129469061689444	208	133	0.214141622526581	0.9069962974098	Parabacteroides_goldsteinii	WHR	0.000235961705254724	0.000172704085631022	386	50	0.173546888890367	0.872785100918604	Roseburia_faecis	High
Veillonella_parvula	High	-0.000223207320495854	0.000171830571562473	240	118	0.195274696097214	0.903357964793426	Bifidobacterium_catenulatum	High	-0.000281348013237977	0.000202637897201871	208	38	0.166582852103315	0.847811913956708	Blautia_SGB4831	High	5.59220219256706e-05	3.77007866788816e-05	386	145	0.139730758774231	0.826397175998603	Candidatus_Parachristensenella_avicola	WHR	-1.3559736053258e-05	8.86616633094738e-06	240	81	0.127574956608187	0.927474047452754	Agathobaculum_butyriciproducens	WHR	9.18750422145841e-05	7.07623913061293e-05	208	181	0.195689353942959	0.9069962974098	Anaerotignum_faecicola	WHR	0.000116913726587364	8.97712698042721e-05	386	166	0.19445107771645	0.877043339157372	Candidatus_Woodwardibium_gallinarum	High
Bacilli_unclassified_SGB6473	High	0.000795260988693262	0.000486088632563335	240	40	0.103229018961033	0.903357964793426	Parabacteroides_goldsteinii	High	0.000746416423255438	0.000541048417436048	208	24	0.169289682705229	0.854639849786073	GGB3005_SGB3996	High	-0.000268252186745706	0.000179535074057799	386	179	0.136877901502039	0.826397175998603	Dorea_sp_AF24_7LB	WHR	1.89553214681308e-05	1.31940224552567e-05	240	90	0.15220370468755	0.927474047452754	Christensenellaceae_bacterium	WHR	4.91674664467265e-05	3.90643219012162e-05	208	184	0.209661678697289	0.9069962974098	Anaerotruncus_massiliensis	WHR	2.97410747385926e-05	2.28008068619748e-05	386	78	0.193757878621077	0.877043339157372	GGB9512_SGB14909	High
Bacilli_bacterium	High	0.00242827127451057	0.00159733972610194	240	75	0.129865431525649	0.903357964793426	GGB9712_SGB15244	High	0.000272915310378	0.000198060448858163	208	41	0.169793098765776	0.854883215769776	Bacteroides_thetaiotaomicron	High	-0.00285649372217122	0.00202230080791896	386	250	0.159520793213609	0.826397175998603	GGB3433_SGB4573	WHR	3.08337309284656e-05	1.73991292194149e-05	240	47	0.0777242558502999	0.927474047452754	Candidatus_Avimonas_narfia	WHR	2.8581615167301e-05	2.31685831679969e-05	208	139	0.218815601156299	0.9069962974098	Blautia_SGB4831	WHR	2.40133669645577e-05	1.81489715106114e-05	386	145	0.187462681298337	0.877043339157372	Eggerthellaceae_unclassified_SGB14341	High
Candidatus_Woodwardibium_gallinarum	High	0.000142123518062795	8.1448473667144e-05	240	60	0.0823588628728358	0.903357964793426	Clostridia_bacterium	High	0.00421085995548	0.00317954426164889	208	206	0.186925868953897	0.88968385170417	Prevotella_copri_clade_A	High	-0.0277033850973913	0.0186576419092591	386	106	0.139328935745548	0.826397175998603	GGB9707_SGB15229	WHR	0.000342522139764462	0.000183721321388728	240	100	0.063573854438441	0.927474047452754	Dorea_formicigenerans	WHR	5.95782250441214e-05	4.84137753033688e-05	208	189	0.219945505817834	0.9069962974098	GGB9059_SGB13976	WHR	0.00248092842638362	0.00190161743814606	386	51	0.193671431579787	0.877043339157372	Bacteroides_eggerthii	High
GGB9512_SGB14909	High	-0.000240853540369159	0.000135684416754624	240	31	0.0772331215994365	0.903357964793426	GGB9730_SGB15291	High	0.000232206295527444	0.000175956891315434	208	83	0.188482174136598	0.891610889240634	Parabacteroides_goldsteinii	High	0.000510272964341266	0.000359048283884581	386	50	0.156984435512551	0.826397175998603	Eubacterium_sp_AF15_50	WHR	-0.000125204054427606	6.70233773964838e-05	240	75	0.0630528603583961	0.927474047452754	Clostridium_spiroforme	WHR	2.55233985133365e-05	2.08138106461796e-05	208	91	0.22156743567802	0.9069962974098	Erysipelotrichaceae_bacterium	WHR	4.90228266107004e-05	3.71417417649706e-05	386	134	0.18854030808015	0.877043339157372	GGB3278_SGB4328	High
Eggerthellaceae_unclassified_SGB14341	High	-8.79848975257682e-05	6.68797772575942e-05	240	65	0.189658013876141	0.903357964793426	Dorea_longicatena	High	-0.000595090941578433	0.000451691713129813	208	189	0.189218625730862	0.892845676187336	Clostridium_sp_AF36_4	High	0.00147230944566821	0.00106316917000658	386	281	0.167808798390858	0.83123774445516	Slackia_isoflavoniconvertens	WHR	1.17172816300691e-05	1.06888060048156e-05	240	39	0.274154484396095	0.927474047452754	Dorea_sp_AF36_15AT	WHR	1.52354294529177e-05	1.2540936821278e-05	208	161	0.22588260498939	0.9069962974098	Enterocloster_citroniae	WHR	-1.59416840203462e-05	1.22537080988438e-05	386	250	0.194923105761044	0.877043339157372	Candidatus_Neochristensenella_gallicola	High
Bacteroides_thetaiotaomicron	High	-0.00227058543727744	0.00163765643475008	240	152	0.166971246109761	0.903357964793426	Blautia_SGB4831	High	7.70127357597661e-05	5.90380657005132e-05	208	75	0.193606793561853	0.894048821057429	GGB9059_SGB13976	High	0.00547307320710466	0.00395275193040255	386	51	0.167872117772703	0.83123774445516	Turicibacter_sanguinis	WHR	-1.98637227847242e-05	1.27653637638015e-05	240	78	0.121098321894073	0.927474047452754	Candidatus_Allochristensenella_caecavium	WHR	-7.19539954965454e-06	5.49818536054834e-06	208	157	0.19217306387503	0.9069962974098	GGB4456_SGB6141	WHR	-1.43566653327564e-05	1.09575996325882e-05	386	116	0.191787898937449	0.877043339157372	Clostridiaceae_unclassified_SGB4769	High
[truncated: 252 more rows]
[truncated: 94 more columns]

## Sheet: S11
Body fat% trajectories (categorised)																								Body fat% at one year postpartum (continuous)																								Body fat% at two years' postpartum (continuous)
Early pregnancy								Late pregnancy								Change from early to late pregnancy								Early pregnancy								Late pregnancy								Change from early to late pregnancy								Early pregnancy
[truncated: 315 more rows]
[truncated: 47 more columns]
