# Supplementary material for: The Relationship Between Gut Microbiota During Pregnancy and the Level of Postpartum Adiposity
Source: Microbiologyopen. 2025 Nov 12;14(6):e70128. doi: 10.1002/mbo3.70128 (PMC12612556; doi:10.1002/mbo3.70128)
Supplement: Supplementary file 3 — Supplemental tables 12–16. [file MBO3-14-e70128-s004.xlsx]

## Sheet: Info
Supplemental Tables 12-16 for Houttu et al. The relationship between gut microbiota during pregnancy and the level of postpartum adiposity, MicrobiologyOpen. Corresponding author: Noora Houttu, nhmhou@utu.fi, Integrative Physiology and Pharmacology Unit, Institute of Biomedicine & Nutrition and Food Research Center, University of Turku, Turku, Finland.
S12	The association between predicted functions and BMI (categorised and continuous) at one, two and five-to-six years' postpartum. MaAsLin2.
S13	The association between predicted functions and WHR (categorised and continuous) at one, two and five-to-six years' postpartum. MaAsLin2.
S14	The association between predicted functions and body fat% (categorised and continuous) at one, two and five-to-six years' postpartum and body fat% trajectories. MaAsLin2.
S15	The prediction of BMI, WHR and body fat% at one, two and five-to-six years' postpartum and body fat% trajectories by gut microbiota, covariates and microbiota and covariates combined. The predictive performance was assessed with Random Forest. The significance of the predictive performance was tested with Wilcoxon rank-sum test by comparing the performance of the predictive models against random …
S16	The prediction of BMI, WHR and body fat% at one, two and five-to-six years' postpartum and body fat% trajectories by predicted functions, covariates and predicted functions and covariates combined. The predictive performance was assessed with Random Forest. The significance of the predictive performance was tested with Wilcoxon rank-sum test by comparing the performance of the predictive models a…

## Sheet: S12
BMI at one year postpartum (categorised)																								BMI at one year postpartum (continuous)																								BMI at two years' postpartum (categorised)
Early pregnancy								Late pregnancy								Change from early to late pregnancy								Early pregnancy								Late pregnancy								Change from early to late pregnancy								Early pregnancy
feature	value	coef	stderr	N	N.not.0	pval	qval	feature	value	coef	stderr	N	N.not.0	pval	qval	feature	value	coef	stderr	N	N.not.0	pval	qval	feature	value	coef	stderr	N	N.not.0	pval	qval	feature	value	coef	stderr	N	N.not.0	pval	qval	feature	value	coef	stderr	N	N.not.0	pval	qval	feature	value
X1CMET2_PWY	Overweight	-22.1879304939449	12.8620969761486	240	240	0.0858953465692612	0.989763581303385	DTDPRHAMSYN_PWY	Obese	142.859991524378	42.0276030329797	209	209	0.000818724434753558	0.465851687008318	DTDPRHAMSYN_PWY	Obese	116.001192523004	38.6767290033797	390	390	0.00308539453704061	0.671924428672439	COLANSYN_PWY	BMI	-6.0645586152278	2.28320507009476	240	240	0.00846928294512893	0.96131048103964	BRANCHED_CHAIN_AA_SYN_PWY	BMI	18.9136122216569	6.56455684146725	209	209	0.00440102028068919	0.45545193697054	ANAEROFRUCAT_PWY	BMI	-7.30175603913254	3.00474076426615	390	390	0.0160609639997989	0.607769808045061	PWY_5723	Overweight
X1CMET2_PWY	Obese	-13.3308218843804	13.0939919984166	240	240	0.30973499543409	0.989763581303385	PWY_6545	Obese	-20.3960203058108	6.64954652593631	209	170	0.00246544981924494	0.465851687008318	P621_PWY	Overweight	-0.440608139689508	0.155124883477947	390	50	0.00475426293026786	0.671924428672439	PWY_6435	BMI	0.148278640562393	0.0561054184270421	240	37	0.00879865223657187	0.96131048103964	DTDPRHAMSYN_PWY	BMI	45.8785584728168	13.8296496352749	209	209	0.00108197555044538	0.45545193697054	COLANSYN_PWY	BMI	-5.48853097002436	2.12175664365134	390	390	0.0104639810717847	0.607769808045061	PWY_5004	Overweight
ANAEROFRUCAT_PWY	Overweight	-11.8207901076081	9.90352362288538	240	240	0.233899246857149	0.989763581303385	PWY_7184	Obese	-21.8819899712271	7.22693612869549	209	170	0.00279434315797771	0.465851687008318	P621_PWY	Obese	-0.448455755047382	0.158597385509054	390	50	0.00494291223343597	0.671924428672439	PWY_6920	BMI	0.0861795143155112	0.0314408325152201	240	28	0.00661720543978513	0.96131048103964	ILEUSYN_PWY	BMI	18.6919228980128	6.55933232565644	209	209	0.00484180701275151	0.45545193697054	DTDPRHAMSYN_PWY	BMI	36.5143506947512	12.652099661425	390	390	0.00437060810868669	0.607769808045061	PWY_5723	Obese
ANAEROFRUCAT_PWY	Obese	-20.7299004080545	10.0820775426171	240	240	0.0409307014904392	0.989763581303385	PWY_7210	Obese	-19.6291811891459	6.60752483360121	209	162	0.00334245927508468	0.465851687008318	FUC_RHAMCAT_PWY	Obese	-11.6798654368753	4.73953826050829	390	384	0.0146545002115403	0.67218240821232	X1CMET2_PWY	BMI	-4.80496730222113	4.28495172357187	240	240	0.263330617854889	0.975935962349777	PWY_1269	BMI	18.0170956414019	7.08214941620482	209	209	0.0117257273745803	0.45545193697054	PWY_5686	BMI	13.0546949447062	5.38567451178131	390	390	0.0163250308398092	0.607769808045061	PWY_6749	Overweight
ANAGLYCOLYSIS_PWY	Overweight	-8.4933525778639	11.7664810442946	240	240	0.471154238945025	0.989763581303385	PANTO_PWY	Obese	37.9260634314426	14.6715523846442	209	209	0.0104637983371104	0.499485817086014	FUC_RHAMCAT_PWY	Overweight	-10.6870818868673	4.63576570345572	390	384	0.0222746745350936	0.687732963878283	ANAEROFRUCAT_PWY	BMI	-7.93610871872371	3.27638670332869	240	240	0.0162178553870113	0.975935962349777	PWY_5103	BMI	20.3853905814101	7.03494706253028	209	209	0.00418429684161183	0.45545193697054	PWY_5941	BMI	-12.991947307647	5.35453346449782	390	390	0.0162218025511098	0.607769808045061	PWY_6749	Obese
ANAGLYCOLYSIS_PWY	Obese	-7.128886843583	11.9786228426998	240	240	0.552354577863619	0.989763581303385	PANTOSYN_PWY	Obese	34.6552824849237	13.3537226936631	209	209	0.0101693092062365	0.499485817086014	PWY_6545	Obese	-11.3612937895052	5.41727993320697	390	323	0.0373544801290302	0.687732963878283	ANAGLYCOLYSIS_PWY	BMI	-3.44972862274424	3.9002842793966	240	240	0.377380610543124	0.975935962349777	PWY_5686	BMI	17.170165883019	6.05253095467993	209	209	0.0050323020668489	0.45545193697054	PWY_6122	BMI	13.4936389420478	5.16380587158255	390	390	0.00971816390895468	0.607769808045061	PWY1ZNC_1	Overweight
ARG.POLYAMINE_SYN	Overweight	-4.35528222474749	5.99758383678755	240	240	0.468490931278859	0.989763581303385	PWY_5695	Obese	49.1568148244485	18.487832354376	209	209	0.00848823877795093	0.499485817086014	PWY_6628	Obese	-21.4555839607031	9.4671691457548	390	390	0.0246091700154515	0.687732963878283	ARG.POLYAMINE_SYN	BMI	-1.65040626542623	1.98991635610058	240	240	0.407765764510398	0.975935962349777	PWY_5695	BMI	15.6685973006378	6.07172418318997	209	209	0.0105904494026753	0.45545193697054	PWY_6277	BMI	13.4936389420478	5.16380587158255	390	390	0.00971816390895468	0.607769808045061	PWY1ZNC_1	Obese
ARG.POLYAMINE_SYN	Obese	-5.63638687318411	6.10571626962219	240	240	0.356931292624699	0.989763581303385	PWY_7977	Obese	46.7293333960398	18.6499822585734	209	209	0.0130386064682943	0.517834919461185	PWY_6969	Obese	-16.1190608531727	7.41140913892209	390	388	0.0309276426421104	0.687732963878283	ARGININE_SYN4_PWY	BMI	-7.23497257348718	6.18902093981684	240	239	0.243640160109038	0.975935962349777	PWY_6122	BMI	18.2111380863162	5.83562866779542	209	209	0.00207543954054184	0.45545193697054	PWY_6731	BMI	-7.75783921990564	2.85746834909612	390	390	0.00726341644138059	0.607769808045061	PWY_5004	Obese
ARGININE_SYN4_PWY	Overweight	-21.0633820105145	18.6597873445861	240	239	0.260184841527197	0.989763581303385	FUC_RHAMCAT_PWY	Obese	-13.1100999375397	5.84296023720071	209	207	0.0259676030013556	0.558044055330274	PWY_7184	Obese	-12.1224838331021	5.81264111390823	390	323	0.0384152462716753	0.687732963878283	ARGSYN_PWY	BMI	-5.09147636215356	5.60034658239572	240	240	0.364251173032396	0.975935962349777	PWY_6277	BMI	18.2111380863162	5.83562866779542	209	209	0.00207543954054184	0.45545193697054	PWY_6901	BMI	-7.50858752103399	2.70605091389673	390	390	0.00609797882529424	0.607769808045061	PWY0_1296	Overweight
ARGININE_SYN4_PWY	Obese	-13.0141537989247	18.9962108538951	240	239	0.493994124886999	0.989763581303385	GLYCOLYSIS_E_D	Overweight	12.9291838631548	6.2586632579695	209	209	0.0401621351810288	0.558044055330274	PWY_5686	Obese	33.414773872366	16.6106075005709	390	390	0.0457316154506428	0.691067255254776	ARGSYNBSUB_PWY	BMI	-5.71510127867163	6.01169606285967	240	240	0.342795166029663	0.975935962349777	PWY_6628	BMI	-9.3876873895195	3.61912559735791	209	209	0.010201901547503	0.45545193697054	PWY_724	BMI	-6.36177173081873	2.52323858042184	390	390	0.0125469218102147	0.607769808045061	CALVIN_PWY	Obese
ARGSYN_PWY	Obese	-17.6808960487485	17.1382362662438	240	240	0.303342290549015	0.989763581303385	PWY_1269	Obese	50.7627673436411	21.6327767374036	209	209	0.0199456379539115	0.558044055330274	PWY_7210	Obese	-10.9399050921572	5.43700090304233	390	302	0.0456817278713733	0.691067255254776	ARO_PWY	BMI	-7.94790927934832	4.37405783645595	240	240	0.0705388624309199	0.975935962349777	PWY_6897	BMI	12.9026572059793	5.02288392357471	209	209	0.0109458211394124	0.45545193697054	PWY_7279	BMI	0.456285069043899	0.181059860254829	390	61	0.0121495559034507	0.607769808045061	ANAEROFRUCAT_PWY	Obese
ARGSYNBSUB_PWY	Obese	-18.2421381452941	18.4070629230103	240	240	0.322735298781315	0.989763581303385	PWY_2942	Obese	33.4880785193319	16.2196146399359	209	209	0.0402711674458888	0.558044055330274	PWY_7790	Obese	33.414773872366	16.6106075005709	390	390	0.0457316154506428	0.691067255254776	ASPASN_PWY	BMI	9.04796110282572	5.9123840398587	240	240	0.127337160429493	0.975935962349777	PWY_6901	BMI	-7.92505068828711	3.09157315014666	209	209	0.0111099382718302	0.45545193697054	PWY_7790	BMI	13.0546949447062	5.38567451178131	390	390	0.0163250308398092	0.607769808045061	ARO_PWY	Overweight
ARO_PWY	Overweight	-20.9552907906019	13.2073951430796	240	240	0.114006355358234	0.989763581303385	PWY_5686	Obese	42.2881316960776	18.5688338154312	209	209	0.0238435838108317	0.558044055330274	PWY_7791	Obese	33.414773872366	16.6106075005709	390	390	0.0457316154506428	0.691067255254776	BRANCHED_CHAIN_AA_SYN_PWY	BMI	5.24813478221588	5.62464509215144	240	240	0.351788859723529	0.975935962349777	PWY_7790	BMI	17.170165883019	6.05253095467993	209	209	0.0050323020668489	0.45545193697054	PWY_7791	BMI	13.0546949447062	5.38567451178131	390	390	0.0163250308398092	0.607769808045061	CALVIN_PWY	Overweight
ARO_PWY	Obese	-19.5317083159293	13.4455156607904	240	240	0.147718657298593	0.989763581303385	PWY_6317	Obese	-32.0532172677574	15.5084878503738	209	209	0.0400656212388272	0.558044055330274	PWY_5941	Obese	-32.66855127415	16.5253374630494	390	390	0.049565878013957	0.700324554938388	CALVIN_PWY	BMI	-7.69082132462585	4.4347754342948	240	240	0.0842508854550944	0.975935962349777	PWY_7791	BMI	17.170165883019	6.05253095467993	209	209	0.0050323020668489	0.45545193697054	PWY_8187	BMI	-8.15786905139859	3.43896919532356	390	390	0.018721023490949	0.611535082851629	COMPLETE_ARO_PWY	Overweight
ASPASN_PWY	Obese	19.074897531389	18.0890472565958	240	240	0.292790198109838	0.989763581303385	PWY_6897	Obese	32.8003419381303	15.4020127177695	209	209	0.0344510224298758	0.558044055330274	PWY_6749	Overweight	-10.8673118174509	5.5430145588416	390	182	0.0514586820895517	0.700324554938388	CENTFERM_PWY	BMI	-0.827999549267936	0.75535617826129	240	238	0.274175817139668	0.975935962349777	PWY_5941	BMI	-16.6539037021234	6.57863407142205	209	209	0.0121380745557078	0.46333960459202	ASPASN_PWY	BMI	12.313605474804	6.22630629065822	390	390	0.0494667015620809	0.621969522516612	COMPLETE_ARO_PWY	Obese
AST_PWY	Overweight	0.683696108017409	0.64294025699557	240	40	0.288750240158547	0.989763581303385	PWY_7221	Obese	34.6922409476845	16.3915712357007	209	209	0.0355668038040709	0.558044055330274	PWY_724	Obese	-15.5634890901015	7.82211970701246	390	390	0.0481240958419554	0.700324554938388	CITRULBIO_PWY	BMI	-4.90959454696299	5.37447506371879	240	239	0.361956329921675	0.975935962349777	PWY_7279	BMI	0.818956345891948	0.330969266198346	209	44	0.0141905711642475	0.472813461888864	BRANCHED_CHAIN_AA_SYN_PWY	BMI	13.4702709947678	5.88712944055011	390	390	0.0232757504697276	0.621969522516612	PWY_3841	Overweight
AST_PWY	Obese	0.417150400864763	0.654532040628476	240	40	0.52456326843777	0.989763581303385	PWY_7790	Obese	42.2881316960776	18.5688338154312	209	209	0.0238435838108317	0.558044055330274	P163_PWY	Obese	-0.393655127630019	0.222959372257036	390	50	0.0791412766797181	0.711667092429383	COA_PWY_1	BMI	-5.65412636451586	4.36806508624654	240	240	0.196846055224356	0.975935962349777	PWY_8187	BMI	-10.2716977588224	4.18184399312592	209	209	0.0149051207968226	0.472813461888864	FUC_RHAMCAT_PWY	BMI	-3.40451724734652	1.54524017376422	390	384	0.0288271231437696	0.621969522516612	PWY_6471	Overweight
BIOTIN_BIOSYNTHESIS_PWY	Overweight	-8.9826879829834	13.3645684659916	240	236	0.502195479438611	0.989763581303385	PWY_7791	Obese	42.2881316960776	18.5688338154312	209	209	0.0238435838108317	0.558044055330274	P42_PWY	Overweight	-8.29524166042837	4.50412891708843	390	383	0.067146896161944	0.711667092429383	COA_PWY	BMI	-4.83822523175438	4.32037106115847	240	240	0.263965980359197	0.975935962349777	ASPASN_PWY	BMI	16.2645950326268	7.30835401745061	209	209	0.027182955003113	0.510848239967394	FUCCAT_PWY	BMI	-2.5005481674545	1.23129616683215	390	388	0.0437195733481031	0.621969522516612	PWY_8131	Overweight
BRANCHED_CHAIN_AA_SYN_PWY	Obese	9.53855724771525	17.2625717408325	240	240	0.581117645975144	0.989763581303385	PWY_8187	Obese	-28.5284446789304	12.8024121844367	209	209	0.0269926110126292	0.558044055330274	PROPFERM_PWY	Overweight	0.537609595974356	0.291136734848083	390	111	0.0664307048665422	0.711667092429383	COBALSYN_PWY	BMI	-5.81568516144207	3.35153322908312	240	240	0.0840690852080243	0.975935962349777	COLANSYN_PWY	BMI	-5.05548998029624	2.42161053942173	209	209	0.0381148409962709	0.510848239967394	ILEUSYN_PWY	BMI	13.3503977379456	5.89633099199244	390	390	0.0247358165539602	0.621969522516612	PWY_8178	Obese
CALVIN_PWY	Overweight	-12.8714975874237	13.4086403149653	240	240	0.338120143328514	0.989763581303385	PWY_6628	Obese	-22.3848224718134	11.0774423007515	209	209	0.0446654869755377	0.560155464711809	PWY_2941	Obese	-19.220421498258	10.7335387818608	390	389	0.0750053591950054	0.711667092429383	COMPLETE_ARO_PWY	BMI	-7.62839428668216	3.77836784713889	240	240	0.0446771654538091	0.975935962349777	FUC_RHAMCAT_PWY	BMI	-4.44898728514872	1.90918561888864	209	207	0.0208022569874852	0.510848239967394	NONOXIPENT_PWY	BMI	-8.40355021741909	4.29337017460874	390	390	0.0518293511188862	0.621969522516612	PWY0_1298	Overweight
CALVIN_PWY	Obese	-17.9031939239872	13.6503891487821	240	240	0.191014061603487	0.989763581303385	GLYCOGENSYNTH_PWY	Obese	-50.7501573410489	26.3932206310838	209	209	0.0559486029869555	0.594583407035564	PWY_5695	Obese	29.1852035402381	15.9150031123146	390	390	0.0683143223968551	0.711667092429383	DAPLYSINESYN_PWY	BMI	-1.98295778795907	2.46635816624877	240	239	0.422244242053417	0.975935962349777	PANTO_PWY	BMI	10.4332005806325	4.8210438443143	209	209	0.0316602637557095	0.510848239967394	PENTOSE_P_PWY	BMI	-6.69150354211081	3.07858798550604	390	390	0.0310224269943351	0.621969522516612	PWY0_1298	Obese
CENTFERM_PWY	Obese	-1.69629587098112	2.31044286791795	240	238	0.463602915829142	0.989763581303385	PWY_5103	Obese	41.3596901153748	21.6380140164953	209	209	0.057407380168128	0.594583407035564	PWY_6630	Obese	-15.8929883829441	9.03353886595191	390	390	0.080201536874523	0.711667092429383	DARABCATK12_PWY	BMI	0.111706320218588	0.198138433624994	240	40	0.573465913436258	0.975935962349777	PEPTIDOGLYCANSYN_PWY	BMI	13.3552149987305	6.46464832411983	209	209	0.0401479646586841	0.510848239967394	PWY_2941	BMI	-7.5303893610001	3.47508361233715	390	389	0.0315297554685395	0.621969522516612	PWY66_409	Obese
CITRULBIO_PWY	Overweight	-16.2136110449212	16.1979342602587	240	239	0.317922426281636	0.989763581303385	PWY_6122	Obese	34.604116821289	17.9903085143013	209	209	0.0558679289639003	0.594583407035564	PWY_6731	Obese	-17.1575252392814	8.85534312218872	390	390	0.0542279765714037	0.711667092429383	DENOVOPURINE2_PWY	BMI	-0.493594288927542	0.780643217253787	240	51	0.527838217040545	0.975935962349777	PWY_2942	BMI	11.624688197477	5.3078879185544	209	209	0.0296927500447006	0.510848239967394	PWY_5097	BMI	9.26647987709834	4.62297878884675	390	390	0.0464974256147089	0.621969522516612	NONOXIPENT_PWY	Obese
CITRULBIO_PWY	Obese	-11.7124357142496	16.4899722018901	240	239	0.478271642466259	0.989763581303385	PWY_6277	Obese	34.604116821289	17.9903085143013	209	209	0.0558679289639003	0.594583407035564	PWY_6901	Obese	-16.1228083037181	8.41089476982758	390	390	0.0568176400531491	0.711667092429383	DTDPRHAMSYN_PWY	BMI	26.6086534267152	11.7212593033796	240	240	0.0241473251825766	0.975935962349777	PWY_5097	BMI	11.7495775515574	5.07272208668866	209	209	0.0215745953823519	0.510848239967394	PWY_5103	BMI	14.5398302256866	6.28389865160066	390	390	0.0217885117025628	0.621969522516612	ARO_PWY	Obese
COA_PWY_1	Overweight	-14.5836091621585	13.1830792869386	240	240	0.269810622511394	0.989763581303385	PWY_7211	Obese	-10.5228348401583	5.47827277177955	209	169	0.0562042113425097	0.594583407035564	PWY_6969	Overweight	-12.694778336147	7.2491357621847	390	388	0.081593928864738	0.711667092429383	FUC_RHAMCAT_PWY	BMI	-1.75469917045066	1.59225690835714	240	235	0.271630331473194	0.975935962349777	PWY_5130	BMI	5.06287388970944	2.39346339419522	209	204	0.03566171037007	0.510848239967394	PWY_6628	BMI	-6.17687837132835	3.08443830813795	390	390	0.0466971348738733	0.621969522516612	ANAEROFRUCAT_PWY	Overweight
COA_PWY_1	Obese	-12.1490205231637	13.4207614059954	240	240	0.366310463664181	0.989763581303385	PWY_7234	Overweight	29.6673688645705	15.4881543589342	209	209	0.0568859054664484	0.594583407035564	PWY_7221	Obese	25.7678032326203	14.4381845350902	390	390	0.0759759590444587	0.711667092429383	FUCCAT_PWY	BMI	-1.90822395362312	1.18323512051067	240	239	0.108207597574549	0.975935962349777	PWY_6147	BMI	17.1498225302176	7.9659094195239	209	209	0.0325420438602781	0.510848239967394	PWY_6969	BMI	-5.40156961963397	2.40404446437191	390	388	0.025843243662646	0.621969522516612	ARGSYNBSUB_PWY	Overweight
COA_PWY	Overweight	-15.0498103769432	13.0207199201119	240	240	0.248979775129427	0.989763581303385	BRANCHED_CHAIN_AA_SYN_PWY	Obese	38.1815546014319	20.1847303132856	209	209	0.0600181506346488	0.606429638649393	PWY_7392	Overweight	-18.6303154633641	10.6809483519574	390	385	0.0828025817734548	0.711667092429383	GALACT_GLUCUROCAT_PWY	BMI	-2.19086566767039	1.27025808798876	240	239	0.0859474933540373	0.975935962349777	PWY_622	BMI	-3.29006259625919	1.4925728628816	209	125	0.0286620780178201	0.510848239967394	PWY_7200	BMI	-0.720850285427709	0.337199302090078	390	64	0.0338634403418511	0.621969522516612	ARGSYNBSUB_PWY	Obese
COA_PWY	Obese	-9.31823586566818	13.2554748081693	240	240	0.482802762417684	0.989763581303385	ILEUSYN_PWY	Obese	38.169172645502	20.159089129765	209	209	0.0597782466105173	0.606429638649393	PWY_8187	Obese	-19.2838749339931	10.6417949002381	390	390	0.0716207353280086	0.711667092429383	GLUCARDEG_PWY	BMI	0.181886746646579	0.311838789003007	240	189	0.560294569054221	0.975935962349777	PWY_6317	BMI	-10.6872079834025	5.08974165879416	209	209	0.0370236609825291	0.510848239967394	PWY_7238	BMI	-16.5696554443495	8.26769664579973	390	390	0.0465293198290477	0.621969522516612	CENTFERM_PWY	Obese
COBALSYN_PWY	Obese	-8.22773790202613	10.3137273401301	240	240	0.425862587532665	0.989763581303385	ARGSYNBSUB_PWY	Obese	-40.9126617960667	21.9042013762745	209	209	0.063282614508509	0.617873210488588	PWY_8188	Overweight	0.537609595974356	0.291136734848083	390	111	0.0664307048665422	0.711667092429383	GLUCONEO_PWY	BMI	-2.17247343307191	3.24132137255229	240	240	0.503390129064574	0.975935962349777	PWY_6387	BMI	13.6120095306187	6.35961081791408	209	209	0.0335531689617648	0.510848239967394	PWY_7312	BMI	6.24924824389456	2.67841349430955	390	142	0.0207249158063365	0.621969522516612	COA_PWY_1	Overweight
COLANSYN_PWY	Obese	-10.0129905682046	7.05253001608456	240	240	0.157064020887063	0.989763581303385	PANTO_PWY	Overweight	26.3535799856466	14.3014067088218	209	209	0.0668793715352863	0.63510814954281	PWY_8189	Overweight	0.537609595974356	0.291136734848083	390	111	0.0664307048665422	0.711667092429383	GLUCOSE1PMETAB_PWY	BMI	-5.66601581583907	4.30252563307057	240	151	0.189210280283061	0.975935962349777	PWY_6703	BMI	15.3117027816855	7.05889548287512	209	209	0.0312700288056966	0.510848239967394	PWY_7323	BMI	-5.04737986024665	2.33646717932734	390	390	0.0320527909936822	0.621969522516612	COA_PWY_1	Obese
COMPLETE_ARO_PWY	Overweight	-22.2563194977171	11.3681733571659	240	240	0.0514981984449068	0.989763581303385	PWY_5097	Obese	28.6340416781591	15.5366866344483	209	209	0.0668399079022766	0.63510814954281	ANAEROFRUCAT_PWY	Obese	-15.7457322463948	9.27973039776171	390	390	0.0914463306438279	0.714187723645372	GLUCUROCAT_PWY	BMI	-1.13777051078856	1.87081898781672	240	240	0.543690078613506	0.975935962349777	PWY_6731	BMI	-7.14620549911143	3.08064635283458	209	209	0.0213812508145266	0.510848239967394	PWY_7456	BMI	-4.55158123782185	2.08844819689083	390	390	0.0305787372910707	0.621969522516612	COA_PWY	Overweight
COMPLETE_ARO_PWY	Obese	-25.6079304582794	11.5731339338662	240	240	0.0279274064498808	0.989763581303385	P621_PWY	Obese	-0.476676242397283	0.261098138682923	209	30	0.0694233981475709	0.638940335347162	PPGPPMET_PWY	Overweight	4.08985851534124	2.37161207947804	390	371	0.0863143844721881	0.714187723645372	GLYCOCAT_PWY	BMI	-3.90642698994909	4.19755165500756	240	239	0.353035094590814	0.975935962349777	PWY_6969	BMI	-5.43611214788025	2.5455059971568	209	209	0.0339489738483002	0.510848239967394	SER_GLYSYN_PWY	BMI	-9.07287754878153	4.42293329011216	390	390	0.0416601510227206	0.621969522516612	COA_PWY	Obese
CRNFORCAT_PWY	Overweight	0.1075077690275	0.182565970511986	240	25	0.556541305877335	0.989763581303385	PPGPPMET_PWY	Overweight	5.8722073178104	3.22181158636401	209	197	0.0698814665311569	0.638940335347162	PWY_5265	Overweight	-2.23576990834734	1.30212254121064	390	70	0.0876767472111929	0.714187723645372	GLYCOGENSYNTH_PWY	BMI	-13.5624178384946	7.42109737983768	240	240	0.0689417648605738	0.975935962349777	PWY_7221	BMI	12.3184943696148	5.36651521037127	209	209	0.0227611184054855	0.510848239967394	GLYCOLYSIS	BMI	-8.11803521382585	4.20225327783165	390	390	0.0549251579889251	0.623105960450816	GALACT_GLUCUROCAT_PWY	Obese
DARABCATK12_PWY	Overweight	0.812454356997555	0.595361341662607	240	40	0.173735255840122	0.989763581303385	PWY_6147	Obese	44.6348656769749	24.3671784508658	209	209	0.0685047162371428	0.638940335347162	PWY_5384	Obese	-13.730337348778	8.08862832771751	390	390	0.091313973418636	0.714187723645372	GLYCOL_GLYOXDEG_PWY	BMI	0.133546720354125	0.118266279986825	240	40	0.260014377591664	0.975935962349777	PWY_7238	BMI	-21.673810364849	9.9073258387743	209	209	0.029871641793857	0.510848239967394	PWY_5384	BMI	-4.90572797162184	2.62267357719234	390	390	0.063010154066275	0.623105960450816	GLUCONEO_PWY	Overweight
DARABCATK12_PWY	Obese	0.650522774726189	0.606095309213805	240	40	0.28429091204518	0.989763581303385	PWY_7340	Obese	-0.505191157175582	0.277154046880159	209	28	0.0698602141026523	0.638940335347162	PWY_5494	Overweight	0.255725120069062	0.148228588844469	390	111	0.0861874958887462	0.714187723645372	GLYCOLYSIS_E_D	BMI	-1.32805073790129	1.94952574829478	240	240	0.496434487486326	0.975935962349777	PWY_724	BMI	-6.50071893138383	2.99581176772581	209	209	0.0312084766437715	0.510848239967394	PWY_5484	BMI	-7.7447017317032	4.13524800266718	390	390	0.0626837989179948	0.623105960450816	GLUCONEO_PWY	Obese
DTDPRHAMSYN_PWY	Overweight	26.705013163182	35.3114094489657	240	240	0.450281043207489	0.989763581303385	P621_PWY	Overweight	-0.457228496633475	0.254510945694408	209	30	0.0739551679077716	0.642141757155394	PWY_6859	Overweight	-10.1617034751636	5.86229412342198	390	385	0.0847181223733683	0.714187723645372	GLYCOLYSIS_TCA_GLYOX_BYPASS	BMI	0.205384509884829	0.178944335777058	240	27	0.252288020065668	0.975935962349777	PWY_7328	BMI	-5.3975994072049	2.42784258216032	209	209	0.0273382848775752	0.510848239967394	PWY_5659	BMI	-6.83785440871804	3.60849093788352	390	390	0.0596778126290609	0.623105960450816	GLUTORN_PWY	Overweight
DTDPRHAMSYN_PWY	Obese	70.8390350739514	35.9480505888721	240	240	0.0500018836474555	0.989763581303385	PWY_622	Obese	-8.24774931341972	4.58124603945724	209	125	0.0733463341723359	0.642141757155394	PWY_6859	Obese	-10.2116764086841	5.99352276833134	390	385	0.0901279404044745	0.714187723645372	GLYCOLYSIS	BMI	-7.78617082490388	4.38479279644458	240	240	0.0771304436326389	0.975935962349777	PWY_7977	BMI	14.7113056739792	6.12730018062858	209	209	0.0172827047694253	0.510848239967394	PWY_6387	BMI	10.9547750557941	5.7301237965527	390	390	0.0574659011752107	0.623105960450816	GLYCOGENSYNTH_PWY	Overweight
ECASYN_PWY	Overweight	0.452435207037716	0.40806594727775	240	27	0.26873539223428	0.989763581303385	PWY_6969	Obese	-14.0399413721529	7.80826349990569	209	209	0.0737020710023948	0.642141757155394	PWY_7211	Obese	-7.52547537852466	4.32998348780904	390	322	0.083903650316069	0.714187723645372	GOLPDLCAT_PWY	BMI	-0.343038727890322	0.381238971565836	240	235	0.36918883724885	0.975935962349777	SER_GLYSYN_PWY	BMI	-10.3611574813167	5.00040681871028	209	209	0.0395617694557127	0.510848239967394	PWY_6630	BMI	-5.57739240949678	2.92839236899832	390	390	0.0584017055965854	0.623105960450816	GLYCOGENSYNTH_PWY	Obese
FAO_PWY	Overweight	1.75702994347216	1.4831800990991	240	52	0.237416411517082	0.989763581303385	PWY_5941	Obese	-35.9496455091152	20.2052269183793	209	209	0.0767526026519745	0.642923565798931	GLUCUROCAT_PWY	Obese	-9.01693572854587	5.3410429384735	390	390	0.0930788633960328	0.719011189125653	HEME_BIOSYNTHESIS_II	BMI	0.508647367624177	0.467584062771932	240	215	0.277838394377144	0.975935962349777	PENTOSE_P_PWY	BMI	-7.17219166488057	3.48898119032241	209	209	0.0411333706712236	0.511625183517355	PWY_8178	BMI	-8.26551780607078	4.38075058638656	390	390	0.060773279921728	0.623105960450816	GLYCOLYSIS	Overweight
FAO_PWY	Obese	1.36088479396662	1.50992084617524	240	52	0.368399286707565	0.989763581303385	PWY_7198	Obese	-11.8071425246209	6.61396175620878	209	207	0.0757777835752377	0.642923565798931	PWY_1269	Obese	33.3147295313817	19.7638820832794	390	390	0.0935794308527033	0.719011189125653	HSERMETANA_PWY	BMI	-4.87411026999176	4.22271011788249	240	240	0.249617626831078	0.975935962349777	PWY_7953	BMI	12.6502799068438	6.17418169476556	209	209	0.0417977220001033	0.514111980601271	PEPTIDOGLYCANSYN_PWY	BMI	10.6903480690693	5.79015784457712	390	390	0.0664643313728996	0.628784909125879	GLYCOLYSIS	Obese
FASYN_ELONG_PWY	Overweight	-10.282866066103	15.8309977197275	240	236	0.516654901374494	0.989763581303385	HEMESYN2_PWY	Overweight	4.79699289606897	2.72646492412787	209	201	0.0800666623418227	0.645079680195798	POLYISOPRENSYN_PWY	Overweight	-12.6191198574809	7.58647773578978	390	390	0.0979593795031749	0.726276711478409	ILEUSYN_PWY	BMI	4.76458726487174	5.64781393835469	240	240	0.399779901475415	0.975935962349777	GLYCOGENSYNTH_PWY	BMI	-17.0329207469405	8.63803160164341	209	209	0.0500261132961907	0.530210724863861	PWY_7953	BMI	10.3032323598633	5.57081949538633	390	390	0.0659983849422483	0.628784909125879	GOLPDLCAT_PWY	Obese
FOLSYN_PWY	Obese	-1.50172691530279	2.63677820309636	240	174	0.5695665324336	0.989763581303385	UDPNAGSYN_PWY	Obese	-29.6495341331174	16.8561558849212	209	209	0.0801424234934608	0.645079680195798	PWY_5677	Overweight	-0.547900916931086	0.329318036775028	390	123	0.097884476973364	0.726276711478409	KETOGLUCONMET_PWY	BMI	0.137238812869625	0.239973504603427	240	69	0.567966368411662	0.975935962349777	PANTOSYN_PWY	BMI	8.66337424254825	4.39865947943791	209	209	0.0502918125291249	0.530210724863861	PWY_5695	BMI	9.44946276171855	5.20109473777368	390	390	0.0708804274993077	0.649299718573905	METH_ACETATE_PWY	Obese
FUC_RHAMCAT_PWY	Overweight	-8.82412223177981	4.77693469123689	240	235	0.0660318056852984	0.989763581303385	KETOGLUCONMET_PWY	Obese	-2.59001299583172	1.48834796075224	209	57	0.0833946472315481	0.648841451208236	PWY_6292	Obese	-9.27924172001217	5.55549701236301	390	390	0.0965826247800837	0.726276711478409	LACTOSECAT_PWY	BMI	0.834413735535827	1.07119580446193	240	234	0.436824477348862	0.975935962349777	PWY_5838	BMI	-3.79207383498316	1.91568037500145	209	134	0.049153310443872	0.530210724863861	COBALSYN_PWY	BMI	-5.30733387218532	2.93377172003234	390	390	0.0720847708704027	0.654941632479659	METHGLYUT_PWY	Overweight
FUC_RHAMCAT_PWY	Obese	-6.34287548005823	4.86305963483289	240	235	0.193470825846208	0.989763581303385	PANTOSYN_PWY	Overweight	22.5462763957417	13.0168242808977	209	209	0.0848312420253652	0.648841451208236	PWY_7238	Obese	-41.6074611351424	25.5128105010079	390	390	0.10465212867055	0.743451571863803	METH_ACETATE_PWY	BMI	-1.42167397213712	1.01023945434062	240	237	0.160728918657879	0.975935962349777	PWY_6385	BMI	12.1304753647873	6.09889703839268	209	209	0.0480893017629383	0.530210724863861	PWY_6897	BMI	7.83490915161598	4.34374571568111	390	390	0.0729196195758246	0.655752565632473	METHGLYUT_PWY	Obese
FUCCAT_PWY	Overweight	-2.22693729327455	3.58348221065264	240	239	0.534938751535089	0.989763581303385	PWY_621	Obese	-19.7617879851607	11.4006680664266	209	209	0.0845992702683653	0.648841451208236	POLYISOPRENSYN_PWY	Obese	-12.6160615239614	7.75630258113917	390	390	0.105561557813674	0.744954797940522	NAD_BIOSYNTHESIS_II	BMI	0.148948797780714	0.238915196324865	240	86	0.533628243473139	0.975935962349777	PWY_7115	BMI	-2.6824010909511	1.3560262968891	209	205	0.0493075504091828	0.530210724863861	PWY_6385	BMI	9.69088600941234	5.44301599800204	390	390	0.0766654447312818	0.65637415373782	NONMEVIPP_PWY	Overweight
FUCCAT_PWY	Obese	-2.78291654856202	3.64809000272397	240	239	0.446360178541597	0.989763581303385	PWY_724	Obese	-15.6340027229866	9.17628059015662	209	209	0.0900144191892746	0.663436331919291	FUCCAT_PWY	Obese	-6.17456529997346	3.80783145251874	390	388	0.106632189580448	0.749405424199733	NAGLIPASYN_PWY	BMI	-2.88838678826259	4.24908481034622	240	236	0.497350894804437	0.975935962349777	PWY_7200	BMI	-0.629292244269102	0.319766675293671	209	34	0.0504742426422298	0.530210724863861	PWY_6386	BMI	10.1984634524542	5.67005821270537	390	390	0.0737216418965496	0.65637415373782	NONOXIPENT_PWY	Overweight
GALACT_GLUCUROCAT_PWY	Obese	-4.45132633122733	3.90802703877916	240	239	0.255910863318441	0.989763581303385	PWY_7883	Overweight	5.70130616570493	3.33611408656914	209	182	0.0890400877279811	0.663436331919291	PWY_7392	Obese	-17.6564547197962	10.920043550708	390	385	0.107635049374856	0.749405424199733	NONOXIPENT_PWY	BMI	-10.1255238572466	4.6566640182422	240	240	0.0307167484287915	0.975935962349777	PWY_I9	BMI	-4.23669414057821	2.13958060421514	209	204	0.0490785446535606	0.530210724863861	PWY_2942	BMI	8.27775399280343	4.68168121031902	390	390	0.078707821421818	0.663660630694255	P108_PWY	Overweight
GALACTITOLCAT_PWY	Overweight	1.35021306341793	1.21702316921332	240	145	0.268430454791637	0.989763581303385	VALSYN_PWY	Obese	30.2213858029857	17.75751545987	209	209	0.0903610572811418	0.663436331919291	PWY_621	Obese	-16.3481967146547	10.1381702086682	390	390	0.108577324532836	0.749653790536526	OANTIGEN_PWY	BMI	4.54242638695053	4.94073158536102	240	240	0.358879672439396	0.975935962349777	VALSYN_PWY	BMI	11.5376921188521	5.81736186038641	209	209	0.0487208026403554	0.530210724863861	PWY_7221	BMI	8.24773288913969	4.71137317772652	390	390	0.0816904819452946	0.663660630694255	P108_PWY	Obese
GALACTUROCAT_PWY	Obese	-2.78592628877793	4.99807801927836	240	240	0.577811058176839	0.989763581303385	PWY_7210	Overweight	-10.9190232936744	6.44082490431448	209	162	0.0916096618974687	0.666557061073695	PWY_7977	Obese	26.6850714227148	16.5769794600692	390	390	0.109181868131804	0.749653790536526	ORNDEG_PWY	BMI	0.572073310967219	0.534655593967349	240	121	0.285772674462259	0.975935962349777	ANAEROFRUCAT_PWY	BMI	-6.48100358497241	3.54956852997847	209	209	0.0693857873340807	0.535733948746989	GLUCOSE1PMETAB_PWY	BMI	-6.11962057277265	3.81604517527512	390	230	0.110514585780159	0.67101345609497	P122_PWY	Obese
GLCMANNANAUT_PWY	Overweight	-4.14537547722193	7.04445453019857	240	240	0.556816852886704	0.989763581303385	DTDPRHAMSYN_PWY	Overweight	69.1174324453309	40.9672969985536	209	209	0.0931678670919932	0.668479446385051	SER_GLYSYN_PWY	Obese	-21.9426437533522	13.683448131795	390	390	0.110538385551753	0.749653790536526	P122_PWY	BMI	0.292540804026002	0.23982619746407	240	73	0.22381646930143	0.975935962349777	PWY_2941	BMI	-7.32887163372052	3.79388113749657	209	208	0.0548236873803665	0.535733948746989	GLYCOGENSYNTH_PWY	BMI	-12.3964327972368	7.18189415436718	390	390	0.0860231008709288	0.67101345609497	P125_PWY	Obese
GLUCARDEG_PWY	Overweight	1.07704054306936	0.938023505483332	240	189	0.252109860481049	0.989763581303385	ASPASN_PWY	Obese	37.2815792513184	22.3762507172202	209	209	0.0972863209858369	0.679163694882207	BRANCHED_CHAIN_AA_SYN_PWY	Obese	27.8030993425735	18.1690153358464	390	390	0.127691600788264	0.752711391567526	P124_PWY	BMI	0.509638897341954	0.90727503241918	240	160	0.574862624567851	0.975935962349777	PWY_5861	BMI	-2.67720309813814	1.47260235370348	209	134	0.0705818448316073	0.535733948746989	METH_ACETATE_PWY	BMI	-1.72676141515735	1.02603453504308	390	383	0.0940906805309709	0.67101345609497	P163_PWY	Obese
GLUCARDEG_PWY	Obese	1.02405155819888	0.954935443100916	240	189	0.284704347326638	0.989763581303385	PWY_7345	Overweight	12.3742110568028	7.43940811321688	209	209	0.0978439772202557	0.67938439021484	GALACT_GLUCUROCAT_PWY	Obese	-5.30887677973555	3.44233686827222	390	387	0.124754522557138	0.752711391567526	P125_PWY	BMI	-0.15539793905427	0.218315902326453	240	97	0.477324067898707	0.975935962349777	PWY_5897	BMI	-3.4611593914357	1.79235295762024	209	134	0.0549096288601502	0.535733948746989	PWY_1269	BMI	10.333452431035	6.4221688597288	390	390	0.109333862659539	0.67101345609497	P185_PWY	Overweight
GLUCONEO_PWY	Overweight	-5.98412667334505	9.75548947688204	240	240	0.540226836228481	0.989763581303385	PWY66_391	Obese	-1.76230373820932	1.05904877159505	209	134	0.0977015694636768	0.67938439021484	GLUCUROCAT_PWY	Overweight	-8.12988401994014	5.22410038994061	390	390	0.121391409423146	0.752711391567526	P163_PWY	BMI	-0.0863644664247077	0.106676124362912	240	35	0.419028276146596	0.975935962349777	PWY_5898	BMI	-3.4611593914357	1.79235295762024	209	134	0.0549096288601502	0.535733948746989	PWY_5838	BMI	-2.66216264550669	1.66697454127426	390	265	0.1119904649672	0.67101345609497	P185_PWY	Obese
GLUCONEO_PWY	Obese	-10.5358996879437	9.93137443978286	240	240	0.289891365027487	0.989763581303385	GLCMANNANAUT_PWY	Obese	-12.8622138952483	7.84297865414027	209	209	0.102616291092236	0.680956533857877	PEPTIDOGLYCANSYN_PWY	Obese	27.2967823513603	17.7994830619887	390	390	0.126871545728232	0.752711391567526	P221_PWY	BMI	0.0182133285323693	0.0276946844203593	240	28	0.511437160575678	0.975935962349777	PWY_5899	BMI	-3.4611593914357	1.79235295762024	209	134	0.0549096288601502	0.535733948746989	PWY_5897	BMI	-2.42843854927798	1.54553323806117	390	266	0.117849046885459	0.67101345609497	P23_PWY	Overweight
GLUCOSE1PMETAB_PWY	Overweight	-10.0758228792132	12.993823925775	240	151	0.438902473362355	0.989763581303385	PWY_5845	Obese	-7.21813002068555	4.37735334312265	209	116	0.100755376510869	0.680956533857877	PWY_5103	Obese	30.6977523498887	19.3983525205709	390	390	0.115273318932084	0.752711391567526	P4_PWY	BMI	0.434108056583235	0.756058681632488	240	143	0.566424673966955	0.975935962349777	PWY_6386	BMI	12.2715187306341	6.2966016289958	209	209	0.0527259931611444	0.535733948746989	PWY_5898	BMI	-2.42843854927798	1.54553323806117	390	266	0.117849046885459	0.67101345609497	P23_PWY	Obese
GLUCOSE1PMETAB_PWY	Obese	-13.1569553836376	13.2280938970092	240	151	0.320993269385863	0.989763581303385	PWY_621	Overweight	-18.2003277145001	11.1130428802404	209	209	0.103079366913833	0.680956533857877	PWY_5677	Obese	-0.521603343676038	0.336689887930967	390	123	0.123068371789643	0.752711391567526	P41_PWY	BMI	-4.02219232536819	3.65669457028459	240	240	0.27252804291436	0.975935962349777	PWY_6435	BMI	-0.109369381717936	0.059909990227343	209	30	0.0694304467758157	0.535733948746989	PWY_5899	BMI	-2.42843854927798	1.54553323806117	390	266	0.117849046885459	0.67101345609497	P41_PWY	Obese
GLUCUROCAT_PWY	Obese	-4.8244024184747	5.72712534617604	240	240	0.400475099587598	0.989763581303385	PWY_6901	Obese	-15.6480732535972	9.50150737968088	209	209	0.101180076186975	0.680956533857877	PWY_622	Obese	-4.97868000964947	3.23059059414182	390	213	0.125028057482366	0.752711391567526	P42_PWY	BMI	-1.92536827572704	1.63238673368957	240	231	0.239452542190232	0.975935962349777	PWY_7312	BMI	5.30778060892085	2.78526017471565	209	77	0.0581494119978373	0.535733948746989	PWY_6143	BMI	-1.80698149394741	1.10056016684536	390	209	0.102333411566309	0.67101345609497	P42_PWY	Overweight
GLUDEG_I_PWY	Overweight	-3.47141588530366	3.73390615020453	240	224	0.353526779634065	0.989763581303385	ARGSYN_PWY	Obese	-32.2216054692195	20.3354237121357	209	209	0.114690694100456	0.689590238489789	PWY_7111	Obese	-20.1123354454436	12.9742469036391	390	390	0.122836991294811	0.752711391567526	P441_PWY	BMI	0.845675510666966	1.45183402742729	240	239	0.560821457645994	0.975935962349777	HISTSYN_PWY	BMI	9.07708947864467	5.10025126410696	209	209	0.0766611172000663	0.557496507491838	PWY_6895	BMI	-3.99246871927582	2.39322215021278	390	379	0.0969782259246054	0.67101345609497	P42_PWY	Obese
GLUDEG_I_PWY	Obese	-3.87498329197243	3.80122598548908	240	224	0.30911115105854	0.989763581303385	GLUCONEO_PWY	Overweight	16.3581365867097	10.1064069729057	209	209	0.107143387230171	0.689590238489789	PWY_7234	Overweight	20.7522493795574	13.63505165711	390	390	0.129750118852176	0.752711391567526	PENTOSE_P_PWY	BMI	-5.58349071804198	3.08405051088504	240	240	0.0715614451698845	0.975935962349777	DAPLYSINESYN_PWY	BMI	-4.86511760804064	2.75688234560604	209	208	0.0791608989657064	0.567191683851372	PWY_6902	BMI	-7.44171301361126	4.2882601144713	390	390	0.0843589033432855	0.67101345609497	PANTO_PWY	Overweight
GLUTORN_PWY	Overweight	-8.70619957230785	14.757451941456	240	240	0.555816949621866	0.989763581303385	HISTSYN_PWY	Obese	24.5477014471117	15.5516709379082	209	209	0.11607234624142	0.689590238489789	PWY_724	Overweight	-12.2257093438721	7.65085379059785	390	390	0.111787998415558	0.752711391567526	PHOSLIPSYN_PWY	BMI	-3.09851051458667	4.30177276249763	240	239	0.472095984084169	0.975935962349777	ARGSYN_PWY	BMI	-11.581723753573	6.65609711669256	209	209	0.0834176513996653	0.57201121566426	PWY_6920	BMI	0.0492736597878383	0.0313279690520899	390	46	0.11748482657895	0.67101345609497	PANTOSYN_PWY	Overweight
GLUTORN_PWY	Obese	-14.6224360062328	15.0235189484868	240	240	0.331452597883469	0.989763581303385	PWY_5690	Overweight	1.90313170221438	1.19119447781364	209	188	0.111728088730602	0.689590238489789	PWY_7942	Overweight	2.74727198591332	1.80220954047329	390	97	0.129146835011502	0.752711391567526	POLYAMSYN_PWY	BMI	-0.916144367052245	1.32851779105239	240	240	0.491157070827619	0.975935962349777	ARGSYNBSUB_PWY	BMI	-12.4567130857097	7.17819913029815	209	209	0.084241992874163	0.57201121566426	PWY_7115	BMI	-1.6615821383612	1.00987701819211	390	380	0.101618053772081	0.67101345609497	PANTOSYN_PWY	Obese
GLYCOGENSYNTH_PWY	Obese	-29.1748255670978	22.7174204762716	240	240	0.20038148409316	0.989763581303385	PWY_5862	Obese	-5.16001176021137	3.20150470849954	209	116	0.108626366566844	0.689590238489789	GLYCOGENSYNTH_PWY	Obese	-33.5019108525142	22.1172861673365	390	390	0.131573330886192	0.755178461099819	POLYISOPRENSYN_PWY	BMI	-3.37689258432229	2.46594084511618	240	240	0.172235335328977	0.975935962349777	GLCMANNANAUT_PWY	BMI	-4.4805256474244	2.57224737215763	209	209	0.0830916490412257	0.57201121566426	PWY_7282	BMI	-5.69205515928831	3.60754850274688	390	389	0.116334448748439	0.67101345609497	PENTOSE_P_PWY	Obese
GLYCOL_GLYOXDEG_PWY	Overweight	0.245322929623513	0.356751264436651	240	40	0.492379468790452	0.989763581303385	PWY_6588	Obese	-2.75795355350949	1.73592746146347	209	171	0.11372878549971	0.689590238489789	GLYCOLYSIS	Obese	-18.8785917634527	12.9594502522994	390	390	0.146910338322482	0.755178461099819	PROPFERM_PWY	BMI	-0.102000751840766	0.117600825033177	240	77	0.386675845958389	0.975935962349777	PWY_5845	BMI	-2.52124255054993	1.43970546799602	209	116	0.0814641935024525	0.57201121566426	PWY_7328	BMI	-3.24820750121179	2.02652304142082	390	390	0.110692925247915	0.67101345609497	PEPTIDOGLYCANSYN_PWY	Overweight
GLYCOL_GLYOXDEG_PWY	Obese	0.368527967024524	0.363183251581833	240	40	0.311335847922219	0.989763581303385	PWY_6749	Overweight	-7.77886854231038	4.8977434933334	209	95	0.113840378623395	0.689590238489789	ILEUSYN_PWY	Obese	26.8856377359624	18.2068059687866	390	390	0.141489447238138	0.755178461099819	PRPP_PWY	BMI	-0.549023318914465	0.820662233574153	240	51	0.504181090962686	0.975935962349777	PWY_6549	BMI	-1.82713295507027	1.06353664178364	209	208	0.087371808271995	0.57201121566426	PWY_7400	BMI	-7.14069168352664	4.30068892658564	390	389	0.0985545380291281	0.67101345609497	PEPTIDOGLYCANSYN_PWY	Obese
GLYCOLYSIS_E_D	Overweight	-5.2732907103946	5.87324108494272	240	240	0.370229438754629	0.989763581303385	PWY_7238	Obese	-46.9678419149493	30.3610578557899	209	209	0.123482031140782	0.696406302263404	PWY_2942	Obese	21.4700626960796	14.3797309469324	390	390	0.137148245653539	0.755178461099819	PWY_1269	BMI	4.46722235812388	5.66990346565038	240	240	0.431594198747703	0.975935962349777	NONMEVIPP_PWY	BMI	7.18108181129464	4.21892158155973	209	209	0.0903116060506397	0.574568666080794	PWY_7977	BMI	8.93354407681405	5.41059972754416	390	390	0.100429310684626	0.67101345609497	POLYAMINSYN3_PWY	Overweight
GLYCOLYSIS_E_D	Obese	-4.7692483393771	5.97913170096774	240	240	0.425918960103395	0.989763581303385	PWY_6545	Overweight	-9.92984324169449	6.48178643973498	209	170	0.127144546757535	0.703452457311528	PWY_5097	Obese	21.2167350447174	14.2425011066032	390	390	0.138039919381923	0.755178461099819	PWY_2941	BMI	-5.44092000582911	3.75990436743768	240	240	0.149263492084231	0.975935962349777	PWY_5494	BMI	0.11054435782951	0.0648141460562574	209	55	0.0896663448483957	0.574568666080794	PWY_I9	BMI	-2.6962599720694	1.6435468636263	390	386	0.102616236083001	0.67101345609497	POLYISOPRENSYN_PWY	Obese
GLYCOLYSIS_TCA_GLYOX_BYPASS	Overweight	0.473615101483411	0.54011119351939	240	27	0.381488858897094	0.989763581303385	PYRIDNUCSYN_PWY	Obese	21.9923787874437	14.2916099262459	209	209	0.125458280910024	0.703452457311528	PWY_621	Overweight	-14.4145641903223	9.91619418725827	390	390	0.147768661903237	0.755178461099819	PWY_2942	BMI	2.87934267413759	4.75853339173993	240	240	0.545728741648072	0.975935962349777	PWY_702	BMI	-2.66782714960232	1.5718559243446	209	206	0.0912292669870838	0.577090277455439	PWY0_1261	BMI	-3.72555969665918	2.2855453967867	390	390	0.104810335810163	0.67101345609497	PWY_1042	Overweight
GLYCOLYSIS	Overweight	-11.8690293215832	13.2263546440179	240	240	0.370481137854069	0.989763581303385	FUC_RHAMCAT_PWY	Overweight	-8.34347423896209	5.69554935598641	209	207	0.144547342141925	0.714542315837177	PWY_6385	Obese	24.7885013745198	16.7469601263702	390	390	0.140554399782976	0.755178461099819	PWY_3001	BMI	-3.30471354955165	2.93423628344609	240	240	0.261255203337623	0.975935962349777	PWY_6630	BMI	-5.55319323959624	3.30564129583085	209	209	0.0945591330898264	0.589729353974297	PWY0_845	BMI	-8.36729496562354	5.0391398799994	390	389	0.0985342067943223	0.67101345609497	PWY_1269	Overweight
GLYCOLYSIS	Obese	-21.679242782085	13.4648169888739	240	240	0.108791757865615	0.989763581303385	GLYCOLYSIS_E_D	Obese	9.71139571659265	6.42064852197413	209	209	0.13201090809593	0.714542315837177	PWY_6628	Overweight	-13.5417663880409	9.25988474455263	390	390	0.145352990192282	0.755178461099819	PWY_3781	BMI	0.335936169823074	0.553693205346696	240	50	0.544649133510051	0.975935962349777	FUCCAT_PWY	BMI	-2.78869565010839	1.66732946429005	209	208	0.096002836816181	0.597051350311867	THRESYN_PWY	BMI	-6.02219803798767	3.82315439052694	390	390	0.116939571338113	0.67101345609497	PWY_1269	Obese
GLYOXYLATE_BYPASS	Overweight	2.04366280844834	1.59393727969819	240	112	0.201116240121546	0.989763581303385	NONMEVIPP_PWY	Obese	18.907663258361	12.9174221416124	209	209	0.144868701637025	0.714542315837177	PWY_6749	Obese	-8.55058999269498	5.66709606583448	390	182	0.133080505956713	0.755178461099819	PWY_3841	BMI	-4.90182509617859	4.92901997067272	240	240	0.321056213939294	0.975935962349777	PWY_5862	BMI	-1.73732011684442	1.05342725672035	209	116	0.100698812116443	0.607272759200181	VALSYN_PWY	BMI	8.64750373709171	5.26203422992135	390	390	0.102022045557238	0.67101345609497	PWY_3001	Obese
GLYOXYLATE_BYPASS	Obese	1.80542330549725	1.62267490480355	240	112	0.26706354969468	0.989763581303385	PWY_2941	Obese	-17.3041305457805	11.6314367162054	209	208	0.138436108580277	0.714542315837177	PWY_6897	Obese	20.292893024854	13.4063318977223	390	390	0.131841717409354	0.755178461099819	PWY_4041	BMI	-2.32459495972907	2.00862377745732	240	240	0.248373952675936	0.975935962349777	PWY_5690	BMI	0.654272214414042	0.399511252119141	209	188	0.103084427865466	0.610032437649013	PWY1ZNC_1	BMI	-1.78767389733485	1.14250846481937	390	366	0.119382737544883	0.672774617151668	PWY_3841	Obese
GOLPDLCAT_PWY	Obese	-0.962130705265724	1.16909009872406	240	235	0.411398061521374	0.989763581303385	PWY_5265	Overweight	-2.76856794894332	1.83615979310955	209	47	0.13321500288096	0.714542315837177	PWY_7282	Obese	-16.7829483924333	11.114447711877	390	389	0.132774554163135	0.755178461099819	PWY_5004	BMI	-0.360227806377084	0.259384486199085	240	70	0.166273029992555	0.975935962349777	PWY_6895	BMI	-4.56051807226343	2.80382297048085	209	201	0.105434249518535	0.611077037785438	GALACT_GLUCUROCAT_PWY	BMI	-1.72672082713521	1.11744255759187	390	387	0.124014925821312	0.683232822219184	PWY_5097	Overweight
HCAMHPDEG_PWY	Overweight	1.00536529134697	1.26395781914182	240	37	0.427216807666934	0.989763581303385	PWY_5677	Overweight	-0.644261841992769	0.441323234126514	209	72	0.145934662731039	0.714542315837177	PWY_7312	Obese	12.3998021273154	8.28461024906798	390	142	0.136196400924965	0.755178461099819	PWY_5005	BMI	-1.64278691979462	1.73866445384162	240	221	0.345746103679496	0.975935962349777	CENTFERM_PWY	BMI	-1.32361943072314	0.840668460813202	209	205	0.116980064314315	0.621147085504657	PWY_622	BMI	-1.61936405544115	1.05136967486717	390	213	0.125228657441791	0.683232822219184	PWY_5100	Obese
HEME_BIOSYNTHESIS_II	Overweight	0.80168033506767	1.4088956912198	240	215	0.569917224882736	0.989763581303385	PWY_5850	Obese	-4.93781605784647	3.38817560715984	209	62	0.146615341615836	0.714542315837177	PWY_7953	Obese	25.0721835731607	17.1532484053528	390	390	0.145559377539196	0.755178461099819	PWY_5022	BMI	0.85117573269866	1.15922135578317	240	188	0.463551708266547	0.975935962349777	HEME_BIOSYNTHESIS_II	BMI	0.998142638413223	0.621317246608104	209	191	0.109767005245472	0.621147085504657	HEME_BIOSYNTHESIS_II	BMI	0.755144463929435	0.493156597470878	390	357	0.127435246767958	0.690196737969525	PWY_5130	Overweight
HEME_BIOSYNTHESIS_II	Obese	1.59304301049704	1.43429714001112	240	215	0.267897556318202	0.989763581303385	PWY_5896	Obese	-4.93781605784647	3.38817560715984	209	62	0.146615341615836	0.714542315837177	PWY_6876	Overweight	0.587357357556554	0.409236408103522	390	161	0.152931605929673	0.76324360702405	PWY_5097	BMI	3.04417043015797	4.65752679251356	240	240	0.514035425618489	0.975935962349777	NONOXIPENT_PWY	BMI	-8.32582126736335	5.22119292480246	209	209	0.11240018202348	0.621147085504657	GLYCOCAT_PWY	BMI	-5.76111371199641	3.92326159218814	390	388	0.143698801796181	0.693887739354542	PWY_5198	Overweight
HEMESYN2_PWY	Obese	2.68966879314976	2.29762284051963	240	235	0.242990953223775	0.989763581303385	PWY_6859	Obese	-10.3946945407555	7.08096041766355	209	207	0.143713118242053	0.714542315837177	PWY_7234	Obese	19.8109707098596	13.9402750584884	390	390	0.156989517659995	0.773627661030376	PWY_5100	BMI	-3.60740431598073	3.70401775751218	240	240	0.331143837715654	0.975935962349777	PWY_5100	BMI	-6.15005981871734	3.87923494867787	209	209	0.114484005110543	0.621147085504657	POLYISOPRENSYN_PWY	BMI	-3.77655659745973	2.52342623785975	390	390	0.136220379179345	0.693887739354542	PWY_5198	Obese
HEXITOLDEGSUPER_PWY	Overweight	2.92155104590105	2.69793961513288	240	145	0.280024950983729	0.989763581303385	PWY_7115	Obese	-6.05536670386209	4.1031836072766	209	205	0.141609579192488	0.714542315837177	CRNFORCAT_PWY	Overweight	-0.223929192128291	0.158912286201931	390	40	0.159629999605122	0.780351185521595	PWY_5103	BMI	6.13738335535535	5.8604765131686	240	240	0.29610801959829	0.975935962349777	PWY_5837	BMI	-1.30732996405504	0.831131472640878	209	134	0.117334564498106	0.621147085504657	PWY_5130	BMI	2.9720167145719	2.02266031699558	390	376	0.143452111990124	0.693887739354542	PWY_5345	Overweight
HISTSYN_PWY	Overweight	-13.1534320701886	14.7081899073014	240	240	0.372124988557633	0.989763581303385	PWY_7184	Overweight	-10.6318931517221	7.04460919509294	209	170	0.132851879111056	0.714542315837177	PWY_7200	Overweight	1.41070418868771	0.999560847513154	390	64	0.159856307546203	0.780351185521595	PWY_5104	BMI	0.222389182148805	0.383126233854121	240	89	0.562185817686663	0.975935962349777	PWY_5840	BMI	-2.26517328356479	1.43486677627911	209	128	0.116017370816759	0.621147085504657	PWY_5861	BMI	-1.86524755096935	1.25694262608383	390	265	0.139540912792325	0.693887739354542	PWY_5345	Obese
HISTSYN_PWY	Obese	-9.26686744048104	14.9733687527417	240	240	0.536617734584496	0.989763581303385	PWY_7254	Obese	-1.86417977356359	1.24270035684586	209	74	0.135196548676084	0.714542315837177	PWY_6920	Obese	0.136115698276952	0.0965678259471417	390	46	0.160383584158487	0.781456225252514	PWY_5130	BMI	1.8099258628717	1.91980360833854	240	228	0.346811696668462	0.975935962349777	PWY_7196	BMI	-0.636954734910332	0.400935444855932	209	47	0.113738179730913	0.621147085504657	PWY_6470	BMI	-3.38541946097629	2.31206581979822	390	384	0.144844072510782	0.693887739354542	PWY_5484	Obese
HSERMETANA_PWY	Overweight	-8.2602345057559	12.6855256831343	240	240	0.515614322087437	0.989763581303385	PWY_7340	Overweight	-0.395420791045462	0.270161782578479	209	28	0.144893019097668	0.714542315837177	PWY_6387	Obese	24.8439285122443	17.6414429180383	390	390	0.160756827475651	0.78180801676829	PWY_5188	BMI	-2.17927934873657	3.13964366020102	240	240	0.488325009706865	0.975935962349777	PWY_7357	BMI	7.95302878283344	4.99761430789212	209	209	0.113130816503546	0.621147085504657	COMPLETE_ARO_PWY	BMI	-4.81625773951543	3.34757904154069	390	390	0.151935537154198	0.694678397782656	PWY_5659	Overweight
HSERMETANA_PWY	Obese	-19.3856743464202	12.9142372428611	240	240	0.134735696521713	0.989763581303385	PWY_7392	Obese	-18.3841268432351	12.5428577343305	209	207	0.144331121131679	0.714542315837177	COMPLETE_ARO_PWY	Obese	-14.4975877984608	10.3093927240515	390	390	0.16135484066074	0.782070360671172	PWY_5265	BMI	0.339431309868622	0.584905838251513	240	37	0.562281000260743	0.975935962349777	PWY_7400	BMI	-7.84983386123241	4.99733313404154	209	208	0.117832780448038	0.621147085504657	PWY_621	BMI	-4.73360236379606	3.29683019528672	390	390	0.152765205356401	0.694678397782656	PWY_5667	Overweight
KETOGLUCONMET_PWY	Overweight	0.482286309033763	0.722841346729328	240	69	0.505325328218537	0.989763581303385	PWY_8004	Overweight	9.52783604218411	6.43820540079511	209	209	0.14050813099836	0.714542315837177	PWY_6630	Overweight	-12.3977718138081	8.83574883328887	390	390	0.162279512628225	0.784804272431097	PWY_5384	BMI	-5.54034035360576	2.78874078187506	240	240	0.0481709033542781	0.975935962349777	PWY1ZNC_1	BMI	-2.08412161634579	1.32637111506978	209	193	0.117718628754915	0.621147085504657	PWY66_429	BMI	-8.68845552159024	6.03069788014592	390	390	0.151376854075542	0.694678397782656	PWY_5850	Overweight
KETOGLUCONMET_PWY	Obese	0.642636164164672	0.735873693671421	240	69	0.383436528151779	0.989763581303385	PWY_I9	Obese	-9.58479310900247	6.51887110072059	209	204	0.143079971617977	0.714542315837177	PWY_5121	Overweight	-20.8519714197225	15.0199594867026	390	390	0.166747455998441	0.796211232231184	PWY_5392	BMI	0.0725004785049094	0.0972414021082496	240	50	0.456704091597704	0.975935962349777	METH_ACETATE_PWY	BMI	-2.11275396083887	1.352691146063	209	204	0.119919029826931	0.623239607268132	PWY_7357	BMI	5.76087346655553	4.18747134203594	390	390	0.170583485644308	0.710168457448727	PWY_5860	Overweight
LACTOSECAT_PWY	Obese	2.46668455132987	3.28604306558543	240	234	0.453648135023506	0.989763581303385	PWY0_1241	Overweight	5.41893501732695	3.70095250694233	209	206	0.144741315754999	0.714542315837177	PWY_5484	Obese	-17.7026013219622	12.7558448880559	390	390	0.166893688049752	0.796211232231184	PWY_5484	BMI	-7.4840343689353	4.31925273568033	240	240	0.0845165387506838	0.975935962349777	PROPFERM_PWY	BMI	0.193026041132204	0.125006782411721	209	55	0.124163014950216	0.623239607268132	PWY66_409	BMI	-2.75445804440896	2.00395705625015	390	366	0.170964391002482	0.710168457448727	PWY_5896	Overweight
METH_ACETATE_PWY	Obese	-2.79281585410083	3.10220370056848	240	237	0.368944292782831	0.989763581303385	PWY0_1261	Overweight	11.7595992932291	7.87453891381817	209	209	0.136948413636508	0.714542315837177	COMPLETE_ARO_PWY	Overweight	-13.7839307223864	10.0836677724147	390	390	0.173325151865307	0.797702776853082	PWY_5494	BMI	-0.0604186248084663	0.0593295145527418	240	78	0.309602091866165	0.975935962349777	PWY_6590	BMI	-1.60279213058269	1.03167284024505	209	205	0.121888307410936	0.623239607268132	GLYCOL_GLYOXDEG_PWY	BMI	0.158533573169213	0.117263257190007	390	66	0.178061174493102	0.72111956286121	PWY_5941	Overweight
NONMEVIPP_PWY	Overweight	-7.98471487143611	14.4513071796014	240	240	0.58113931992045	0.989763581303385	PWY0_1296	Obese	-33.6809873058543	22.7872028786993	209	209	0.140995305754865	0.714542315837177	DARABCATK12_PWY	Overweight	0.973962865493454	0.707490339168531	390	73	0.170313260433995	0.797702776853082	PWY_5505	BMI	1.15549541510988	1.75402058738782	240	239	0.510717314714275	0.975935962349777	PWY_7254	BMI	-0.623895455235996	0.40691873177848	209	74	0.126826307515313	0.623239607268132	PRPP_PWY	BMI	-1.39424273769003	1.02720725390637	390	76	0.176353061944677	0.72111956286121	PWY_5941	Obese
NONOXIPENT_PWY	Obese	-17.4569589939279	14.3696103138788	240	240	0.225701329780978	0.989763581303385	SER_GLYSYN_PWY	Obese	-22.3662269347658	15.3447535199097	209	209	0.146556323017894	0.714542315837177	DTDPRHAMSYN_PWY	Overweight	52.2036319646928	37.8298990282844	390	390	0.169292732154937	0.797702776853082	PWY_5659	BMI	-5.99055982878996	3.71683559025812	240	240	0.108421099195461	0.975935962349777	PWY_8188	BMI	0.193026041132204	0.125006782411721	209	55	0.124163014950216	0.623239607268132	PWY_6703	BMI	8.06858525189799	5.9373853126688	390	390	0.175836240223204	0.72111956286121	PWY_6121	Overweight
OANTIGEN_PWY	Overweight	19.2959268100197	14.8480362656578	240	240	0.19508736419475	0.989763581303385	PWY_6700	Overweight	-26.0014333635453	17.9902357133156	209	209	0.149968305909321	0.722701742842865	PWY_7242	Obese	-6.84564091324546	4.98789601162462	390	390	0.171612190313845	0.797702776853082	PWY_5667	BMI	-4.44389867363934	4.20887143822202	240	240	0.2921732763461	0.975935962349777	PWY_8189	BMI	0.193026041132204	0.125006782411721	209	55	0.124163014950216	0.623239607268132	DAPLYSINESYN_PWY	BMI	-3.34373872844244	2.49923504031521	390	388	0.182587631920251	0.726221583864001	PWY_6121	Obese
OANTIGEN_PWY	Obese	22.8735753468508	15.1157364475834	240	240	0.131631048537515	0.989763581303385	PWY_5971	Obese	-16.640084811466	11.6050095133237	209	99	0.153202522371932	0.727430358982907	PWY_6588	Obese	-1.82770250145854	1.34573434108278	390	314	0.176098872693249	0.798306326277764	PWY_5675	BMI	0.387159620718529	0.386483289916703	240	103	0.317540476522078	0.975935962349777	PWY_822	BMI	0.146706995971094	0.0938756886252878	209	86	0.119709450277857	0.623239607268132	PWY_7211	BMI	-1.8962151039133	1.41719526900162	390	322	0.182554878501337	0.726221583864001	PWY_6122	Overweight
ORNDEG_PWY	Overweight	1.50973089903696	1.61220798068595	240	121	0.350056824429023	0.989763581303385	PWY_7385	Overweight	-0.695104028590039	0.484753206277854	209	49	0.15318456258318	0.727430358982907	PWY_7456	Obese	-8.77289037332899	6.47608459475094	390	390	0.17720527507253	0.798306326277764	PWY_5676	BMI	-1.09677837249918	1.44959346786504	240	239	0.450074448138462	0.975935962349777	PRPP_PWY	BMI	-2.1042709515827	1.38318687129836	209	40	0.129782812797667	0.62329533087643	PWY_7688	BMI	-1.99872894488408	1.49218457368173	390	229	0.182080491641672	0.726221583864001	PWY_6125	Obese
ORNDEG_PWY	Obese	1.68073262665082	1.64127501433334	240	121	0.306920610234996	0.989763581303385	PWY_7761	Obese	15.0246324658847	10.472994461215	209	208	0.152992721321272	0.727430358982907	PWY_8178	Obese	-18.3888348057339	13.5566935033597	390	390	0.176639629970923	0.798306326277764	PWY_5677	BMI	-0.206870603531953	0.148322883601285	240	76	0.164472226688195	0.975935962349777	PWY_1861	BMI	-2.13855021804471	1.42191138292373	209	189	0.134183660254121	0.623930047975141	ARGININE_SYN4_PWY	BMI	-8.14279998673326	6.1040994638772	390	390	0.183865302989791	0.727504049707573	PWY_6126	Obese
P105_PWY	Overweight	1.31066501020921	2.33278119706149	240	140	0.574782323947654	0.989763581303385	PWY_7013	Overweight	5.33853000062926	3.75631146930104	209	181	0.156843048678994	0.730381639540079	COLANSYN_PWY	Obese	-8.85745907056305	6.58654805684929	390	390	0.180369712886586	0.803465084676609	PWY_5686	BMI	3.89504697421601	5.676900881709	240	240	0.493342543341272	0.975935962349777	PWY_6143	BMI	-1.52554595864659	1.01740079606012	209	109	0.135356653101494	0.623930047975141	PWY_6859	BMI	-2.59566778918373	1.95389592520381	390	385	0.185681263661611	0.728147529778075	PWY_6143	Overweight
P105_PWY	Obese	1.38083096968446	2.37483968477481	240	140	0.561527388285456	0.989763581303385	COA_PWY	Obese	19.8540138801576	14.0673268151162	209	209	0.159724924081059	0.73241702125695	PWY_7115	Obese	-4.07536039610798	3.06205875153871	390	380	0.184879696845203	0.804481422696702	PWY_5690	BMI	-0.429151388889011	0.51547684015029	240	215	0.40599104833019	0.975935962349777	METHGLYUT_PWY	BMI	-0.761431597869686	0.511041322939419	209	150	0.137833801662495	0.624558333607943	PWY_5837	BMI	-0.897555983234999	0.677957132248934	390	266	0.187183409278096	0.728160022535316	PWY_6143	Obese
P108_PWY	Overweight	-0.852366480854243	1.50516444558123	240	115	0.571760452872046	0.989763581303385	P185_PWY	Overweight	3.31978465854506	2.34402015411363	209	202	0.158281342209743	0.73241702125695	PWY66_409	Obese	-8.18619630071539	6.17212351194519	390	366	0.186396465728821	0.804481422696702	PWY_5723	BMI	-4.50594953368369	1.98512951253139	240	144	0.0241638176798461	0.975935962349777	PWY_5384	BMI	-4.56458970043686	3.0714033066204	209	209	0.138836016441686	0.624558333607943	PWY_5840	BMI	-1.54770304533472	1.17308648999789	390	260	0.188702913616721	0.730170377203469	PWY_6151	Overweight
P122_PWY	Overweight	-0.411601963655468	0.719730674674041	240	73	0.567974466663716	0.989763581303385	PWY_7400	Overweight	20.95424504782	14.8138439489532	209	208	0.158800517208412	0.73241702125695	PWY0_1061	Overweight	7.63040547353207	5.79053105096936	390	381	0.189247515951514	0.805698031026365	PWY_5747	BMI	0.0517703859993373	0.0433701581839475	240	26	0.233857540427015	0.975935962349777	PWY_6545	BMI	-3.31459239226988	2.22200281420106	209	170	0.137373765364074	0.624558333607943	PWY_702	BMI	-1.61614278292555	1.24327489150051	390	388	0.195267503886445	0.732769124107924	PWY_6163	Overweight
P122_PWY	Obese	0.491944356312985	0.732706938275535	240	73	0.502653264120465	0.989763581303385	PWY66_391	Overweight	-1.45684777353924	1.03233024086199	209	134	0.159764351888179	0.73241702125695	PWY66_389	Overweight	1.62370714262774	1.23512616639388	390	135	0.190295757903037	0.807513207964358	PWY_5897	BMI	-0.821807426794989	1.45969460004817	240	176	0.573995754512264	0.975935962349777	PWY66_409	BMI	-3.35574935604126	2.25260876984107	209	197	0.137897934994721	0.624558333607943	PWY_7392	BMI	-4.63752430583278	3.55952689992911	390	385	0.194263522318786	0.732769124107924	PWY_6163	Obese
P124_PWY	Overweight	2.42040676173679	2.73255654685102	240	160	0.376693314078842	0.989763581303385	FUCCAT_PWY	Obese	-7.18457014173179	5.10786856374418	209	208	0.161138745866882	0.734513413582013	ARG.POLYAMINE_SYN	Overweight	-6.9382468587571	5.74341009597277	390	389	0.228600740851157	0.809659850427676	PWY_5898	BMI	-0.821807426794989	1.45969460004817	240	176	0.573995754512264	0.975935962349777	PWY0_1061	BMI	-3.30826855209489	2.26112544206926	209	206	0.145031733339111	0.62524310531523	PWY0_1297	BMI	-2.09534251692955	1.6094918957677	390	384	0.19459859241486	0.732769124107924	PWY_6168	Overweight
P124_PWY	Obese	1.69894238870583	2.7818227172473	240	160	0.541997572969301	0.989763581303385	PWY_5384	Obese	-13.2089637188675	9.40051759467448	209	209	0.161565143082061	0.734513413582013	ARGSYNBSUB_PWY	Obese	-22.5951144807308	18.0905799005792	390	390	0.21326953764602	0.809659850427676	PWY_5899	BMI	-0.821807426794989	1.45969460004817	240	176	0.573995754512264	0.975935962349777	PWY_6151	BMI	9.54655026536659	6.57414894271749	209	209	0.148054919132402	0.625260122366992	SALVADEHYPOX_PWY	BMI	1.89978185339463	1.46065429600729	390	390	0.195018008554701	0.732769124107924	PWY_6168	Obese
P125_PWY	Overweight	-0.812566152927603	0.656713361874297	240	97	0.217262909166969	0.989763581303385	PWY_7851	Obese	20.0448142000048	14.296723996605	209	209	0.162480119125908	0.734752532949098	ASPASN_PWY	Obese	23.5343838427773	19.1820869544486	390	390	0.221447261847986	0.809659850427676	PWY_5941	BMI	-13.2210282093549	5.69199104335759	240	240	0.0210862089167663	0.975935962349777	PWY_8178	BMI	-7.71999350795662	5.33132507533951	209	209	0.149194370423058	0.625260122366992	DENOVOPURINE2_PWY	BMI	-1.29936610399817	1.0128102379205	390	76	0.20113855107272	0.737296268879543	PWY_6270	Overweight
P125_PWY	Obese	-0.586751647296679	0.668553465393803	240	97	0.381077523640976	0.989763581303385	PWY_5130	Obese	10.1133515628135	7.35747311597269	209	204	0.170834746527352	0.747717335324492	COBALSYN_PWY	Obese	-11.3016052597148	9.07607597234584	390	390	0.214656024001168	0.809659850427676	PWY_5981	BMI	-0.679625451823365	0.980483610050792	240	198	0.48892822342416	0.975935962349777	PWY_241	BMI	-2.61413089699543	1.8100826639599	209	199	0.150269766788513	0.625642188161146	PWY_6147	BMI	9.15159803915618	7.13785665734182	390	390	0.201421941122057	0.737296268879543	PWY_6270	Obese
P161_PWY	Overweight	2.70145445337752	2.54254966225631	240	222	0.289153700301724	0.989763581303385	PWY_5860	Obese	-3.43190185232542	2.50370014280848	209	62	0.172026181566168	0.747717335324492	CRNFORCAT_PWY	Obese	-0.210662388120215	0.162469570012446	390	40	0.195563366833038	0.809659850427676	PWY_5994	BMI	0.162640593071911	0.247951719586376	240	49	0.512535139992024	0.975935962349777	PWY_621	BMI	-5.36878434374626	3.73807054555358	209	209	0.152518778646578	0.631080464179028	CALVIN_PWY	BMI	-4.89217108046301	3.86667062256072	390	390	0.20740277748064	0.738012944307654	PWY_6277	Overweight
P161_PWY	Obese	1.5256437143007	2.58839013536421	240	222	0.556174912903674	0.989763581303385	PWY_6703	Obese	29.7291129094657	21.6644088237732	209	209	0.171552190600923	0.747717335324492	GALACT_GLUCUROCAT_PWY	Overweight	-4.0569661349575	3.36696663610563	390	387	0.229793952066326	0.809659850427676	PWY_6122	BMI	5.39547675713684	5.44246379780514	240	240	0.32257153246136	0.975935962349777	PWY_4041	BMI	-3.45890628606152	2.41335863924317	209	207	0.153376252493043	0.631084632213368	PWY_6317	BMI	-5.77728653374604	4.56140036068334	390	390	0.206922435451618	0.738012944307654	PWY_6305	Overweight
P163_PWY	Obese	-0.190008198393663	0.327160117960491	240	35	0.561972291324892	0.989763581303385	P42_PWY	Overweight	-6.48677059030579	4.75010177414513	209	207	0.173627573112605	0.748041762021763	GLUDEG_I_PWY	Obese	-5.0120218717014	3.99148637920613	390	360	0.210842379679485	0.809659850427676	PWY_6123	BMI	-4.30688091198869	4.78745573604569	240	240	0.369285418185824	0.975935962349777	PWY_7323	BMI	-3.98573638715816	2.78688084270276	209	209	0.154249973434654	0.631222696155622	P42_PWY	BMI	-1.89119062426406	1.50246428480576	390	383	0.209732757785281	0.742233893211504	PWY_6385	Overweight
P164_PWY	Overweight	3.16366025698329	3.03797931475624	240	236	0.298826553096381	0.989763581303385	HEME_BIOSYNTHESIS_II	Overweight	2.52537724270358	1.85407174340022	209	191	0.174738820683425	0.748508082628997	HEMESYN2_PWY	Overweight	2.79305569767313	2.1621840401827	390	381	0.19807300361998	0.809659850427676	PWY_6124	BMI	-5.0786050858121	4.93716147491676	240	240	0.304749275938203	0.975935962349777	PWY_7117	BMI	-2.89461858797891	2.04283034691823	209	199	0.158072715731704	0.640344856271577	ARO_PWY	BMI	-5.19792153243878	4.16266779884787	390	390	0.213370033068344	0.744809474832749	PWY_6385	Obese
P164_PWY	Obese	2.77745119272744	3.09275205377006	240	236	0.370122254132319	0.989763581303385	ANAGLYCOLYSIS_PWY	Obese	15.1031608569905	11.1750492130872	209	209	0.178090748967194	0.755983984438852	P164_PWY	Overweight	3.78559373934439	3.02027671393016	390	379	0.211670471265997	0.809659850427676	PWY_6125	BMI	-7.28312594683745	5.58443198811251	240	240	0.193503486987494	0.975935962349777	GLYCOLYSIS	BMI	-6.73486987746233	4.79582580741225	209	209	0.161798467849681	0.642030269422509	PWY_7220	BMI	-6.24613410288107	4.99009665647449	390	390	0.212274580969095	0.744809474832749	PWY_6386	Overweight
P221_PWY	Overweight	0.108552282838202	0.0832024271602277	240	28	0.193341701306436	0.989763581303385	PWY66_409	Obese	-9.29860407385054	6.88255251860143	209	197	0.178240126412412	0.755983984438852	P185_PWY	Overweight	1.75648179159203	1.43220467606322	390	382	0.221625694052327	0.809659850427676	PWY_6126	BMI	-7.89385838913873	5.92339745404045	240	240	0.18399230505734	0.975935962349777	PWY_7456	BMI	-3.51363522594014	2.49720949267065	209	209	0.160995788567729	0.642030269422509	PWY_7222	BMI	-6.24613410288107	4.99009665647449	390	390	0.212274580969095	0.744809474832749	PWY_6386	Obese
P221_PWY	Obese	0.117809632957286	0.0847025113793756	240	28	0.165646903401139	0.989763581303385	PRPP_PWY	Obese	-5.64614123506703	4.21869919411777	209	40	0.182329354708864	0.762065895166661	P221_PWY	Overweight	0.529542332518987	0.417192512976508	390	41	0.205127728873327	0.809659850427676	PWY_6143	BMI	-1.28146889811608	1.16904346358375	240	131	0.274176811644558	0.975935962349777	LACTOSECAT_PWY	BMI	-2.35895868630239	1.68463956500526	209	206	0.163003964266777	0.643309077632724	PANTO_PWY	BMI	4.99818952085156	4.02443495513574	390	390	0.2158404361347	0.747217435203486	PWY_6387	Overweight
P23_PWY	Overweight	-0.79087896773715	0.875232864793694	240	105	0.367167038846944	0.989763581303385	PWY_7434	Obese	2.70945869030823	2.0353832569607	209	57	0.184676544148776	0.766912401183742	P42_PWY	Obese	-5.84549876955337	4.60495475793545	390	383	0.205921634799917	0.809659850427676	PWY_6147	BMI	5.42154294359061	7.08929830526617	240	240	0.44522158741138	0.975935962349777	DENOVOPURINE2_PWY	BMI	-1.88139027314483	1.35990029293775	209	40	0.168084481502405	0.644955012211999	HISTSYN_PWY	BMI	5.69445710466401	4.67235640387127	390	390	0.224505996539324	0.747456732773039	PWY_6387	Obese
P41_PWY	Obese	-11.5393495331753	11.1782181461649	240	240	0.303041728403243	0.989763581303385	PWY_6549	Obese	-4.28338380439332	3.22285111360997	209	208	0.185371045882469	0.76755325951186	PENTOSE_P_PWY	Obese	-11.4644219701269	9.54613095279853	390	390	0.231331385836479	0.809659850427676	PWY_6163	BMI	-3.8606645218336	4.76601037761275	240	240	0.418772406227676	0.975935962349777	P164_PWY	BMI	-1.76396501334071	1.2749014126048	209	201	0.168043997374479	0.644955012211999	P185_PWY	BMI	-0.586795751934509	0.478780877055654	390	382	0.221922693459002	0.747456732773039	PWY_6471	Obese
P42_PWY	Overweight	-9.93512736729836	4.89035649409747	240	231	0.0433774719736343	0.989763581303385	PWY_7328	Obese	-9.8259676569767	7.42863621983004	209	209	0.18747143500844	0.767580815688887	PRPP_PWY	Obese	-3.93957894860469	3.16258657313705	390	76	0.21448219995861	0.809659850427676	PWY_6168	BMI	-3.43622801087626	4.31894820224602	240	214	0.42709331280217	0.975935962349777	P41_PWY	BMI	-5.42100585575132	3.88763310614176	209	209	0.164760375311252	0.644955012211999	PWY_6125	BMI	-6.42735322708514	5.27712501518038	390	390	0.224805325241143	0.747456732773039	PWY_6478	Overweight
P42_PWY	Obese	-9.20337571940545	4.97852635708327	240	231	0.0658314211064549	0.989763581303385	PWY_5022	Obese	-6.08798855353971	4.64423463947061	209	159	0.191435451602398	0.768695477267341	PWY_5100	Obese	-12.4539446537769	10.2709966190049	390	390	0.226879183035734	0.809659850427676	PWY_621	BMI	-3.5872691178288	3.41169108201583	240	240	0.294173655979055	0.975935962349777	PWY_7184	BMI	-3.35660552008094	2.41514003778966	209	170	0.166152640907088	0.644955012211999	PWY_7228	BMI	-6.60649228136854	5.3900632445991	390	390	0.221894172985862	0.747456732773039	PWY_6588	Overweight
P441_PWY	Overweight	4.92836595958585	4.3653945501347	240	239	0.2601213348072	0.989763581303385	PWY_5838	Obese	-7.71156251274678	5.86753718341751	209	134	0.1902893650288	0.768695477267341	PWY_5659	Obese	-13.6778374729993	11.1779526836467	390	390	0.222668282806715	0.809659850427676	PWY_6270	BMI	-4.97628684493523	4.65877395138731	240	240	0.286595837856583	0.975935962349777	PWY_7210	BMI	-3.06053048798267	2.20203719294586	209	162	0.166138981367763	0.644955012211999	PWY_5505	BMI	1.93209907075648	1.5912144796695	390	390	0.226224806036876	0.749369669997151	PWY_6588	Obese
P441_PWY	Obese	5.45393525537222	4.44409969971406	240	239	0.221024141338655	0.989763581303385	PWY_5973	Obese	26.9023977251722	20.6373913357474	209	209	0.193907439900355	0.768695477267341	PWY_5676	Obese	-4.1643967070486	3.32254456803078	390	389	0.211676746409578	0.809659850427676	PWY_6277	BMI	5.39547675713684	5.44246379780514	240	240	0.32257153246136	0.975935962349777	P124_PWY	BMI	-1.66781216659997	1.22305284051099	209	156	0.174234932339026	0.654896373240895	PWY_6126	BMI	-6.67667124800286	5.55611882940737	390	390	0.231040731982881	0.751626227184688	PWY_6590	Obese
P461_PWY	Overweight	2.99460014302219	4.06800482994941	240	239	0.462418809997416	0.989763581303385	PWY_7234	Obese	20.9204223705384	15.8890151608924	209	209	0.189490270601479	0.768695477267341	PWY_5850	Obese	-3.10291376389748	2.4937243160418	390	116	0.214993262779375	0.809659850427676	PWY_6285	BMI	0.933502460210997	0.760059172381251	240	45	0.220656195739856	0.975935962349777	PWY_5659	BMI	-5.40654090638517	3.96950971556238	209	209	0.174747795031364	0.654896373240895	PWY0_1296	BMI	-8.1299748304817	6.7413055415552	390	390	0.229376657032999	0.751626227184688	PWY_6609	Overweight
PANTO_PWY	Overweight	-14.5027241914404	13.9182862239612	240	240	0.29853930305154	0.989763581303385	GLUCUROCAT_PWY	Overweight	-8.21402098654989	6.44412989103011	209	209	0.20394161066965	0.768860022001744	PWY_5896	Obese	-3.10291376389748	2.4937243160418	390	116	0.214993262779375	0.809659850427676	PWY_6292	BMI	-2.22830789625713	1.86936441548513	240	240	0.234511609890044	0.975935962349777	PWY_7209	BMI	-0.532491280326557	0.394511668455549	209	132	0.178645804095197	0.655951063536457	PWY_4041	BMI	-2.56082839406195	2.13540546604425	390	388	0.231991515334028	0.752079910617696	PWY_6630	Obese
PANTOSYN_PWY	Overweight	-15.3698565061634	12.7113455610713	240	240	0.227881940143681	0.989763581303385	PWY_5695	Overweight	23.1584132500439	18.0214065105461	209	209	0.200291202657816	0.768860022001744	PWY_6122	Obese	20.7359998747822	16.0197834027218	390	390	0.197167381930469	0.809659850427676	PWY_6305	BMI	-3.2088439234856	3.17371221207861	240	240	0.313069166552757	0.975935962349777	THRESYN_PWY	BMI	-6.19348628699287	4.59845770175411	209	209	0.179572156916361	0.655951063536457	PWY_5100	BMI	-3.95094151952063	3.34120967623225	390	390	0.238546087160113	0.752079910617696	PWY_6700	Overweight
PENTOSE_P_PWY	Obese	-5.23396244919635	9.52399509876691	240	240	0.583171863495603	0.989763581303385	PWY_5897	Obese	-7.02321629837103	5.48832596585198	209	134	0.20217579696077	0.768860022001744	PWY_6143	Obese	-4.16374216170649	3.39171119747675	390	209	0.221173994324256	0.809659850427676	PWY_6317	BMI	-4.13568647163008	5.03254924499561	240	240	0.412067755909737	0.975935962349777	GLUCOSE1PMETAB_PWY	BMI	-6.36850746261453	4.79963985400777	209	113	0.186086959733339	0.661973994847724	PWY_5845	BMI	-1.3835984413301	1.1671241557765	390	230	0.237366107454846	0.752079910617696	PWY_6731	Obese
POLYAMSYN_PWY	Overweight	-2.33825416936905	4.00537995561698	240	240	0.559956807094581	0.989763581303385	PWY_5898	Obese	-7.02321629837103	5.48832596585198	209	134	0.20217579696077	0.768860022001744	PWY_6147	Obese	26.529233748056	21.9577655722268	390	390	0.228540290625698	0.809659850427676	PWY_6353	BMI	-1.18278739320473	1.77159507435855	240	240	0.505047743748485	0.975935962349777	SALVADEHYPOX_PWY	BMI	2.80872667934307	2.11092499890555	209	209	0.184869702832743	0.661973994847724	PWY_7229	BMI	-6.36414441810871	5.38116389695416	390	390	0.238473997747303	0.752079910617696	PWY_6807	Obese
POLYAMSYN_PWY	Obese	-2.88028829406435	4.07759428238826	240	240	0.480692440008337	0.989763581303385	PWY_5899	Obese	-7.02321629837103	5.48832596585198	209	134	0.20217579696077	0.768860022001744	PWY_6277	Obese	20.7359998747822	16.0197834027218	390	390	0.197167381930469	0.809659850427676	PWY_6470	BMI	-2.69350927570649	2.26074678210779	240	233	0.234742198387281	0.975935962349777	POLYISOPRENSYN_PWY	BMI	-3.91980911006745	2.97839611192744	209	209	0.18967634039668	0.669530222626828	RHAMCAT_PWY	BMI	-4.61289692854888	3.91909225504065	390	390	0.240711376499287	0.753619583807894	PWY_6859	Obese
POLYISOPRENSYN_PWY	Overweight	-10.2432229066634	7.43422305015165	240	240	0.16962540208509	0.989763581303385	PWY0_1241	Obese	4.84452384217588	3.79673969730479	209	206	0.20347633000129	0.768860022001744	PWY_6317	Obese	-17.3948874774888	14.0050643391632	390	390	0.215818935141042	0.809659850427676	PWY_6478	BMI	0.630675871921588	0.526029671450997	240	109	0.231814023238323	0.975935962349777	PWY_5913	BMI	-1.71861422420416	1.31527646451419	209	200	0.192852814697371	0.673463930189243	PWY_5690	BMI	0.41312049971602	0.354155306985567	390	355	0.244932146683392	0.755150912073728	PWY_6901	Obese
POLYISOPRENSYN_PWY	Obese	-7.51102838797934	7.56825712896142	240	240	0.322054590181278	0.989763581303385	TCA	Obese	-4.81216910450675	3.73915011609176	209	80	0.199623029981416	0.768860022001744	PWY_6386	Obese	21.9805891505869	17.4662883671176	390	390	0.209838152562863	0.809659850427676	PWY_6527	BMI	-4.78583435883753	6.29234514550115	240	240	0.44770403113037	0.975935962349777	PWY_6293	BMI	-0.772038231618496	0.593103648569249	209	102	0.194541813153904	0.673644033879529	PWY_6151	BMI	6.58760250761622	5.67732743219591	390	390	0.247423893816596	0.75758677804091	PWY_6920	Obese
PPGPPMET_PWY	Overweight	1.41518002498982	2.0816268600471	240	230	0.497305674340332	0.989763581303385	PWY0_1586	Obese	30.1982617896385	23.8596508072198	209	209	0.207136417647531	0.775410676497931	PWY_7242	Overweight	-6.24754085510504	4.87868564238854	390	390	0.201971249201075	0.809659850427676	PWY_6531	BMI	0.682524134772396	0.923057104207208	240	227	0.460424533067852	0.975935962349777	PWY_6470	BMI	-3.62026534570395	2.78047400942889	209	206	0.194425860545188	0.673644033879529	PWY_841	BMI	-4.92393203141244	4.25665012148389	390	390	0.248877291232112	0.758211036979715	PWY_6922	Overweight
PROPFERM_PWY	Overweight	0.887019980765753	0.349052178348054	240	77	0.0117227610316885	0.989763581303385	GOLPDLCAT_PWY	Overweight	2.3635625993465	1.89790956260651	209	195	0.214489705649382	0.776462669251872	PWY_7434	Obese	2.17600374097433	1.68981989716232	390	110	0.199480715094397	0.809659850427676	PWY_6549	BMI	-0.683881305845023	0.865268634845603	240	237	0.430144668392925	0.975935962349777	GLUDEG_I_PWY	BMI	-2.29798610749307	1.77006662268701	209	186	0.195719811477477	0.674441244163144	PWY_6285	BMI	1.03316999956617	0.89456548336126	390	75	0.24962060152972	0.759092157110869	PWY_6922	Obese
PROPFERM_PWY	Obese	0.442503659678761	0.355345356110655	240	77	0.214330765549361	0.989763581303385	P164_PWY	Overweight	4.67058989358514	3.76295684944342	209	201	0.216014550164092	0.776462669251872	PWY_7761	Obese	12.5179844806703	9.63690191479706	390	389	0.195599671378758	0.809659850427676	PWY_6590	BMI	-1.06594878095037	0.929885526621582	240	238	0.252879338618928	0.975935962349777	PWY_7198	BMI	-2.8029927078224	2.17232883368374	209	207	0.198453078142508	0.677166612469685	PWY_6549	BMI	-0.884353621427176	0.767403800203587	390	388	0.250661250306374	0.760179759103528	PWY_6936	Overweight
PWY_101	Obese	0.32020788054933	0.380011049243876	240	57	0.400335431027519	0.989763581303385	PEPTIDOGLYCANSYN_PWY	Obese	24.9108425287603	19.8003465803527	209	209	0.209851814663844	0.776462669251872	PWY_7992	Overweight	6.17208801379685	5.03495963683767	390	278	0.221840232177238	0.809659850427676	PWY_6595	BMI	-0.683102882041902	0.535092230777658	240	204	0.203056787080261	0.975935962349777	PWY_7340	BMI	-0.11711185394363	0.0909897048123667	209	28	0.199573462638579	0.677692709021188	PWY_6270	BMI	-5.05773060636013	4.41615012635778	390	389	0.2535885502252	0.762821774055805	PWY_6936	Obese
PWY_1042	Overweight	-26.4417672219725	18.6431245022649	240	240	0.157489425917994	0.989763581303385	PWY_5676	Obese	-4.27637660255893	3.4041490498058	209	208	0.210529727438088	0.776462669251872	PWY0_1297	Obese	-6.0172168267864	4.93435144774732	390	384	0.224249753541227	0.809659850427676	PWY_6606	BMI	-0.989435365765872	0.964108937440121	240	240	0.30586672751888	0.975935962349777	PWY_5484	BMI	-6.0033884818146	4.71275550184615	209	209	0.204214035506434	0.68479779599169	P621_PWY	BMI	-0.0592722359344278	0.0520877867490707	390	50	0.255880259331869	0.764645053778166	PWY_6969	Overweight
PWY_1042	Obese	-15.6593986350434	18.9792475916502	240	240	0.41020393038843	0.989763581303385	PWY_5861	Obese	-5.55884855466306	4.50726460561083	209	134	0.21893765298887	0.776462669251872	PWY0_845	Obese	-19.1090251868464	15.5597835522004	390	389	0.220993949247459	0.809659850427676	PWY_6607	BMI	-0.614111097830566	0.588923947760203	240	204	0.298174816850668	0.975935962349777	PWY0_1296	BMI	-9.54416950255622	7.47447450786293	209	209	0.203139964850746	0.68479779599169	PWY_5862	BMI	-0.960794898017594	0.841327141089338	390	230	0.254946395112158	0.764645053778166	PWY_6969	Obese
PWY_1269	Overweight	15.0889829834004	17.0847359651211	240	240	0.378083172546337	0.989763581303385	PWY_7663	Obese	24.9380692109238	20.0254763238507	209	209	0.214501926485126	0.776462669251872	PWY_6609	Obese	21.6238030171512	18.0277449189332	390	390	0.231903073983191	0.810521644424216	PWY_6628	BMI	-3.29731165411565	3.24832986126747	240	240	0.31115842936903	0.975935962349777	RHAMCAT_PWY	BMI	-5.74375315615286	4.5057932187285	209	209	0.203899747447611	0.68479779599169	PWY0_1061	BMI	-2.21961652801531	1.95299288371443	390	381	0.257224852098198	0.764645053778166	PWY_7013	Overweight
PWY_1269	Obese	15.7610610445365	17.3927623494985	240	240	0.365811637518611	0.989763581303385	PWY66_389	Overweight	2.27994725788404	1.8337219322894	209	68	0.215226239948757	0.776462669251872	HEME_BIOSYNTHESIS_II	Overweight	1.77428643388232	1.48859653696911	390	357	0.234844887560205	0.812511565168432	PWY_6630	BMI	-6.32926325393467	3.22038209031307	240	240	0.050600932781854	0.975935962349777	PWY_7392	BMI	-5.19978573661933	4.10631340495843	209	207	0.20690436610008	0.688285210937705	P41_PWY	BMI	-3.64020696637915	3.29018211098995	390	390	0.270012353564139	0.777272299713325	PWY_7013	Obese
PWY_241	Overweight	2.16347985199668	3.6171304002819	240	226	0.550363792318582	0.989763581303385	HCAMHPDEG_PWY	Overweight	1.41103071155327	1.15083267677759	209	22	0.221633806016001	0.780763895755356	PWY_5860	Obese	-2.15431932703324	1.81153290448294	390	116	0.235900546837504	0.812511565168432	PWY_6700	BMI	-4.19401111071479	5.41761171531495	240	240	0.439658367905156	0.975935962349777	PWY66_399	BMI	-3.41810995880152	2.7069902339256	209	207	0.208190485316953	0.688455357725799	PWY_5972	BMI	0.0531899791032481	0.0483972992432547	390	40	0.273199698716756	0.779669909414743	PWY_7111	Overweight
PWY_2941	Obese	-10.9241608540062	11.5553276660255	240	240	0.345484198399824	0.989763581303385	PWY_6690	Overweight	1.41103071155327	1.15083267677759	209	22	0.221633806016001	0.780763895755356	PWY66_391	Obese	-1.27719674237868	1.07345660867403	390	227	0.235675496203245	0.812511565168432	PWY_6703	BMI	3.74494264882013	5.76911556022168	240	240	0.516912300262498	0.975935962349777	PWY_5004	BMI	0.31959141687426	0.255202798917776	209	58	0.211943875666369	0.690817125569691	PWY_6595	BMI	-0.511575195881238	0.479662920700348	390	331	0.287588872942227	0.791713194205313	PWY_7111	Obese
PWY_2942	Overweight	-13.7302529735678	14.2612832525319	240	240	0.336704031105444	0.989763581303385	PWY_7242	Overweight	-7.19694102475175	5.880483520472	209	209	0.222470858411127	0.780763895755356	HCAMHPDEG_PWY	Overweight	1.38008414367144	1.18587871181188	390	49	0.246042646653873	0.816472105028399	PWY_6731	BMI	-6.60477784866268	2.90871117576225	240	240	0.0241122059296344	0.975935962349777	PWY_6527	BMI	-7.52411144819972	6.0446297933509	209	209	0.214698857982115	0.690817125569691	PYRIDOXSYN_PWY	BMI	-5.9807402852788	5.69477996396871	390	389	0.295004429342894	0.79284692292161	PWY_7197	Overweight
PWY_3001	Overweight	-5.07028408498117	8.86285699395359	240	240	0.567839854197016	0.989763581303385	DARABCATK12_PWY	Overweight	0.945139750457796	0.792179030245796	209	39	0.234276917939116	0.782846028487386	NONOXIPENT_PWY	Obese	-15.308806269388	13.3060238676516	390	390	0.251440410357723	0.816472105028399	PWY_6823	BMI	-2.7010421962316	3.24193124190151	240	240	0.405638944582315	0.975935962349777	UDPNAGSYN_PWY	BMI	-6.85684616359032	5.53697240775215	209	209	0.217050838746232	0.693435147163288	ARGSYNBSUB_PWY	BMI	-5.88197938343464	5.88603671148889	390	390	0.318963737223989	0.795545874307522	PWY_7197	Obese
PWY_3001	Obese	-6.08683839234761	9.02264838907228	240	240	0.500614344670555	0.989763581303385	GLUDEG_I_PWY	Obese	-6.42227979079728	5.39342072368912	209	186	0.235187192453044	0.782846028487386	PANTOSYN_PWY	Obese	12.8304059670728	11.1609860077696	390	390	0.251826783260588	0.816472105028399	PWY_6859	BMI	-2.1746449235187	1.9528546410129	240	236	0.266650892778632	0.975935962349777	COMPLETE_ARO_PWY	BMI	-4.76082805887206	3.88201571611635	209	209	0.221519380621953	0.695665118719154	METHGLYUT_PWY	BMI	-0.446913751023412	0.436124284983728	390	300	0.306838809777286	0.795545874307522	PWY_7211	Overweight
PWY_3781	Overweight	1.4133073282604	1.66554097807394	240	50	0.397033427203436	0.989763581303385	METHGLYUT_PWY	Obese	-1.86512726256226	1.56490601897835	209	150	0.234762666778226	0.782846028487386	PWY_5121	Obese	-17.847221076307	15.3561843311979	390	390	0.24666903589414	0.816472105028399	PWY_6895	BMI	-4.03855999099216	2.59426219374256	240	233	0.120940575488403	0.975935962349777	GLYCOCAT_PWY	BMI	-5.13219499887794	4.17671709252286	209	208	0.220626522503741	0.695665118719154	PWY_3001	BMI	-2.26956143130998	2.19614334697164	390	390	0.302766267050573	0.795545874307522	PWY_7220	Obese
PWY_3781	Obese	2.0080966977908	1.6955695700613	240	50	0.237541606392933	0.989763581303385	PWY_5136	Obese	-5.44851656467253	4.4990596819854	209	203	0.227340366426183	0.782846028487386	PWY_5845	Obese	-4.18880920048395	3.58428655267618	390	230	0.244069456953038	0.816472105028399	PWY_6897	BMI	3.36628659348207	4.22366533687286	240	240	0.426287770183047	0.975935962349777	PWY_801	BMI	-0.510357089061913	0.416004005804939	209	102	0.221358906271284	0.695665118719154	PWY_5121	BMI	-5.1355702585096	4.99700744441311	390	390	0.305433739614891	0.795545874307522	PWY_7221	Overweight
PWY_3841	Overweight	-23.274264547144	14.8064024731941	240	240	0.117383887847896	0.989763581303385	PWY_5505	Overweight	6.59484793314758	5.39940761026527	209	209	0.223400897565041	0.782846028487386	PWY_5862	Obese	-2.97924280976208	2.58277483011385	390	230	0.250215892820552	0.816472105028399	PWY_6901	BMI	-6.58513278556549	2.63139038007809	240	240	0.0130420140004983	0.975935962349777	PWY0_1586	BMI	9.54775115136322	7.80220455481224	209	209	0.222517674453541	0.696707881628673	PWY_5677	BMI	-0.109781466071678	0.109873113782101	390	123	0.319033678536636	0.795545874307522	PWY_7222	Obese
PWY_3841	Obese	-14.5060416063515	15.0733520256347	240	240	0.336904829199613	0.989763581303385	PWY_5920	Obese	-0.930489748272497	0.767681671727765	209	42	0.226941778691	0.782846028487386	PWY_6690	Overweight	1.38008414367144	1.18587871181188	390	49	0.246042646653873	0.816472105028399	PWY_6902	BMI	-4.97056866541	4.41206579908964	240	239	0.261117938092045	0.975935962349777	COBALSYN_PWY	BMI	-4.09926198347018	3.42768414144436	209	209	0.233162301380651	0.701420099611727	PWY_6961	BMI	0.354022344685072	0.352650595454593	390	133	0.316757279298143	0.795545874307522	PWY_7228	Obese
PWY_5004	Overweight	-0.68552682815171	0.782710927271001	240	70	0.382057119605472	0.989763581303385	PWY_5973	Overweight	24.4808751413801	20.1167346960876	209	209	0.225090033630986	0.782846028487386	PWY_I9	Obese	-5.91041791059583	5.04707041603744	390	386	0.243105939812886	0.816472105028399	PWY_6922	BMI	-0.38756668256152	0.325891021587914	240	145	0.23559387566339	0.975935962349777	P185_PWY	BMI	-0.953480774952158	0.793149168072635	209	202	0.230750144334594	0.701420099611727	PWY_7210	BMI	-1.75338345587823	1.78369743432775	390	302	0.326902818641753	0.796155004700811	PWY_7229	Obese
PWY_5004	Obese	-0.98513270336793	0.796822682783767	240	70	0.217632146989436	0.989763581303385	PWY_6478	Overweight	1.82856778625198	1.51532785963793	209	92	0.228996603715099	0.782846028487386	PWY0_1277	Overweight	1.77581708181197	1.5150258596554	390	43	0.242674300328247	0.816472105028399	PWY_6969	BMI	-5.37731140450967	2.52690985329398	240	237	0.0344232146586225	0.975935962349777	P42_PWY	BMI	-1.93160247015176	1.5962283925483	209	207	0.227688954344193	0.701420099611727	GOLPDLCAT_PWY	BMI	-0.377120536885927	0.390220322972948	390	376	0.335104612842884	0.800367884322167	PWY_7238	Overweight
PWY_5005	Overweight	6.02155323373168	5.227906254859	240	221	0.250627123565683	0.989763581303385	PWY_6953	Obese	3.97388763459807	3.32706116561756	209	57	0.233759591218186	0.782846028487386	PWY66_429	Overweight	-20.9310123417693	18.2057935522262	390	390	0.251780236631997	0.816472105028399	PWY_6992	BMI	0.699448400184227	1.14408680036562	240	133	0.541578747695175	0.975935962349777	PWY_3001	BMI	-3.21740466659411	2.64401712480215	209	209	0.225112431781433	0.701420099611727	PWY_7187	BMI	-0.453685870298011	0.46681991762822	390	73	0.332400604195226	0.800367884322167	PWY_7238	Obese
PWY_5030	Overweight	-14.0042322227964	16.3152976824641	240	240	0.391616873576484	0.989763581303385	PWY_702	Obese	-5.77461346105696	4.79365064835808	209	206	0.229795682374808	0.782846028487386	RIBOSYN2_PWY	Overweight	-11.8921144072568	10.3076123553071	390	390	0.250127168360631	0.816472105028399	PWY_702	BMI	-1.64054609897542	1.31770420644297	240	240	0.214425655707395	0.975935962349777	PWY_6859	BMI	-2.8026733318356	2.31939161646621	209	207	0.228355097741483	0.701420099611727	ORNDEG_PWY	BMI	0.570688730705534	0.600517344510421	390	201	0.343198763929717	0.805016278722392	PWY_724	Overweight
PWY_5097	Overweight	-8.89834856317081	14.0136397391973	240	240	0.526091022099971	0.989763581303385	PWY_7357	Obese	18.257513983679	15.3075622525391	209	209	0.234424054448296	0.782846028487386	THRESYN_PWY	Obese	-13.6006159821332	11.8124491679438	390	390	0.251086322622122	0.816472105028399	PWY_7094	BMI	0.135320188700796	0.124948388417952	240	46	0.279963806305646	0.975935962349777	PWY_5121	BMI	-6.65233109637897	5.64432417816159	209	209	0.239983992868644	0.712809982250288	PWY_3781	BMI	0.45247823123016	0.476737902278383	390	107	0.343814759293724	0.805612267566137	PWY_724	Obese
PWY_5100	Obese	-12.2294778661943	11.3230945049983	240	240	0.281282621160786	0.989763581303385	PWY_7371	Overweight	2.53840774040241	2.11927563354604	209	143	0.23245248658125	0.782846028487386	FUCCAT_PWY	Overweight	-4.23643416010222	3.7244586881409	390	388	0.256840025787604	0.817295960456625	PWY_7111	BMI	-2.68041323426671	4.81815173556016	240	240	0.578547927850745	0.975935962349777	ARO_PWY	BMI	-5.57902177848051	4.8441584992735	209	209	0.250839793864861	0.720310380825943	PWY_5030	BMI	-5.04205185890574	5.33054233195313	390	390	0.345457187390476	0.806356466188866	PWY_7312	Obese
PWY_5103	Obese	12.769690158412	17.9888816723039	240	240	0.478525723352638	0.989763581303385	PWY_7385	Obese	-0.599077203418961	0.497299475802104	209	49	0.22978686063669	0.782846028487386	GLCMANNANAUT_PWY	Obese	-7.84375403395627	6.88204029417962	390	390	0.255891340646414	0.817295960456625	PWY_7115	BMI	-0.988603041058728	0.882812105643153	240	229	0.26397845070845	0.975935962349777	PPGPPMET_PWY	BMI	-1.2674034934632	1.09810009379485	209	197	0.249825239725168	0.720310380825943	PWY0_1586	BMI	6.57758408391971	6.94325204892017	390	390	0.344717475789656	0.806356466188866	PWY_7356	Obese
PWY_5104	Overweight	0.910419882919654	1.15440838947284	240	89	0.431152634049163	0.989763581303385	PWY_7942	Overweight	2.32671947031514	1.94125539372633	209	47	0.2321445686272	0.782846028487386	KETOGLUCONMET_PWY	Obese	-1.24167189118696	1.09190386507516	390	113	0.256965386959299	0.817295960456625	PWY_7184	BMI	-1.18518886107076	2.06612274930292	240	200	0.56679150032336	0.975935962349777	PWY_6902	BMI	-5.40302266460004	4.72031772961657	209	209	0.25375076654024	0.720686121861798	P163_PWY	BMI	-0.0687169792012144	0.0729814237474417	390	50	0.347655091466715	0.806467436023363	PWY_7357	Overweight
PWY_5104	Obese	0.659638384666498	1.17522160209902	240	89	0.57516195638804	0.989763581303385	PWY66_367	Obese	0.241907638302628	0.2003036697068	209	32	0.228616236578732	0.782846028487386	PWY_7323	Obese	-8.29441729868954	7.24068382289403	390	390	0.253493902577346	0.817295960456625	PWY_7187	BMI	-0.162669305532879	0.292538932218418	240	48	0.578722134007954	0.975935962349777	PWY_5850	BMI	-1.26828837081532	1.11497146883108	209	62	0.256707817329745	0.724014149768223	NONMEVIPP_PWY	BMI	3.55109145889069	3.80283252528471	390	390	0.351636664698085	0.807771114558514	PWY_7371	Overweight
PWY_5121	Overweight	-16.2273270126172	15.3681064648077	240	240	0.292147134135876	0.989763581303385	GLUTORN_PWY	Obese	-20.283860548444	17.0670160496609	209	209	0.236081153106871	0.782854918384267	PWY0_1296	Obese	-23.5838670667684	20.7711256588418	390	390	0.257694103332699	0.817295960456625	PWY_7196	BMI	0.497191821899708	0.270006291661899	240	41	0.0668781392719867	0.975935962349777	PWY_5896	BMI	-1.26828837081532	1.11497146883108	209	62	0.256707817329745	0.724014149768223	PWY_5676	BMI	-1.00319339855471	1.08408447272595	390	389	0.355985383370127	0.807771114558514	PWY_7371	Obese
PWY_5130	Obese	4.16233761683341	5.87915048280428	240	228	0.479691939345946	0.989763581303385	PWY_7663	Overweight	23.1986047972121	19.5202575662695	209	209	0.236099102369858	0.782854918384267	SER_GLYSYN_PWY	Overweight	-15.1305904160918	13.3838479758549	390	390	0.259748466787088	0.817360950437528	PWY_7198	BMI	-2.65661428080513	2.28085318615061	240	238	0.245355310194946	0.975935962349777	PWY_7199	BMI	5.59699779116542	4.9397619701577	209	209	0.258570294740013	0.726490650449733	PWY_6545	BMI	-1.65506475300832	1.78212679814326	390	323	0.354266878277619	0.807771114558514	PWY_7385	Overweight
PWY_5136	Overweight	2.28165143833408	3.00045829895782	240	229	0.447794693267999	0.989763581303385	PWY_5913	Obese	-4.73252862850475	3.99009813219368	209	200	0.237031162075642	0.783478957143188	PWY_5130	Obese	7.03100594287944	6.23002709608794	390	376	0.260565773872329	0.818245846126286	PWY_7199	BMI	-3.69492582536208	5.02378406216203	240	240	0.462809175277503	0.975935962349777	PWY66_391	BMI	-0.392249107238304	0.347566397210923	209	134	0.260456485622461	0.728523599103886	PWY_7345	BMI	-2.01971492797271	2.18940571634706	390	390	0.357485287141058	0.807822036193931	PWY_7400	Obese
PWY_5138	Overweight	0.834808960141336	0.66202567436945	240	51	0.208623562237617	0.989763581303385	PWY_7992	Overweight	5.51031994457351	4.67051843628115	209	143	0.239506158500066	0.785400884585072	P461_PWY	Overweight	4.49267228182139	3.9929308268452	390	387	0.262004325829908	0.820087171724116	PWY_7200	BMI	-1.08463286797111	0.539569607584253	240	41	0.0456057677467787	0.975935962349777	PYRIDNUCSYN_PWY	BMI	5.29611416080478	4.69432901757053	209	209	0.260610067972122	0.728523599103886	ARGSYN_PWY	BMI	-5.0175207792248	5.45217299467854	390	390	0.358638455088993	0.808207456861366	PWY_7560	Overweight
PWY_5138	Obese	0.662052660515706	0.67396155533696	240	51	0.326997098730334	0.989763581303385	PWY_8187	Overweight	-14.7117871879484	12.4794226748109	209	209	0.239873639168837	0.785400884585072	DENOVOPURINE2_PWY	Obese	-3.465781112823	3.1188752440574	390	76	0.267936106266827	0.823779296810089	PWY_7208	BMI	-5.32530950119106	3.72006047505058	240	240	0.153671226860589	0.975935962349777	GLUTORN_PWY	BMI	-6.26821364323305	5.59020208727334	209	209	0.26353121445551	0.730981134960098	PWY_7560	BMI	-3.99449476450205	4.37329858809328	390	390	0.362243153382778	0.812037522084657	PWY_7560	Obese
PWY_5154	Overweight	-9.97227827789098	11.5960142908681	240	240	0.390722473639744	0.989763581303385	PWY_6385	Obese	21.9472584467211	18.6894036173982	209	209	0.241693454379809	0.78725623286639	NONMEVIPP_PWY	Obese	12.9693381979283	11.689196241193	390	390	0.268671953946148	0.823779296810089	PWY_7210	BMI	-1.43330815055414	2.03857150930001	240	182	0.482723796222952	0.975935962349777	PWY_3781	BMI	0.784158725739881	0.706938731353203	209	72	0.26868256715107	0.730981134960098	CENTFERM_PWY	BMI	-0.609265830253819	0.686640751696802	390	386	0.376074628794314	0.818798023860833	PWY_7688	Obese
PWY_5188	Obese	-6.27309024325698	9.62802850993961	240	240	0.515362877680073	0.989763581303385	PWY_7977	Overweight	20.9871763483054	18.1794655670745	209	209	0.249723774204802	0.79634136885309	PWY_6353	Obese	-5.26511726012044	4.74443109393429	390	389	0.26857227639145	0.823779296810089	PWY_7211	BMI	-2.11839748392666	1.59237267188485	240	199	0.184752984558933	0.975935962349777	PWY_5971	BMI	-4.1714089611323	3.81953249916363	209	99	0.276111736401004	0.730981134960098	PANTOSYN_PWY	BMI	3.2354831525283	3.63669704811171	390	390	0.37480777606991	0.818798023860833	PWY_7851	Overweight
PWY_5189	Overweight	0.901268076631979	1.0070662032477	240	118	0.371777540838399	0.989763581303385	POLYISOPRENSYN_PWY	Obese	-10.5031991495135	9.11937391392727	209	209	0.250828565354482	0.798587076766357	PWY_6549	Obese	-2.60520554972045	2.33251868696199	390	388	0.265506571391451	0.823779296810089	PWY_7220	BMI	-6.40597070453278	5.29559541560363	240	240	0.227671522440646	0.975935962349777	PWY_5994	BMI	-0.324101622095454	0.291715251267999	209	50	0.267913678704185	0.730981134960098	PWY_6124	BMI	-4.39454522254122	4.95485495436567	390	390	0.376287668135292	0.818798023860833	PWY_7851	Obese
PWY_5265	Obese	0.986493003889036	1.79546251399719	240	37	0.583253126572244	0.989763581303385	PWY_6387	Obese	22.4484563423471	19.5077291964411	209	209	0.251238392836102	0.798587076766357	PWY_7111	Overweight	-14.136175521437	12.6901747634814	390	390	0.266771090039028	0.823779296810089	PWY_7222	BMI	-6.40597070453278	5.29559541560363	240	240	0.227671522440646	0.975935962349777	PWY_6305	BMI	-3.58866926772317	3.26999998539005	209	209	0.273783290325618	0.730981134960098	PWY_6284	BMI	0.652115176561437	0.73707465527082	390	179	0.377460951164631	0.818798023860833	PWY_7953	Overweight
PWY_5367	Overweight	1.15219727513943	0.84226237348556	240	110	0.172689369515002	0.989763581303385	PWY_7200	Overweight	1.07621873319142	0.942244025206797	209	34	0.254769756028021	0.805059775694422	PWY_7371	Overweight	2.69883183452598	2.43196494996896	390	278	0.268578198962728	0.823779296810089	PWY_7228	BMI	-7.54542328846145	5.7079121586737	240	240	0.18753600509457	0.975935962349777	PWY_6609	BMI	6.93730457566655	6.42093249308429	209	209	0.281276052527187	0.730981134960098	PWY_6590	BMI	-0.748596672105479	0.843194726828748	390	386	0.375808362029807	0.818798023860833	PWY_7953	Obese
PWY_5384	Obese	-9.07909780310861	8.57261952978081	240	240	0.290703621473192	0.989763581303385	PWY0_162	Obese	16.8079960735271	14.7733884792934	209	209	0.256625821060855	0.806404496107286	PWY_6478	Overweight	1.73518591405364	1.57363117993351	390	175	0.271629191599647	0.828931857325832	PWY_7229	BMI	-7.86042317882627	5.80522178204566	240	240	0.177086371533933	0.975935962349777	PWY_7187	BMI	-0.688780296398412	0.619694106900804	209	39	0.267714568011503	0.730981134960098	PWY_6609	BMI	5.28127125943145	5.86374011074747	390	390	0.368949686649971	0.818798023860833	PWY_7992	Overweight
PWY_5392	Obese	0.233220984791633	0.297329515863893	240	50	0.433642601560061	0.989763581303385	PWY_6588	Overweight	-1.91407424591282	1.69213209294646	209	171	0.259369384643284	0.814035383394415	PWY66_391	Overweight	-1.1565103684068	1.04995319314191	390	227	0.27213908887645	0.82951316175134	PWY_7234	BMI	3.07683514189899	4.49723594358242	240	238	0.494577315790008	0.975935962349777	PWY_7211	BMI	-1.98204376908293	1.81018803357374	209	169	0.274880648522961	0.730981134960098	PWY_7184	BMI	-1.72339659777284	1.91263812677187	390	323	0.368742144521052	0.818798023860833	PWY_8131	Obese
PWY_5484	Overweight	-11.3391217831217	13.0346596268816	240	240	0.385274910612089	0.989763581303385	PWY_7953	Obese	21.2824285536335	18.9298218167831	209	209	0.262269096565989	0.816194067987892	GLUCOSE1PMETAB_PWY	Obese	-12.9587839335416	11.7831590921542	390	230	0.27288420724827	0.829529563682562	PWY_7238	BMI	-15.7351836493661	8.66691584754242	240	240	0.0707712556781474	0.975935962349777	PWY_7383	BMI	-4.40310447907178	4.0366664164009	209	207	0.276703178748311	0.730981134960098	PWY66_389	BMI	0.368960114833494	0.411737033104703	390	135	0.371373282459761	0.818798023860833	PWY_8178	Overweight
PWY_5484	Obese	-20.1724613796476	13.2696658385465	240	240	0.129872576193409	0.989763581303385	PWY_5121	Overweight	-18.8900321602629	16.8282961292252	209	209	0.263016280479138	0.816541429612635	PANTO_PWY	Obese	13.6171332803866	12.3936644921106	390	390	0.273342737565189	0.829529563682562	PWY_724	BMI	-6.78292641763667	2.94320798707665	240	240	0.0221005834046692	0.975935962349777	PWY66_429	BMI	-7.37911656507918	6.71969246387307	209	209	0.273486724603872	0.730981134960098	PWY_6292	BMI	-1.59194497801902	1.8143188591881	390	390	0.381401434004218	0.821082777653181	PWY_8187	Obese
PWY_5494	Overweight	0.459162312361356	0.176120637530128	240	78	0.00974490079141696	0.989763581303385	PWY_5121	Obese	-19.3662055115484	17.2638421681928	209	209	0.263329078926568	0.816541429612635	PWY_1269	Overweight	21.2220928177278	19.3311503553478	390	390	0.273734068988131	0.829529563682562	PWY_7282	BMI	-6.09911060119314	3.85743895978962	240	238	0.115253117612318	0.975935962349777	FASYN_INITIAL_PWY	BMI	-0.409457008001095	0.382023506515724	209	79	0.285116195474287	0.734008438116362	POLYAMINSYN3_PWY	BMI	0.506934628078486	0.58061326165315	390	247	0.383751667281034	0.822619950384011	PWY_8190	Overweight
PWY_5494	Obese	0.237695497728554	0.179295975053833	240	78	0.186284255261664	0.989763581303385	PWY_7883	Obese	3.82959414094564	3.42245861395273	209	182	0.264526678580054	0.81927147574614	PWY_5855	Overweight	0.676846710967104	0.618567675169046	390	46	0.27530625636933	0.829529563682562	PWY_7312	BMI	4.7903616390792	2.90917562548815	240	87	0.101028270808231	0.975935962349777	PWY0_1261	BMI	-2.84961366726169	2.65719320446014	209	209	0.284845661355921	0.734008438116362	PWY_6168	BMI	-3.57289416200797	4.20358374483792	390	349	0.396455829669639	0.830112244921008	PWY_841	Obese
PWY_5497	Overweight	3.00848828454863	2.99969185857919	240	213	0.316975634919614	0.989763581303385	DENOVOPURINE2_PWY	Obese	-4.60436891304969	4.14816545605872	209	40	0.268368805281891	0.822102442922392	PWY_6478	Obese	1.75924675422495	1.60885723358794	390	175	0.27563003882592	0.829529563682562	PWY_7323	BMI	-5.16269190981337	2.51235548461734	240	240	0.0410417054451083	0.975935962349777	PWY_7013	BMI	-1.32993919123388	1.27133372576604	209	181	0.296797799127882	0.746325681080175	PWY_6607	BMI	-0.440379814823251	0.521426831369275	390	331	0.399455488830724	0.830112244921008	PWY0_1261	Overweight
PWY_5497	Obese	3.82792320955556	3.05377430031729	240	213	0.211328501341749	0.989763581303385	PWY_6969	Overweight	-8.42069786831204	7.61127037372519	209	209	0.269932874857528	0.823183725805189	THISYNARA_PWY	Overweight	-11.5117550323443	10.5834538521069	390	390	0.27816039092448	0.830656618468198	PWY_7328	BMI	-2.81783383944262	2.32673475990494	240	240	0.227139868841238	0.975935962349777	P4_PWY	BMI	-1.41831944998832	1.36514694914416	209	128	0.300101462136839	0.747913321928	PWY_7208	BMI	-2.85152737737957	3.38461350459245	390	390	0.400609449618303	0.830112244921008	PWY0_1261	Obese
PWY_561	Overweight	1.64389780425405	1.69557274308536	240	70	0.333329686175559	0.989763581303385	PWY_1861	Obese	-4.8012214929921	4.34802569848259	209	189	0.270847044213625	0.823512629991849	POLYAMSYN_PWY	Overweight	-4.16209759977691	3.88496241002981	390	389	0.285437281655108	0.835321261543463	PWY_7345	BMI	-2.30115112410591	2.36850882520189	240	240	0.332312209639444	0.975935962349777	PWY0_781	BMI	-1.45999306124054	1.40709662990375	209	127	0.300731646406212	0.747913321928	NAGLIPASYN_PWY	BMI	-3.31160544329684	4.09291672085366	390	387	0.419504604821224	0.831852613193367	PWY0_1296	Obese
PWY_561	Obese	1.36449338540296	1.7261427877479	240	70	0.430079515190029	0.989763581303385	CENTFERM_PWY	Obese	-2.81013785457879	2.57119836593973	209	205	0.275766358363839	0.824308103167771	PWY1ZNC_1	Obese	-3.76001653366424	3.53205530397961	390	366	0.288494135154166	0.836795679988229	PWY_7356	BMI	0.694415802721229	1.07990753396782	240	240	0.520857686231698	0.975935962349777	RUMP_PWY	BMI	-0.34803819729063	0.335490777002656	209	89	0.300821046813862	0.747913321928	P122_PWY	BMI	0.161946193584926	0.202147901450726	390	113	0.424096904853824	0.831852613193367	PWY0_1297	Overweight
PWY_5656	Overweight	0.760405094186111	0.744861953934571	240	64	0.308418666489296	0.989763581303385	PWY_6527	Obese	-20.1168067715089	18.4630472263376	209	209	0.277239815156136	0.824308103167771	PWY0_1241	Overweight	3.53244512207846	3.32358586334836	390	388	0.289262021117137	0.837473209410486	PWY_7392	BMI	-3.34733065463416	3.66187962914386	240	236	0.361641890132837	0.975935962349777	PWY_7434	BMI	0.688497584473533	0.670892943785224	209	57	0.306036627108435	0.749093664364218	PWY_5367	BMI	0.247739571854078	0.308179270848378	390	180	0.422508488757262	0.831852613193367	PWY0_1297	Obese
PWY_5659	Obese	-6.81699764426946	11.4651387683876	240	240	0.552721108645828	0.989763581303385	PWY0_1477	Obese	-8.41655498127059	7.68973270313866	209	207	0.275070849040414	0.824308103167771	PWY490_3	Obese	0.352565904556535	0.332425061841466	390	205	0.290282772945444	0.838857727878823	PWY_7400	BMI	-7.45343566025646	4.39591561496442	240	240	0.0913569533682228	0.975935962349777	PWY0_1297	BMI	-1.86569017595124	1.80813708723465	209	203	0.303416825029799	0.749093664364218	PWY_5656	BMI	0.277337910239871	0.341837991237907	390	105	0.418239394332616	0.831852613193367	PWY0_1319	Overweight
PWY_5667	Overweight	-19.4241535190192	12.6549678940034	240	240	0.126218769494918	0.989763581303385	PWY_5384	Overweight	-9.89742980388758	9.16335380675773	209	209	0.281420503261747	0.828833932660738	PWY_5384	Overweight	-8.33254240688402	7.91152718442489	390	390	0.29363853457429	0.841977685276119	PWY_7434	BMI	0.362116446426851	0.42535503303219	240	64	0.395492579506091	0.975935962349777	PWY_6270	BMI	-4.85076216669395	4.73527812644891	209	208	0.306908273419403	0.749994390011653	PWY_5913	BMI	-0.84802766256699	1.0182965071415	390	375	0.406048423134882	0.831852613193367	PWY0_1586	Overweight
PWY_5667	Obese	-16.3020154717363	12.8831285171912	240	240	0.2070508490565	0.989763581303385	PWY_5855	Overweight	1.00258247402672	0.928827308192381	209	23	0.281732943428621	0.828833932660738	PWY_6151	Overweight	-17.9158130988068	17.0033933856466	390	390	0.293434950626124	0.841977685276119	PWY_7456	BMI	-4.46297776057205	2.33232437158726	240	240	0.0569490809338517	0.975935962349777	P108_PWY	BMI	-0.770751740142569	0.771223368102496	209	82	0.318832512125273	0.762305811928029	PWY_7198	BMI	-1.54163360207862	1.85563067982619	390	386	0.40717663673036	0.831852613193367	PWY0_162	Overweight
PWY_5675	Overweight	1.3914860138513	1.16417831697815	240	103	0.233252622877961	0.989763581303385	PWY_622	Overweight	-4.82116113534484	4.46566669468672	209	125	0.281644337946569	0.828833932660738	PWY_5838	Obese	-5.33946851730901	5.1421903691974	390	265	0.300477883026876	0.846860904711937	PWY_7560	BMI	-4.63023622198946	4.65194102963356	240	240	0.320642936254647	0.975935962349777	PWY_5860	BMI	-0.821816258257836	0.823674720105961	209	62	0.319627608611233	0.762927246718595	PWY_7209	BMI	-0.240040280080759	0.305917420376528	390	241	0.433669195647784	0.831852613193367	PWY0_162	Obese
PWY_5675	Obese	1.12288334308476	1.18516767487525	240	103	0.344432115067104	0.989763581303385	ARG.POLYAMINE_SYN	Overweight	-7.65749782414757	7.12044368128697	209	207	0.283506863620398	0.82979488173886	PWY_6121	Overweight	-10.2375047886457	9.86980416185127	390	390	0.300993114708253	0.846860904711937	PWY_7663	BMI	-3.10836886839604	5.52492512766942	240	240	0.574261744198997	0.975935962349777	PWY_7761	BMI	3.37723782191886	3.43385830088372	209	208	0.326562289952795	0.763544186048525	PWY_8073	BMI	-3.31160544329684	4.09291672085366	390	387	0.419504604821224	0.831852613193367	PWY66_409	Overweight
PWY_5690	Overweight	0.973600796287033	1.54926987764269	240	215	0.530365427182413	0.989763581303385	PWY3O_4107	Obese	-3.74143283975947	3.47953440209784	209	157	0.283576509919823	0.82979488173886	THRESYN_PWY	Overweight	-12.0001486000697	11.5538146791319	390	390	0.300354326930049	0.846860904711937	PWY_7688	BMI	-2.92486858429384	1.69209345205632	240	129	0.0852614390786764	0.975935962349777	CALVIN_PWY	BMI	-4.32798344479601	4.45350186802171	209	209	0.332333902364875	0.769408216799521	PWY0_42	BMI	0.195721839919117	0.240349445532273	390	76	0.416518904021661	0.831852613193367	REDCITCYC	Overweight
PWY_5705	Overweight	0.182498932734022	0.254376109664211	240	32	0.473851740022713	0.989763581303385	PHOSLIPSYN_PWY	Obese	14.6139287874633	13.6431443230598	209	209	0.285416743398323	0.83021559481742	PWY_6168	Obese	-13.367805960238	12.9326736333016	390	349	0.302673228942371	0.848763475218483	PWY_7790	BMI	3.89504697421601	5.676900881709	240	240	0.493342543341272	0.975935962349777	COA_PWY	BMI	4.45296579962352	4.6182634749031	209	209	0.336123840141357	0.771168819492269	P23_PWY	BMI	-0.211574228043188	0.272327665802883	390	154	0.438214646909847	0.832086085304765	REDCITCYC	Obese
PWY_5705	Obese	0.184024312902545	0.258962341110328	240	32	0.478057783935765	0.989763581303385	PWY_4984	Overweight	16.3516166218639	15.4159438747992	209	209	0.29013376329357	0.831299363647333	ARG.POLYAMINE_SYN	Obese	-5.94951924085715	5.87197749777576	390	389	0.312307147725455	0.850361365610286	PWY_7791	BMI	3.89504697421601	5.676900881709	240	240	0.493342543341272	0.975935962349777	TCA	BMI	-1.18509341910311	1.22932652492267	209	80	0.336218549280994	0.771168819492269	P125_PWY	BMI	-0.237843307847157	0.310234048319141	390	160	0.444272959822087	0.837384935278548	SO4ASSIM_PWY	Overweight
PWY_5723	Overweight	-7.04021729304541	6.0006368454642	240	144	0.241943608822893	0.989763581303385	PWY_5100	Obese	-12.5778500772428	11.8739842667241	209	209	0.290776861443782	0.831299363647333	DARABCATK12_PWY	Obese	0.732673736419267	0.723327654141284	390	73	0.312442628289291	0.850361365610286	PWY_7851	BMI	-4.83226230991403	4.39023917647799	240	240	0.272210731490432	0.975935962349777	P461_PWY	BMI	-1.53719265204159	1.60448248307233	209	205	0.339206120523942	0.77343187522143	PWY_6527	BMI	-4.1946786223793	5.50803058658658	390	390	0.447304816902586	0.839183723223163	SO4ASSIM_PWY	Obese
PWY_5723	Obese	-11.7155968740758	6.10882432200721	240	144	0.0564061508953737	0.989763581303385	PWY_5837	Obese	-2.69794567818527	2.54103573317798	209	134	0.28965551844516	0.831299363647333	OANTIGEN_PWY	Overweight	13.9865752511648	13.6835649511492	390	390	0.308069421344303	0.850361365610286	PWY_7883	BMI	-0.542830016504839	0.856792847679344	240	209	0.527011244634892	0.975935962349777	REDCITCYC	BMI	-0.539574488353469	0.56500147368906	209	84	0.340749805636772	0.776152335061537	PWY4FS_7	BMI	-2.55154206561969	3.37416353895026	390	390	0.450501712099177	0.839183723223163	SULFATE_CYS_PWY	Overweight
PWY_5747	Overweight	0.101838643885209	0.130967675738049	240	26	0.437633529414654	0.989763581303385	PWY_6590	Obese	-3.35141280823254	3.15564007707685	209	205	0.289524815896027	0.831299363647333	PWY_5005	Overweight	3.91640942234377	3.82249170369299	390	360	0.306926096619905	0.850361365610286	PWY_7977	BMI	4.11068127952749	5.43787991066016	240	240	0.450479125896532	0.975935962349777	PHOSLIPSYN_PWY	BMI	4.24636012307166	4.46420801275561	209	209	0.342667778985055	0.776526573871968	PWY4FS_8	BMI	-2.55149972953852	3.37413349215534	390	390	0.450505188343073	0.839183723223163	SULFATE_CYS_PWY	Obese
PWY_5850	Overweight	-1.27081164599542	2.03777672719364	240	69	0.533507390204983	0.989763581303385	PWY_7117	Obese	-6.56688438038115	6.22005109788657	209	199	0.29237724535485	0.831853398005706	PWY_5897	Obese	-4.81573805119857	4.76658780842653	390	266	0.313687404025666	0.850361365610286	PWY_7992	BMI	1.37700811368487	1.91333809488361	240	169	0.472463471682269	0.975935962349777	FERMENTATION_PWY	BMI	-2.20551538636576	2.35679955609334	209	209	0.350517017084873	0.779698276512895	DARABCATK12_PWY	BMI	0.177408103855045	0.23566173619156	390	73	0.452532447897762	0.839755537559101	TRNA_CHARGING_PWY	Overweight
PWY_5855	Overweight	0.232888590146269	0.234182423959233	240	30	0.321064667157494	0.989763581303385	NAGLIPASYN_PWY	Obese	14.345722643635	13.8457532233235	209	208	0.301427463805134	0.834460715345267	PWY_5898	Obese	-4.81573805119857	4.76658780842653	390	266	0.313687404025666	0.850361365610286	PWY_8004	BMI	-1.6668043847281	1.92208467771493	240	240	0.386764138384168	0.975935962349777	PWY_6588	BMI	-0.53418648041909	0.569896917857465	209	171	0.349732031959127	0.779698276512895	RUMP_PWY	BMI	0.222140812244679	0.295191386369165	390	151	0.45269840299682	0.839755537559101	TRNA_CHARGING_PWY	Obese
PWY_5860	Overweight	-0.831824692134415	1.43056610952091	240	69	0.561511490031626	0.989763581303385	PHOSLIPSYN_PWY	Overweight	13.8611285587433	13.2989441495944	209	209	0.298569074717705	0.834460715345267	PWY_5899	Obese	-4.81573805119857	4.76658780842653	390	266	0.313687404025666	0.850361365610286	PWY_8073	BMI	-2.88838678826259	4.24908481034622	240	236	0.497350894804437	0.975935962349777	PWY_5022	BMI	-1.39089631026694	1.52369969717851	209	159	0.362441686680005	0.783638568661651	PWY_1861	BMI	-0.934947184658085	1.25057737739034	390	354	0.455653561853165	0.841886889424384	PWY_5484	Overweight
PWY_5896	Overweight	-1.27081164599542	2.03777672719364	240	69	0.533507390204983	0.989763581303385	PWY_6630	Obese	-10.4579053739666	10.14643740658	209	209	0.303952984842255	0.834460715345267	PWY_6168	Overweight	-12.9674180577784	12.6495117431157	390	349	0.3066615390567	0.850361365610286	PWY_8178	BMI	-10.3114252110794	4.88112990233722	240	240	0.0357452628846616	0.975935962349777	PWY_5981	BMI	-1.42115564782849	1.57143410549891	209	179	0.366904603176239	0.789433227825261	GLCMANNANAUT_PWY	BMI	-1.60955197632686	2.23894827658985	390	390	0.473127155761574	0.844544815652471	PWY_6630	Overweight
PWY_5913	Overweight	1.62491527016799	2.5056525231358	240	230	0.517325956913405	0.989763581303385	PWY_7392	Overweight	-12.7663003467596	12.2264164722813	209	207	0.297698777831889	0.834460715345267	PWY_6292	Overweight	-5.51319178085241	5.43385897528363	390	390	0.311643577671883	0.850361365610286	PWY_8187	BMI	-5.70299207311197	3.86127957734096	240	240	0.141082090629918	0.975935962349777	PWY_5910	BMI	0.102200917809175	0.113265306416573	209	21	0.367991776599485	0.791003682904136	PWY_5850	BMI	-0.586792026385714	0.812948486469322	390	116	0.471334320018083	0.844544815652471	PWY_6700	Obese
PWY_5918	Overweight	0.842425520329865	1.53036989021522	240	122	0.582544322953513	0.989763581303385	PWY_8073	Obese	14.345722643635	13.8457532233235	209	208	0.301427463805134	0.834460715345267	PWY_6470	Obese	-7.23449019752907	7.13872523085804	390	384	0.31220740114649	0.850361365610286	PWY_8188	BMI	-0.102000751840766	0.117600825033177	240	77	0.386675845958389	0.975935962349777	PWY0_845	BMI	-4.94222588183726	5.51234270432854	209	209	0.37104031461462	0.793997901945373	PWY_5896	BMI	-0.586792026385714	0.812948486469322	390	116	0.471334320018083	0.844544815652471	PWY_3001	Overweight
PWY_5920	Overweight	0.757379119115666	0.712784596356534	240	60	0.289123998324428	0.989763581303385	PWY0_1061	Obese	-7.07897448006863	6.82304270436283	209	206	0.300776544032011	0.834460715345267	PWY_702	Obese	-3.92556863679051	3.81767027155853	390	388	0.305190807913794	0.850361365610286	PWY_8189	BMI	-0.102000751840766	0.117600825033177	240	77	0.386675845958389	0.975935962349777	PWY_5676	BMI	-0.994690049444127	1.11582762422725	209	208	0.373782246305315	0.794561553941686	PWY_6293	BMI	-0.314336096899754	0.431354834921937	390	190	0.467105615582384	0.844544815652471	PWY_6807	Overweight
PWY_5941	Obese	-29.2880038444037	17.4819618295653	240	240	0.0952654264220713	0.989763581303385	ANAEROFRUCAT_PWY	Overweight	10.4206422234535	10.5268378277212	209	209	0.323437652633681	0.83467205601132	PWY0_1241	Obese	3.47147454097806	3.39798500810374	390	388	0.308313341536577	0.850361365610286	PWY_8190	BMI	0.432693033199541	0.298757406482155	240	56	0.148922737603605	0.975935962349777	PWY_7315	BMI	-1.69113611177526	1.89777144507055	209	181	0.373953540744009	0.794561553941686	PWY_6478	BMI	0.381044180152176	0.523445663267481	390	175	0.467572352450293	0.844544815652471	PWY66_429	Obese
PWY_5971	Overweight	9.9855548776749	9.96485259692381	240	109	0.31738740697844	0.989763581303385	ARGSYNBSUB_PWY	Overweight	-21.2715065890838	21.3515846381673	209	209	0.32035724916879	0.83467205601132	RIBOSYN2_PWY	Obese	-10.610473571758	10.5383503519275	390	390	0.315346531908825	0.85396761560711	PWY_841	BMI	-6.16818234090713	4.59880254987089	240	240	0.181188883032408	0.975935962349777	PWY_7851	BMI	4.193070461998	4.69210140664392	209	209	0.372602560264203	0.794561553941686	PWY_6588	BMI	-0.315173586322444	0.438528565412991	390	314	0.473238079869483	0.844544815652471	ARGSYN_PWY	Overweight
PWY_5971	Obese	8.37581857621594	10.1445122371167	240	109	0.409881020785959	0.989763581303385	FASYN_INITIAL_PWY	Overweight	-1.1473941087126	1.13932326377685	209	79	0.315136124546935	0.83467205601132	ARGSYN_PWY	Obese	-16.7593094292157	16.7639292011333	390	390	0.318771205880758	0.855027973400512	PWY_I9	BMI	-2.33403923034842	1.75623336796054	240	240	0.185193121951457	0.975935962349777	P125_PWY	BMI	-0.385976166263592	0.439804892679137	209	85	0.381225669207467	0.797763356923754	PWY_7434	BMI	0.398989545785666	0.553138398548591	390	110	0.471633466106057	0.844544815652471	GOLPDLCAT_PWY	Overweight
PWY_5972	Overweight	0.183968864212234	0.179426066610513	240	27	0.306318894449632	0.989763581303385	GLUCUROCAT_PWY	Obese	-6.59412766661887	6.61091535921285	209	209	0.319770820510763	0.83467205601132	PWY0_1338	Overweight	1.16903564713975	1.17078466040676	390	49	0.319359697419521	0.855027973400512	PWY0_1061	BMI	-1.81318827811405	2.11653111887167	240	231	0.392533653951194	0.975935962349777	MET_SAM_PWY	BMI	-1.18920847293036	1.37503323993324	209	138	0.388168651442851	0.801883582270703	PWY_7761	BMI	2.25955212401165	3.1396851382419	390	389	0.472643373362869	0.844544815652471	POLYAMINSYN3_PWY	Obese
PWY_5972	Obese	0.119527134217417	0.182660998813968	240	27	0.513547365670917	0.989763581303385	GLYCOGENSYNTH_PWY	Overweight	-25.112900080691	25.727351319405	209	209	0.330209788393142	0.83467205601132	PWY_6953	Obese	3.08859057875509	3.10036920803592	390	107	0.320475177481907	0.855586444049456	PWY0_1241	BMI	1.34157629602749	1.21920579252836	240	239	0.272347221171532	0.975935962349777	PWY_5347	BMI	-1.20887895307514	1.40664953253291	209	138	0.391162723058879	0.801883582270703	PWY_801	BMI	-0.213910937298042	0.298059663815462	390	190	0.473870833220996	0.844544815652471	PWY_5850	Obese
PWY_5973	Overweight	-26.9085596818589	17.2748497534777	240	240	0.120722593313413	0.989763581303385	KETOGLUCONMET_PWY	Overweight	-1.41381891837889	1.45079872619625	209	57	0.331004197636624	0.83467205601132	ARO_PWY	Overweight	-12.3962856892162	12.5623881222657	390	390	0.325061609949234	0.855785778876344	PWY0_1261	BMI	-2.06765687142183	2.71359307534445	240	238	0.446880197989479	0.975935962349777	PWY_7237	BMI	-7.00200485136528	8.1423324507798	209	189	0.390861490355152	0.801883582270703	PWY_5981	BMI	-0.827909949765929	1.16333222783996	390	330	0.47757467544019	0.846261017955863	PWY_5896	Obese
PWY_5981	Overweight	-1.91309914865087	2.95600961704679	240	198	0.518171813224785	0.989763581303385	OANTIGEN_PWY	Obese	-16.2091402999154	15.9709996042436	209	209	0.311399537994258	0.83467205601132	PWY_5861	Obese	-3.8135152124133	3.8750855896558	390	265	0.326367271861693	0.855785778876344	PWY0_1296	BMI	-8.51846008475419	6.96922897492579	240	240	0.222874633086194	0.975935962349777	PWY_922	BMI	0.070703028856096	0.0821131923024271	209	21	0.390260865899433	0.801883582270703	PWY_5345	BMI	-1.6777960858581	2.40833020026094	390	317	0.486897289120962	0.855432806300917	PWY_7199	Overweight
PWY_5989	Overweight	-8.11731449422063	14.1761924342173	240	237	0.567488561513552	0.989763581303385	P105_PWY	Obese	-3.65040504904372	3.56797855159893	209	118	0.307520835702694	0.83467205601132	PWY_6606	Obese	-2.63383226648489	2.65102398173357	390	389	0.321778063848562	0.855785778876344	PWY0_1297	BMI	-1.99202652061004	1.56579794743541	240	239	0.204611132616497	0.975935962349777	ARGININE_SYN4_PWY	BMI	-5.73434346179096	6.86344014318715	209	209	0.404453380776038	0.808176701297968	PWY_241	BMI	-0.962870262275428	1.39149411747944	390	373	0.489834055177629	0.859236096789127	PWY_7312	Overweight
PWY_6121	Overweight	-16.4801973517277	12.4103454695275	240	240	0.185549399276919	0.989763581303385	P163_PWY	Obese	-0.350975196235228	0.351312624316472	209	23	0.31900733094563	0.83467205601132	PWY_6901	Overweight	-8.10595573811051	8.22673757784164	390	390	0.325775774197763	0.855785778876344	PWY0_1298	BMI	-1.23993070488779	1.12320273193664	240	240	0.270805213591551	0.975935962349777	PWY_6168	BMI	-3.84376745826795	4.55867709249343	209	185	0.400152571312848	0.808176701297968	PWY_6123	BMI	-3.25458994892727	4.72169427451301	390	390	0.491517392848384	0.860155437484671	PWY_7992	Obese
PWY_6121	Obese	-10.7944883117882	12.634095713702	240	240	0.393799861811053	0.989763581303385	PENTOSE_P_PWY	Obese	-10.4323446063418	10.6918448978348	209	209	0.330401426250609	0.83467205601132	PWY_7210	Overweight	-5.24708106074795	5.31795734744809	390	302	0.325113214135519	0.855785778876344	PWY0_1319	BMI	-4.44104951207695	4.20890062764241	240	240	0.292485369308032	0.975935962349777	P441_PWY	BMI	-1.72941476848497	2.07803226604563	209	202	0.406283057364344	0.809964619474682	PWY_8190	BMI	0.155064560210313	0.225220357474204	390	84	0.492008895947369	0.860339200611817	PWY0_1061	Overweight
PWY_6123	Overweight	-11.8960279473499	14.4295381847021	240	240	0.410576846953898	0.989763581303385	POLYAMINSYN3_PWY	Overweight	2.00420622338267	1.98844250287447	209	125	0.314731881539977	0.83467205601132	PWY_8190	Obese	-0.685783814512987	0.692529841279563	390	84	0.32336230526104	0.855785778876344	PWY0_1337	BMI	0.0907499582416416	0.12021132651799	240	31	0.451086326584149	0.975935962349777	RIBOSYN2_PWY	BMI	3.50241503515649	4.21647867756073	209	209	0.407177335806378	0.809964619474682	PWY_7013	BMI	-0.556605453364632	0.811135810473236	390	351	0.493452331808308	0.860944370745923	P125_PWY	Overweight
PWY_6124	Overweight	-12.1649066242516	14.8929180774246	240	240	0.414896354366459	0.989763581303385	POLYAMSYN_PWY	Overweight	-4.6956082766025	4.92531545802731	209	207	0.341580978148398	0.83467205601132	PWY_6902	Obese	-12.9209406648839	13.283949359407	390	390	0.332006737498817	0.860500496291845	PWY0_1477	BMI	1.52124573986139	1.91897900470886	240	239	0.428766127809877	0.975935962349777	METSYN_PWY	BMI	-1.06166559950526	1.28766985955235	209	138	0.410660693690691	0.813492857671159	PWY_5494	BMI	0.0334202718575387	0.0495837103449069	390	111	0.501150882426615	0.863437975450189	ARGSYN_PWY	Obese
PWY_6143	Overweight	-4.03955104358801	3.52142129691628	240	131	0.252548973609749	0.989763581303385	PWY_1269	Overweight	21.5437298247907	21.0870077175034	209	209	0.308201707330399	0.83467205601132	GLYCOLYSIS_TCA_GLYOX_BYPASS	Overweight	1.33830076095303	1.38423376676862	390	45	0.334918483344757	0.865090964491686	PWY0_781	BMI	0.448761152323422	0.791034996823479	240	143	0.571069941369608	0.975935962349777	PWY_7688	BMI	-1.39322948737008	1.6929391651713	209	123	0.411523035497605	0.813492857671159	CRNFORCAT_PWY	BMI	-0.0351452344753391	0.0529305242261627	390	40	0.507108186859553	0.865272211585092	GLCMANNANAUT_PWY	Overweight
PWY_6143	Obese	-4.4688569411227	3.58491017214227	240	131	0.213855612480552	0.989763581303385	PWY_241	Obese	-5.53716498407467	5.50933119200697	209	199	0.31611093099841	0.83467205601132	CALVIN_PWY	Overweight	-11.1443181816944	11.6698700244798	390	390	0.340862043822675	0.865423400927571	PWY0_845	BMI	-8.58717999685435	4.97697727485786	240	238	0.0858319256976236	0.975935962349777	PWY_5989	BMI	-4.28460408058612	5.33112274193952	209	207	0.422541040170267	0.826620614632557	P108_PWY	BMI	-0.376475131358841	0.563739555795576	390	171	0.505091441213746	0.865272211585092	GLUTORN_PWY	Obese
PWY_6147	Obese	23.0095442036852	21.7162258959868	240	240	0.290488089324623	0.989763581303385	PWY_2942	Overweight	15.4220106499256	15.8104132095023	209	209	0.330547494248284	0.83467205601132	CENTFERM_PWY	Obese	-1.99318838724576	2.10935431721065	390	386	0.345948297847657	0.865423400927571	PWY1ZNC_1	BMI	-1.25441022383916	1.067136761211	240	231	0.241040490679092	0.975935962349777	PWY_5265	BMI	-0.496597284244449	0.618956931280495	209	47	0.423338639135896	0.8272477908622	PWY_5189	BMI	0.242623688379397	0.367276413343687	390	186	0.509698022691585	0.866039413027934	P163_PWY	Overweight
PWY_6151	Overweight	-24.4125539706558	16.849072224907	240	240	0.14876505203019	0.989763581303385	PWY_5690	Obese	1.2183393201609	1.22202469570782	209	188	0.320001424315008	0.83467205601132	GOLPDLCAT_PWY	Overweight	1.09865124952252	1.16280704778083	390	376	0.345999938230711	0.865423400927571	PWY490_3	BMI	-0.0758097975932389	0.134207856740958	240	131	0.572725918072989	0.975935962349777	ARG.POLYAMINE_SYN	BMI	-1.91584709222245	2.39123903610177	209	207	0.423984434203596	0.827257189637356	PWY_6305	BMI	-1.96110556246933	2.97453857617304	390	390	0.510533595874398	0.866039413027934	P621_PWY	Obese
PWY_6163	Overweight	-13.7225430746938	14.3617243335141	240	240	0.340357908598807	0.989763581303385	PWY_6292	Obese	-6.71090152395747	7.00625106191425	209	209	0.339321001056037	0.83467205601132	OANTIGEN_PWY	Obese	13.3374108690792	13.9898743324704	390	390	0.341671286287779	0.865423400927571	PWY4FS_7	BMI	-3.71455535469115	3.78236729285815	240	239	0.327119410610223	0.975935962349777	PWY_5345	BMI	-2.33128272298614	2.93615745970478	209	165	0.428156018866964	0.830839096289768	PWY_7117	BMI	-1.02870422002162	1.568282173445	390	373	0.512684445468542	0.866039413027934	PWY_1861	Overweight
PWY_6163	Obese	-10.7253877938326	14.6206566359452	240	240	0.463973223435127	0.989763581303385	PWY_6386	Obese	18.864490851641	19.3051999377772	209	209	0.329688797640636	0.83467205601132	PWY_2941	Overweight	-9.97484364632028	10.4985271194595	390	389	0.343312076249741	0.865423400927571	PWY4FS_8	BMI	-3.71471206795031	3.78235068311878	240	239	0.327096926106411	0.975935962349777	OANTIGEN_PWY	BMI	-4.07034836366344	5.23871568403411	209	209	0.438105790133972	0.834571124755675	PWY_7196	BMI	-0.185968435181523	0.283337967883033	390	80	0.512424401501167	0.866039413027934	PWY_5497	Overweight
PWY_6168	Overweight	-14.2209324555686	13.005171935998	240	214	0.275356383988723	0.989763581303385	PWY_6470	Obese	-8.25633262392294	8.51360658878446	209	206	0.333350941748619	0.83467205601132	PWY_5494	Obese	0.144019328028073	0.151546715919187	390	111	0.3432050766725	0.865423400927571	PWY4LZ_257	BMI	0.519949572473023	0.86954563840342	240	222	0.550471028562756	0.975935962349777	PWY3O_4107	BMI	-0.888954918101653	1.14200489959648	209	157	0.43725773791866	0.834571124755675	PWY0_301	BMI	0.393673973068858	0.603078582910825	390	162	0.514721231470404	0.866039413027934	PWY_5860	Obese
PWY_6168	Obese	-10.2116519650199	13.239646504281	240	214	0.441345886945192	0.989763581303385	PWY_6478	Obese	1.53838836218126	1.55454722218862	209	92	0.323587115601791	0.83467205601132	PWY_5505	Obese	4.63922362735669	4.90942649494345	390	390	0.345930867429198	0.865423400927571	PWY66_389	BMI	0.374321289240471	0.28219574213668	240	88	0.186032245709585	0.975935962349777	PWY_6282	BMI	-4.15626372465574	5.39565910846486	209	207	0.442046088622048	0.836542422497255	X1CMET2_PWY	BMI	-2.48155058113041	3.82855920284526	390	390	0.517688555873926	0.86711183300009	PWY_6590	Overweight
PWY_621	Obese	-6.53328852250538	10.4836676899017	240	240	0.533795438021596	0.989763581303385	PWY_6749	Obese	-4.84004941249434	5.0245057491209	209	95	0.336589635675009	0.83467205601132	PWY_6590	Obese	-2.45933959910476	2.59036438589046	390	386	0.343666862065747	0.865423400927571	PWY66_409	BMI	-3.11554096341271	2.25603156668188	240	225	0.168654308955161	0.975935962349777	PWY66_367	BMI	0.0505486722897142	0.0656264573781289	209	32	0.442075263921314	0.836542422497255	REDCITCYC	BMI	-0.221711418749293	0.342383475935445	390	169	0.518085686383701	0.86711183300009	PWY_7094	Overweight
PWY_622	Obese	-4.07093448653619	3.12661277639801	240	117	0.194244407334025	0.989763581303385	PWY_6859	Overweight	-6.60154052373581	6.90231627622893	209	207	0.340036279206071	0.83467205601132	PWY_6608	Overweight	6.6026165817298	6.91711203952358	390	390	0.341079640638573	0.865423400927571	PWY66_429	BMI	-9.76630700605313	6.36056396872442	240	240	0.126079113197786	0.975935962349777	P23_PWY	BMI	-0.27422120305867	0.358104853974611	209	73	0.444737562663817	0.83824199644446	PWY0_1298	BMI	-0.777698985108568	1.21319612980154	390	385	0.522303089129606	0.868943704336699	PWY_841	Overweight
PWY_6282	Overweight	-8.26580686883399	14.2393467223173	240	236	0.562167340659481	0.989763581303385	PWY_6897	Overweight	14.808168027668	15.0134384035469	209	209	0.325188413168434	0.83467205601132	PWY_801	Overweight	0.848605348930547	0.893104081131239	390	190	0.343283290988799	0.865423400927571	PYRIDOXSYN_PWY	BMI	-6.50566404496797	5.5796011754141	240	238	0.244859839294149	0.975935962349777	GLYCOL_GLYOXDEG_PWY	BMI	0.121882075083289	0.159978776814084	209	36	0.447052293456423	0.84105777152081	PWY_5860	BMI	-0.376850158814683	0.590533202132679	390	116	0.524172254140565	0.868965567875683	PWY4FS_7	Obese
PWY_6284	Overweight	2.61074258623009	2.10535269467495	240	109	0.216254331062143	0.989763581303385	PWY_6906	Overweight	11.3182135028216	11.1219392947119	209	191	0.310100026979576	0.83467205601132	PWY_8178	Overweight	-12.6805961972626	13.25986864982	390	390	0.340182229693818	0.865423400927571	RHAMCAT_PWY	BMI	-4.07254661530237	4.07428262212097	240	240	0.318590526062819	0.975935962349777	P105_PWY	BMI	-0.891759247216875	1.17331318315458	209	118	0.448142190261707	0.841394955874228	PWY_6121	BMI	2.09366776458063	3.28283833979414	390	390	0.524426151670489	0.868965567875683	PWY4FS_8	Obese
PWY_6285	Obese	1.54768880912152	2.33848768587207	240	45	0.508758383989397	0.989763581303385	PWY_7111	Obese	-14.5060780100131	14.2370803380424	209	209	0.309509235876823	0.83467205601132	THISYNARA_PWY	Obese	-10.2474328651146	10.8203666166719	390	390	0.344868799030043	0.865423400927571	RIBOSYN2_PWY	BMI	-5.57134758957911	4.14034179472354	240	240	0.179777895524133	0.975935962349777	PWY_7664	BMI	-4.27216647162591	5.68470391586897	209	207	0.453236863437984	0.845681360963969	PWY_7385	BMI	0.0844602921936499	0.132631704664544	390	99	0.525048826950941	0.868965567875683	PWY_5972	Obese
PWY_6292	Obese	-9.03755058200477	5.69265383373064	240	240	0.11379158568225	0.989763581303385	PWY_7198	Overweight	-6.49933682148621	6.44709943108239	209	207	0.314648184177323	0.83467205601132	VALSYN_PWY	Obese	15.5980592201506	16.2337077689071	390	390	0.337905435781715	0.865423400927571	RUMP_PWY	BMI	0.739186140960235	0.394053961750971	240	90	0.0619707463502683	0.975935962349777	PWY_6284	BMI	0.702635841373472	0.942532849351711	209	99	0.456872391772571	0.846342058286469	PWY_5675	BMI	0.472869873414605	0.747607023113963	390	154	0.527842342385381	0.870743609519441	OANTIGEN_PWY	Obese
PWY_6293	Overweight	1.09639687591044	0.950238278334317	240	117	0.24980660078589	0.989763581303385	PWY_7312	Obese	8.33407286548984	8.56405458386875	209	77	0.33168035294318	0.83467205601132	AST_PWY	Overweight	1.1029658355235	1.17399934265601	390	60	0.348722144667221	0.869957505225679	SER_GLYSYN_PWY	BMI	-7.41241205692774	4.33612033509233	240	240	0.0887450179912029	0.975935962349777	PWY0_42	BMI	0.273506820862564	0.366641192438219	209	37	0.456569001207773	0.846342058286469	PWY_7254	BMI	-0.232036509319076	0.366770948268979	390	140	0.527753941442249	0.870743609519441	PWY_7234	Overweight
PWY_6293	Obese	1.01503146463848	0.96737044015232	240	117	0.295185244583258	0.989763581303385	PWY_7371	Obese	2.0747505100064	2.17412623164482	209	143	0.341111484038932	0.83467205601132	ARGININE_SYN4_PWY	Overweight	-17.244565801674	18.4318172907193	390	390	0.350725673975677	0.870170238891483	TCA_GLYOX_BYPASS	BMI	0.35274304333217	0.524760052568044	240	56	0.502146858938562	0.975935962349777	PWY_7883	BMI	0.833630775674287	1.12584893311898	209	182	0.459910758883245	0.849042562617747	GLUDEG_I_PWY	BMI	-0.814244682707866	1.30124355914649	390	360	0.532262824814011	0.873324959876751	PWY_6731	Overweight
PWY_6305	Obese	-5.93837250360305	9.75233231136598	240	240	0.543195704607369	0.989763581303385	PWY_7731	Obese	-0.161215609963056	0.163402835046792	209	43	0.325048018624671	0.83467205601132	ARGININE_SYN4_PWY	Obese	-17.6272883696037	18.8444172652948	390	390	0.350815648871537	0.870170238891483	THISYNARA_PWY	BMI	-2.5252382979279	3.86219513672526	240	240	0.513885794785709	0.975935962349777	FASYN_ELONG_PWY	BMI	-4.36532718923659	5.925208156281	209	207	0.46215803252784	0.850555182058717	OANTIGEN_PWY	BMI	2.84641129102145	4.55026874285342	390	390	0.532390822350742	0.873324959876751	NONMEVIPP_PWY	Obese
PWY_6317	Overweight	11.7495695457369	15.0784804863508	240	240	0.436668059063699	0.989763581303385	PWY_7992	Obese	4.75828861163527	4.79139970609161	209	143	0.321890779474967	0.83467205601132	PWY_3781	Obese	1.36045260482568	1.46861430983206	390	107	0.355490249179124	0.872063656584064	THRESYN_PWY	BMI	-4.87597792634871	3.97075265962462	240	240	0.220740062117216	0.975935962349777	GALACT_GLUCUROCAT_PWY	BMI	-0.937703329936323	1.28364798541063	209	207	0.465953188299545	0.852578809004292	PWY_822	BMI	0.0430471232466235	0.0691803528395754	390	154	0.534555352496961	0.874832231193124	CENTFERM_PWY	Overweight
PWY_6353	Obese	-4.02776634662492	5.40778833897001	240	240	0.457168244123887	0.989763581303385	PWY0_1297	Obese	-5.59100347166236	5.49236897442979	209	203	0.309952585447304	0.83467205601132	PWY_6293	Overweight	1.19748292212575	1.29300653426636	390	190	0.355608553069897	0.872063656584064	TRNA_CHARGING_PWY	BMI	-3.31850749305507	5.95412506290373	240	240	0.577845117344144	0.975935962349777	GOLPDLCAT_PWY	BMI	-0.451264655806	0.642200324958477	209	195	0.483081461868261	0.853577177654499	P164_PWY	BMI	-0.61430817310575	1.00923542884919	390	379	0.543486942406725	0.881822744169021	PWY_5100	Overweight
PWY_6386	Overweight	-11.3678752270041	17.8379770536373	240	240	0.524590032439374	0.989763581303385	PWY0_1586	Overweight	22.3371686039856	23.2577004245071	209	209	0.338026999375163	0.83467205601132	PWY_7316	Obese	5.08305766157447	5.48293528075485	390	255	0.35511862412306	0.872063656584064	PWY_561	BMI	0.28514752052572	0.563219239466059	240	70	0.613154711466495	0.975964295651297	HOMOSER_METSYN_PWY	BMI	-0.604090142390249	0.841068797300367	209	138	0.473459606552448	0.853577177654499	PPGPPMET_PWY	BMI	-0.487572369945685	0.79877296407984	390	371	0.542353046488665	0.881822744169021	PWY_6151	Obese
PWY_6387	Overweight	-10.4590730303421	17.8427992885405	240	240	0.558345470745877	0.989763581303385	PWY0_162	Overweight	14.0272435108456	14.4006736009021	209	209	0.331223118002335	0.83467205601132	POLYAMINSYN3_PWY	Overweight	1.61775315805806	1.74897426911412	390	247	0.35620499601953	0.872702240247848	PWY_5695	BMI	2.93058500110907	5.35133452224925	240	240	0.584484494574826	0.975964295651297	PWY_5656	BMI	0.396612820270163	0.547239252954148	209	58	0.469464022302607	0.853577177654499	PWY4LZ_257	BMI	0.521400627079176	0.865789484547356	390	346	0.547769401558212	0.886144395253328	PWY_621	Overweight
PWY_6435	Obese	0.301494557817129	0.172821182672903	240	37	0.0824354339650427	0.989763581303385	PWY490_3	Obese	0.372884912386422	0.388625435211809	209	102	0.338490580846387	0.83467205601132	HSERMETANA_PWY	Overweight	-10.8714848298536	11.7625583056868	390	390	0.356582523705949	0.872803783284024	PWY_5705	BMI	0.044344159431671	0.0844228814496729	240	32	0.599918057274317	0.975964295651297	PWY0_862	BMI	-3.8960314602983	5.38675627823036	209	207	0.470377329712327	0.853577177654499	PWY66_391	BMI	-0.208314440019166	0.349549064663508	390	227	0.551943722732757	0.887045471419787	GLYOXYLATE_BYPASS	Obese
PWY_6471	Overweight	-1.62898029369361	1.70820318173567	240	25	0.341302894864774	0.989763581303385	PWY4FS_7	Obese	11.1342124551912	11.6045143755465	209	209	0.33850284998851	0.83467205601132	PWY_7328	Obese	-5.7620183564516	6.24038127948162	390	390	0.357050487579099	0.873126286481092	PWY_5837	BMI	-0.318927869236719	0.577022176951878	240	176	0.581008381033312	0.975964295651297	DARABCATK12_PWY	BMI	0.180416743187407	0.266335154132733	209	39	0.498943823954314	0.861866666935182	PWY_5104	BMI	0.325648262924383	0.563864044404655	390	139	0.564291524643639	0.894030557905154	ANAGLYCOLYSIS_PWY	Obese
PWY_6478	Overweight	1.89071290996927	1.58184525508665	240	109	0.233250204609978	0.989763581303385	PWY4FS_8	Obese	11.1339013369275	11.6042481656124	209	209	0.338505260729402	0.83467205601132	ORNDEG_PWY	Overweight	1.66817220948875	1.80846850466199	390	201	0.35752938831697	0.873474902595645	PWY_5838	BMI	-0.863260113058557	1.60060857099133	240	175	0.590190786486651	0.975964295651297	GLUCONEO_PWY	BMI	-2.32403648706594	3.41771938038607	209	209	0.497305113676173	0.861866666935182	THISYNARA_PWY	BMI	-2.03941658875542	3.52087302049952	390	390	0.563142234201078	0.894030557905154	BIOTIN_BIOSYNTHESIS_PWY	Overweight
PWY_6478	Obese	2.6032594655588	1.61036486906041	240	109	0.107379641920339	0.989763581303385	UDPNAGSYN_PWY	Overweight	-16.1703104609256	16.4308952820745	209	209	0.3262596865062	0.83467205601132	CALVIN_PWY	Obese	-10.9693086260605	11.9311024357746	390	390	0.359109735188121	0.874030283068566	PWY_5840	BMI	-0.572247834005144	1.09414165976153	240	175	0.601481437532032	0.975964295651297	PWY_5367	BMI	0.288446848001206	0.425189667174898	209	99	0.498316930249594	0.861866666935182	PROPFERM_PWY	BMI	0.0555813823337773	0.0976783370275973	390	111	0.570037116298557	0.896631380925394	DARABCATK12_PWY	Obese
PWY_6507	Obese	-3.74111492353316	4.87880958154215	240	240	0.444002511186726	0.989763581303385	GLYCOLYSIS_TCA_GLYOX_BYPASS	Overweight	1.97905184977637	2.087661776597	209	25	0.344309342884643	0.835856233713376	PWY_7282	Overweight	-9.98833860225138	10.8710960189708	390	389	0.359417437924443	0.874030283068566	PWY_5861	BMI	-0.617507710360826	1.16031988844908	240	175	0.595121272668181	0.975964295651297	PWY_1042	BMI	4.15943448883504	6.23185294613067	209	209	0.505267447099256	0.86208551254718	PWY_8188	BMI	0.0555813823337773	0.0976783370275973	390	111	0.570037116298557	0.896631380925394	FAO_PWY	Obese
PWY_6519	Overweight	-8.38266172393216	13.6338760730195	240	236	0.53928399943081	0.989763581303385	PWY490_3	Overweight	0.359112963898213	0.378820881434064	209	102	0.344309187448061	0.835856233713376	HSERMETANA_PWY	Obese	-10.8730885954395	12.0258655629866	390	390	0.367115335340161	0.876482059600068	PWY_5973	BMI	-2.93313075252462	5.77664349475375	240	240	0.612121195688315	0.975964295651297	PWY_6292	BMI	-1.53881531684528	2.29337310472992	209	209	0.503017034382116	0.86208551254718	PWY_8189	BMI	0.0555813823337773	0.0976783370275973	390	111	0.570037116298557	0.896631380925394	FASYN_ELONG_PWY	Overweight
PWY_6527	Overweight	11.862329235652	18.8619876323794	240	240	0.530054450720956	0.989763581303385	RUMP_PWY	Obese	-0.970373414011941	1.02234919980187	209	89	0.343707873413176	0.835856233713376	P161_PWY	Overweight	3.04510496727727	3.35098875274147	390	346	0.364700562996771	0.876482059600068	PWY_6471	BMI	0.30217031830861	0.568065437283201	240	25	0.595300187555467	0.975964295651297	PWY_7345	BMI	-1.6853989004075	2.52798803379531	209	209	0.505746553988617	0.86208551254718	PWY_7383	BMI	-2.03470664551632	3.59475103211106	390	386	0.572072536753645	0.897416114738277	FERMENTATION_PWY	Overweight
PWY_6527	Obese	-10.4582709756228	19.2020566778966	240	240	0.586540682181713	0.989763581303385	GALACT_GLUCUROCAT_PWY	Overweight	-3.59579404318492	3.82406302633538	209	207	0.348217412783896	0.836693560205399	P441_PWY	Overweight	4.41773941580427	4.86185332753705	390	383	0.364734779226239	0.876482059600068	PWY_6545	BMI	-1.00633413275718	1.95711028905721	240	200	0.60762109703399	0.975964295651297	PWY_7560	BMI	-3.13140827013485	4.66606154108381	209	209	0.502940968345161	0.86208551254718	ARG.POLYAMINE_SYN	BMI	-1.07406389139962	1.9121815227057	390	389	0.575010711079354	0.899039305219483	GLYCOL_GLYOXDEG_PWY	Obese
PWY_6549	Overweight	2.06980709663683	2.59517185802566	240	237	0.425970100030671	0.989763581303385	PWY_3001	Obese	-7.59844566897774	8.07826433790392	209	209	0.34806575930545	0.836693560205399	PWY_6803	Overweight	1.48724726652017	1.64688751854824	390	175	0.367684820295203	0.876482059600068	PWY_6608	BMI	-1.43085775141194	2.58510231747802	240	240	0.580469712648785	0.975964295651297	P621_PWY	BMI	-0.0572520137600254	0.0860628786555533	209	30	0.506678450974785	0.862091348573076	PWY66_367	BMI	0.0270591914809159	0.0486517359061121	390	53	0.5787662574819	0.902194460192374	HEMESYN2_PWY	Overweight
PWY_6572	Overweight	-1.85594150620062	3.06656543246309	240	182	0.545646613418163	0.989763581303385	PWY_5686	Overweight	17.0233433431893	18.1003644018578	209	209	0.348120206226041	0.836693560205399	PWY_7198	Obese	-5.17422463194737	5.70330892630034	390	386	0.365483727718013	0.876482059600068	PWY_6803	BMI	-0.201313045498468	0.383160099554982	240	102	0.599821206692648	0.975964295651297	PWY_6285	BMI	0.729942408074222	1.10872412673638	209	39	0.511073879299294	0.862091348573076	PWY_7204	BMI	0.150529392329124	0.27539104000263	390	73	0.585317788892287	0.907956374964621	HSERMETANA_PWY	Obese
PWY_6590	Obese	-2.24468276544768	2.8436984171514	240	238	0.430740251336163	0.989763581303385	PWY_7790	Overweight	17.0233433431893	18.1003644018578	209	209	0.348120206226041	0.836693560205399	PWY_8187	Overweight	-9.39784853116992	10.4087919772259	390	390	0.367785111636322	0.876482059600068	PWY_7118	BMI	0.197976765363103	0.385164537220292	240	99	0.607752447257636	0.975964295651297	PWY_6961	BMI	0.354723800920916	0.537583304804596	209	74	0.510121438399373	0.862091348573076	SO4ASSIM_PWY	BMI	-0.893891068042144	1.6342150620312	390	317	0.585055444112943	0.907956374964621	ORNDEG_PWY	Obese
PWY_6595	Obese	-1.57238512558285	1.64367543161765	240	204	0.339786600727155	0.989763581303385	PWY_7791	Overweight	17.0233433431893	18.1003644018578	209	209	0.348120206226041	0.836693560205399	PWY_7094	Overweight	0.712772861964784	0.798989043818499	390	72	0.373520804598583	0.877858397776037	PWY_7237	BMI	3.63359729338804	7.13236886670856	240	220	0.610934949252222	0.975964295651297	PYRIDNUCSAL_PWY	BMI	-0.722419333916796	1.11291223287095	209	156	0.517013532083138	0.863367049667039	PWY_7340	BMI	-0.0339304637808642	0.0662441440254811	390	54	0.609126394248886	0.915515762293659	P122_PWY	Overweight
PWY_6606	Overweight	1.62496944849385	2.89014589191118	240	240	0.574511451159886	0.989763581303385	PWY_6895	Obese	-7.9829833438485	8.54238497128044	209	201	0.351188401150905	0.837638826712758	PWY_5136	Obese	-3.12931372333234	3.51501384609835	390	373	0.374495882570552	0.879344283588749	PWY_7371	BMI	0.530782062328048	0.970584595415489	240	169	0.585011081516596	0.975964295651297	PWY_7220	BMI	-3.97017544867665	6.2790761596172	209	209	0.527932785641005	0.867738075285215	PHOSLIPSYN_PWY	BMI	-1.95254092770786	3.83307419808302	390	390	0.611090524994552	0.915674046695667	P41_PWY	Overweight
PWY_6606	Obese	-2.03603813005784	2.94225329299868	240	240	0.489654240056284	0.989763581303385	PWY_7761	Overweight	9.54820102780117	10.2087733678297	209	208	0.350787879692146	0.837638826712758	METHGLYUT_PWY	Obese	-1.18694335123612	1.344390636677	390	300	0.378462658902188	0.87949212283976	PWY3O_4107	BMI	0.356936406591422	0.710031137383134	240	177	0.615663176135957	0.975964295651297	PWY_7222	BMI	-3.97017544867665	6.2790761596172	209	209	0.527932785641005	0.867738075285215	P221_PWY	BMI	-0.0704171135758814	0.139251316692663	390	41	0.613377448353548	0.915746613034875	PANTO_PWY	Obese
PWY_6607	Obese	-1.29605706326687	1.80802476804339	240	204	0.4742221129031	0.989763581303385	PWY_7242	Obese	-5.61739917124121	6.03268082463684	209	209	0.352915625530257	0.838621031043841	P23_PWY	Overweight	-0.728982297848781	0.820128991544616	390	154	0.375250011853135	0.87949212283976	UDPNAGSYN_PWY	BMI	2.55178613737443	4.95406939823722	240	240	0.606996565906997	0.975964295651297	POLYAMSYN_PWY	BMI	-1.03123072473662	1.65418097190909	209	207	0.533737119026799	0.868588060883719	GLUCUROCAT_PWY	BMI	-0.881150471345607	1.74680983951487	390	390	0.614563176949653	0.91690189804955	PROPFERM_PWY	Overweight
PWY_6608	Overweight	12.511915973635	7.73811971240834	240	240	0.107303055224055	0.989763581303385	FERMENTATION_PWY	Obese	-6.65763313965886	7.19633085664631	209	209	0.356029314883635	0.840131457730235	P41_PWY	Obese	-8.87574937828742	10.11811917004	390	390	0.381527209746651	0.87949212283976	GALACTARDEG_PWY	BMI	0.300110066050394	0.623960054346596	240	205	0.631000645108231	0.977458201816926	PWY_6519	BMI	-3.05726850084518	4.87195322614387	209	207	0.531042363827542	0.868588060883719	PWY_1042	BMI	2.77809485701256	5.7290740031343	390	390	0.628318942991563	0.920923347736432	PWY_2941	Obese
PWY_6608	Obese	5.21070335611569	7.87763284516957	240	240	0.509000070106429	0.989763581303385	LACTOSECAT_PWY	Obese	-4.77154271612682	5.155576847955	209	206	0.355838327586483	0.840131457730235	POLYAMSYN_PWY	Obese	-3.50880101483609	3.97192808282932	390	389	0.378185629894539	0.87949212283976	GLUCARGALACTSUPER_PWY	BMI	0.300110066050394	0.623960054346596	240	205	0.631000645108231	0.977458201816926	PWY_6700	BMI	3.76787134749794	6.08143765593594	209	209	0.536257370078289	0.868588060883719	PWY0_1477	BMI	0.939841569756997	1.94380957272367	390	388	0.629315253719366	0.921615628144282	PWY_2942	Overweight
PWY_6612	Obese	-1.04557408825253	1.82791413121344	240	174	0.567892882985833	0.989763581303385	PWY_5154	Overweight	12.8700216196221	13.9185433077994	209	209	0.356276023385624	0.840131457730235	PWY_5022	Obese	-3.0042872024182	3.40117811233086	390	295	0.378235254745359	0.87949212283976	P161_PWY	BMI	0.409690902920881	0.845243374855627	240	222	0.628359483979497	0.977458201816926	PWY4FS_7	BMI	2.33762221417351	3.79956357330632	209	209	0.539109983066763	0.869963194249134	CITRULBIO_PWY	BMI	-2.53905563550707	5.31175821886199	390	390	0.633215989275721	0.922274134725246	PWY_5130	Obese
PWY_6628	Overweight	-13.5799831163227	9.7456373825162	240	240	0.164867155167813	0.989763581303385	FASYN_INITIAL_PWY	Obese	-1.07753276413588	1.16881096299672	209	79	0.357711486052235	0.840734574235287	PWY_6545	Overweight	-4.65651352350167	5.29866816977367	390	323	0.380663992434777	0.87949212283976	PWY_5138	BMI	0.106236907079871	0.220233481190893	240	51	0.630002775607578	0.977458201816926	PWY4FS_8	BMI	2.337917869896	3.79947532282979	209	209	0.539049291490224	0.869963194249134	RIBOSYN2_PWY	BMI	-1.6310347364227	3.4315606842069	390	390	0.635137080498752	0.922274134725246	PWY_5138	Obese
PWY_6628	Obese	-17.9310288907135	9.92134471873245	240	240	0.0720542715457261	0.989763581303385	PWY_7315	Overweight	5.19872047855751	5.64292701047287	209	181	0.358036404049096	0.840734574235287	PWY_6588	Overweight	-1.15199095999099	1.31626938352537	390	314	0.382621925989073	0.87949212283976	PWY_6151	BMI	2.74320487311562	5.62566381081963	240	240	0.626291456546912	0.977458201816926	GALACTUROCAT_PWY	BMI	1.0433365161464	1.72540020305545	209	209	0.54607918948195	0.876640966885305	HISDEG_PWY	BMI	-2.47203016073075	5.24389365128874	390	390	0.637908644625558	0.923000677155178	PWY_5265	Overweight
PWY_6630	Overweight	-12.9183155380296	9.70671391556681	240	240	0.184586858908942	0.989763581303385	ARG.POLYAMINE_SYN	Obese	-6.64289688704425	7.3047333453897	209	207	0.364257924381616	0.84137579685229	PWY_6700	Overweight	-13.5458459250473	15.3648426851225	390	390	0.379148913639337	0.87949212283976	PWY_7197	BMI	-1.44582733311874	2.92735170216099	240	240	0.621856598453428	0.977458201816926	PWY_6595	BMI	-0.305567058160792	0.508974507271644	209	177	0.54895749973313	0.878808318444794	GLYCOLYSIS_TCA_GLYOX_BYPASS	BMI	0.214520006684282	0.46203353393355	390	45	0.642988045857236	0.923413800050456	PWY_5494	Overweight
PWY_6630	Obese	-19.4434874235247	9.88171948765769	240	240	0.050345542055206	0.989763581303385	COMPLETE_ARO_PWY	Obese	-10.929658735998	11.8917023233688	209	209	0.359173193201505	0.84137579685229	PWY_7340	Obese	-0.178622296281972	0.203714772125284	390	54	0.381737344867364	0.87949212283976	PWY0_1415	BMI	0.13578120873877	0.280000604883704	240	116	0.628196477020886	0.977458201816926	PWY_6121	BMI	2.39763281763722	4.12042587211214	209	209	0.561306355421693	0.887032313278821	PWY_7197	BMI	-1.27630624385932	2.75945539097259	390	390	0.644257168132095	0.923817182480014	PWY_5667	Obese
PWY_6690	Overweight	1.00536529134697	1.26395781914182	240	37	0.427216807666934	0.989763581303385	PWY_5677	Obese	-0.416003668479228	0.452745459231903	209	72	0.359305142100101	0.84137579685229	PWY_7992	Obese	4.48866673357632	5.1476682311874	390	278	0.384367831746224	0.881026707012308	FASYN_ELONG_PWY	BMI	-2.22068121511395	5.26508770499068	240	236	0.673592108063373	0.977576642824652	PWY_7731	BMI	-0.0308838395144246	0.0535054594655854	209	43	0.564457240311476	0.888207768336608	TCA	BMI	-0.425854025680629	0.925568448961287	390	151	0.645990654141443	0.923817182480014	PWY_5675	Obese
PWY_6700	Overweight	-14.0684888862599	16.3282457031651	240	240	0.389826618601157	0.989763581303385	PWY_5920	Overweight	-0.676937963765763	0.748313983582129	209	42	0.366778609080789	0.84137579685229	PWY_5837	Obese	-1.81626976122835	2.08815929430519	390	266	0.38555832461468	0.882317419269812	FASYN_INITIAL_PWY	BMI	0.0989770234852603	0.232466379377442	240	70	0.670683019980669	0.977576642824652	PWY_8190	BMI	0.109144587719081	0.189040782333988	209	44	0.56435553227867	0.888207768336608	SULFATE_CYS_PWY	BMI	-0.962071848959058	2.11920835178662	390	317	0.650383325356292	0.926655422533666	PWY_5690	Overweight
PWY_6700	Obese	-13.0790319890258	16.6226330731215	240	240	0.432218479059771	0.989763581303385	PWY4FS_7	Overweight	10.2576395794082	11.311746391388	209	209	0.36561913899134	0.84137579685229	PWY_5004	Overweight	-0.609897174452581	0.703939680372701	390	113	0.387408608969021	0.885302567076675	FERMENTATION_PWY	BMI	-0.886637317936978	2.04874319804195	240	238	0.665595438028295	0.977576642824652	PWY_5505	BMI	1.04185388150908	1.81636325379889	209	209	0.566897250488357	0.889364268351225	COA_PWY_1	BMI	-1.75306778584455	3.92210069358139	390	390	0.655424074296479	0.929875072902462	PWY_5918	Obese
PWY_6703	Overweight	-16.5834748186431	17.2995002910428	240	240	0.338788748205531	0.989763581303385	PWY4FS_8	Overweight	10.2574931876952	11.3114868976114	209	209	0.365614991652638	0.84137579685229	PWY_6823	Obese	-8.17969984070668	9.49232972730911	390	390	0.389977305346909	0.885302567076675	GLCMANNANAUT_PWY	BMI	-1.05868256276753	2.33712792973802	240	240	0.650996461846976	0.977576642824652	PWY_821	BMI	-0.573677554392878	1.04704248481378	209	96	0.584378887293945	0.899106919019315	NAD_BIOSYNTHESIS_II	BMI	0.172455928931477	0.387847191377481	390	149	0.657098742735853	0.931128122057895	PWY_5973	Overweight
PWY_6731	Overweight	-14.4071737554417	8.76035945318346	240	240	0.101457621247898	0.989763581303385	PWY_101	Overweight	-0.119991254498251	0.133166092903648	209	45	0.36865982070168	0.842697625550831	RHAMCAT_PWY	Overweight	-10.1934713706958	11.8280713041808	390	390	0.389929790154143	0.885302567076675	HEXITOLDEGSUPER_PWY	BMI	-0.419348082840917	0.899546717768504	240	145	0.641539732622939	0.977576642824652	PWY_5497	BMI	-0.600760738475669	1.10229533380878	209	183	0.58636388378198	0.899550925915843	PWY_7234	BMI	2.02431604101642	4.55325476756465	390	390	0.657143881290635	0.931128122057895	PWY_6305	Obese
PWY_6731	Obese	-20.9822380614026	8.91830288606525	240	240	0.0195032162122862	0.989763581303385	HSERMETANA_PWY	Overweight	-12.6144235852838	14.0225776814352	209	209	0.369447945376731	0.842984152690046	PWY0_301	Overweight	1.5585318914745	1.81144722219859	390	162	0.390711898449685	0.885409075282576	NONMEVIPP_PWY	BMI	-2.17000926107775	4.79450776545104	240	240	0.651270630143476	0.977576642824652	PWY66_389	BMI	0.334688918065303	0.618494520661723	209	68	0.589026051369419	0.899550925915843	PWY_5723	BMI	-0.773539095667395	1.74232566759172	390	246	0.657589304819203	0.931166534686733	PWY_6470	Overweight
PWY_6749	Overweight	-10.6244375199779	5.31445089913914	240	110	0.046799416863408	0.989763581303385	PWY66_367	Overweight	0.17454506284312	0.195250248279431	209	32	0.372442006099805	0.845358261648326	PWY_6897	Overweight	11.2305636527425	13.1127992231759	390	390	0.392870654482583	0.886433613980251	P105_PWY	BMI	0.332174640628684	0.774013678701678	240	140	0.66821843117823	0.977576642824652	PWY_3841	BMI	2.60204742048268	4.84465494743089	209	209	0.591807031223754	0.900522864006455	PWY_6823	BMI	-1.35863268727064	3.08896945165876	390	390	0.660576595693182	0.931409600853737	PWY_6478	Obese
PWY_6749	Obese	-9.59239041395655	5.41026690113969	240	110	0.0775880374350534	0.989763581303385	PWY_8004	Obese	5.88435069338936	6.60483753270217	209	209	0.374066945851932	0.848301072111975	RUMP_PWY	Overweight	0.761142778207217	0.887777003635941	390	151	0.392374578101766	0.886433613980251	POLYAMINSYN3_PWY	BMI	0.256211343621458	0.612431198615563	240	155	0.676089363861783	0.977576642824652	CITRULBIO_PWY	BMI	-3.1029002008205	5.78579862752103	209	209	0.59235910483	0.900743858580783	PWY66_399	BMI	-1.03428964356952	2.3531895749313	390	386	0.660798528635118	0.931409600853737	PWY_6519	Overweight
PWY_6803	Overweight	1.06487808579764	1.15139107814301	240	102	0.356032857962833	0.989763581303385	PWY_5840	Obese	-3.88234582234973	4.38549594139331	209	128	0.377096059251692	0.849205859674908	METH_ACETATE_PWY	Obese	-2.69608495833095	3.16196168656649	390	383	0.394967386524883	0.88700737660428	PWY_4984	BMI	-2.31890759971424	4.8627000225188	240	239	0.633912859355232	0.977576642824652	SO4ASSIM_PWY	BMI	-1.15598010719865	2.19352196353291	209	165	0.598788404844877	0.901757244674728	FERMENTATION_PWY	BMI	-0.835520629770922	1.96825465759233	390	389	0.671701128160388	0.936105972542396	PWY_6628	Overweight
PWY_6807	Overweight	4.42289122728983	7.19871545019229	240	142	0.539574533364603	0.989763581303385	PWY_7221	Overweight	14.1557143517659	15.9780315465279	209	209	0.376730913116953	0.849205859674908	PROPFERM_PWY	Obese	0.246092586714687	0.29765388980365	390	111	0.409447613619886	0.88700737660428	PWY_5121	BMI	-2.13809802662797	5.11460535539984	240	240	0.676318217334771	0.977576642824652	BIOTIN_BIOSYNTHESIS_PWY	BMI	-2.44911384643529	4.72768493810535	209	207	0.605014024266601	0.908136304899155	PWY_5918	BMI	0.234937724066263	0.567018455470637	390	196	0.679111285574083	0.942975641467729	PWY_6901	Overweight
PWY_6807	Obese	5.97297837905329	7.32850348419008	240	142	0.415918647013258	0.989763581303385	P124_PWY	Obese	-3.31074990428793	3.7466464627142	209	156	0.377964070216726	0.849788336555162	PWY_5659	Overweight	-9.16013920331778	10.9332105444683	390	390	0.403226768790529	0.88700737660428	PWY_5971	BMI	1.36503613636804	3.31114964185211	240	109	0.680545446986634	0.977576642824652	ANAGLYCOLYSIS_PWY	BMI	1.89626274826055	3.67104706057746	209	209	0.606052848514157	0.909079272771235	PWY_6700	BMI	2.12823765999546	5.12194859221238	390	390	0.678252992695836	0.942975641467729	PWY_6992	Overweight
PWY_6859	Overweight	-7.88674207646455	5.87966132572058	240	236	0.181161999546637	0.989763581303385	NAGLIPASYN_PWY	Overweight	11.8249551493515	13.4964414702277	209	208	0.382019080546574	0.849918419510594	PWY_5686	Overweight	13.40500896721	16.2469169636902	390	390	0.410406191680803	0.88700737660428	PWY_5972	BMI	0.0280414116281256	0.0596269733044717	240	27	0.63861004603391	0.977576642824652	PWY_7282	BMI	-2.02473175161578	3.95345198516002	209	209	0.609124780545162	0.911897365650482	HSERMETANA_PWY	BMI	-1.6012502503153	3.91214796188044	390	390	0.682796649968052	0.943458370908459	PWY_7094	Obese
PWY_6859	Obese	-5.25388875069036	5.98566769440094	240	236	0.381022685024595	0.989763581303385	PWY_7197	Obese	8.43511368850461	9.61562515713616	209	209	0.381435757188741	0.849918419510594	PWY_5941	Overweight	-13.3208645051142	16.1635139202401	390	390	0.410943431334134	0.88700737660428	PWY_5989	BMI	-2.0760339875582	4.71136284798969	240	237	0.659893771166544	0.977576642824652	KETOGLUCONMET_PWY	BMI	-0.245890538387174	0.490392852884443	209	57	0.61663864534952	0.91208667720322	PWY_5989	BMI	-1.92543786611626	4.73122453017917	390	386	0.684510052913952	0.943753045206326	PWY_7115	Obese
PWY_6876	Overweight	0.859181658034909	0.445377588715464	240	101	0.054980874542234	0.989763581303385	PWY_801	Overweight	1.0803599630976	1.23106964165591	209	102	0.38124706307338	0.849918419510594	PWY_7184	Overweight	-4.81713469672343	5.68537288682264	390	323	0.397948744095497	0.88700737660428	PWY_6282	BMI	-2.07481323850198	4.73289744681209	240	236	0.661530581744966	0.977576642824652	ORNDEG_PWY	BMI	0.388258112821432	0.773112294040857	209	108	0.616086690394781	0.91208667720322	PYRIDNUCSYN_PWY	BMI	1.54634810041301	3.84028966855185	390	390	0.687665077228373	0.946070742837057	PWY_7118	Obese
PWY_6876	Obese	0.425902011150208	0.453407449324069	240	101	0.348569967815596	0.989763581303385	PWY_8073	Overweight	11.8249551493515	13.4964414702277	209	208	0.382019080546574	0.849918419510594	PWY_7279	Obese	0.4757948755343	0.560569971449217	390	61	0.39655522573649	0.88700737660428	PWY_7340	BMI	0.0304390377794102	0.0687187826147972	240	32	0.65822690946014	0.977576642824652	PWY_6124	BMI	-3.04734540675086	6.03137941262178	209	209	0.613949091646833	0.91208667720322	PWY_6876	BMI	0.05403179545689	0.136675716970539	390	161	0.693060969936884	0.950584645774674	PWY_7208	Obese
PWY_6895	Overweight	9.29858860492087	7.82989504479472	240	233	0.2362586030934	0.989763581303385	POLYAMSYN_PWY	Obese	-4.36333025479991	5.05279132498	209	207	0.388891475424395	0.857819539727764	PWY_7790	Overweight	13.40500896721	16.2469169636902	390	390	0.410406191680803	0.88700737660428	PWY_7357	BMI	2.00407957443673	4.41760650237492	240	240	0.650512727353292	0.977576642824652	PWY_6531	BMI	-0.440880436784406	0.881277281454689	209	196	0.617440289354218	0.912299291485896	FASYN_INITIAL_PWY	BMI	-0.101111803314107	0.260617007198524	390	130	0.698488522157561	0.951758302929577	PWY_7315	Overweight
PWY_6897	Overweight	7.79733256907768	12.7393270352357	240	240	0.541113635305294	0.989763581303385	PWY_7199	Obese	13.0626442963743	15.1177674863166	209	209	0.388611623983417	0.857819539727764	PWY_7791	Overweight	13.40500896721	16.2469169636902	390	390	0.410406191680803	0.88700737660428	PWY_7664	BMI	-2.10458757787432	5.02638865879205	240	236	0.675829180965419	0.977576642824652	PWY_5667	BMI	1.96372715196751	4.16374972944515	209	209	0.637716619802978	0.914271368073902	PWY_6282	BMI	-1.86107929963668	4.77588039591542	390	385	0.697224117045863	0.951758302929577	PWY_7315	Obese
PWY_6897	Obese	8.75587811184737	12.9690085974252	240	240	0.500284015974394	0.989763581303385	DAPLYSINESYN_PWY	Obese	-7.26210413130684	8.45136419299768	209	208	0.391234733195009	0.858159489357015	PWY_8188	Obese	0.246092586714687	0.29765388980365	390	111	0.409447613619886	0.88700737660428	PWY_7731	BMI	-0.0433844621240059	0.0912153939825885	240	54	0.634801905468165	0.977576642824652	PWY_6125	BMI	-3.12516754376577	6.53100215762384	209	209	0.632815961262409	0.914271368073902	PWY_6922	BMI	-0.1381820968004	0.355007136371759	390	220	0.697553008739284	0.951758302929577	PWY_7356	Overweight
PWY_6901	Overweight	-6.04726009546202	8.00820876780036	240	240	0.450962619353976	0.989763581303385	PWY_6168	Obese	-11.9781256655775	13.9414312365443	209	185	0.391293683535944	0.858159489357015	PWY_8189	Obese	0.246092586714687	0.29765388980365	390	111	0.409447613619886	0.88700737660428	PWY_7761	BMI	1.39730449676262	3.26266567451986	240	239	0.668863640777463	0.977576642824652	PWY_6607	BMI	-0.254124407791661	0.519847948078395	209	177	0.625496106649924	0.914271368073902	FASYN_ELONG_PWY	BMI	-2.04577024366616	5.28909663975342	390	385	0.699361000212693	0.952157545243703	PWY_7392	Obese
PWY_6901	Obese	-10.8367956863948	8.15259142592985	240	240	0.185119215303235	0.989763581303385	DARABCATK12_PWY	Obese	0.692172916615566	0.812682023307437	209	39	0.395412108015018	0.858520482441507	TRNA_CHARGING_PWY	Obese	13.5040366843898	16.1329917847193	390	390	0.403665149378953	0.88700737660428	PWY_7858	BMI	0.210410296103995	0.508518950711023	240	87	0.679436091927246	0.977576642824652	PWY0_1319	BMI	1.96227672958501	4.16382539229038	209	209	0.637970989470723	0.914271368073902	PWY_7664	BMI	-1.92614770756411	5.0609130100844	390	385	0.703946745836446	0.955478936726786	PWY_7663	Overweight
PWY_6902	Overweight	-7.30557619076281	13.3312811039082	240	239	0.584235819910648	0.989763581303385	P461_PWY	Obese	-4.15692048837752	4.86798524997345	209	205	0.394186016299832	0.858520482441507	PWY0_1261	Overweight	5.67074017410716	6.91387702063896	390	390	0.413176790929518	0.888302366613009	PWY0_1586	BMI	3.02131302471266	6.8960240946499	240	240	0.661716791194262	0.977576642824652	PWY490_3	BMI	0.0605814411834549	0.12730556383776	209	102	0.634691248577645	0.914271368073902	P161_PWY	BMI	0.407238022300027	1.11704824749356	390	346	0.715856185335785	0.961785943880443	PWY_7942	Obese
PWY_6906	Overweight	-8.46230171343896	10.2549794305363	240	217	0.410141912655474	0.989763581303385	X1CMET2_PWY	Obese	11.6790103353731	13.7802060352351	209	209	0.397738663907257	0.858891005719986	PWY_5675	Overweight	1.84000786150067	2.24619988202295	390	154	0.413763767458775	0.888478165237614	PWY0_162	BMI	-1.7178135372888	4.15297935874494	240	240	0.679536135924393	0.977576642824652	SULFATE_CYS_PWY	BMI	-1.23616782034296	2.62658520837512	209	165	0.638420747534893	0.914271368073902	PWY_6606	BMI	-0.312768822765517	0.864524976268908	390	389	0.717932983215569	0.96271134306113	PWY_8004	Obese
PWY_6920	Overweight	0.0606828068812551	0.095178959612411	240	28	0.52440780479948	0.989763581303385	PWY_7200	Obese	-0.820575883982319	0.966630965498807	209	34	0.396970905107244	0.858891005719986	GLUTORN_PWY	Obese	-11.5596884794809	14.1500810897	390	390	0.415033966633521	0.888576431448683	SALVADEHYPOX_PWY	BMI	0.658153172456829	1.52523576763536	240	240	0.666511380099351	0.977576642824652	PWY_7094	BMI	-0.194894660461402	0.415290097947015	209	35	0.639375884789974	0.914456207315893	POLYAMSYN_PWY	BMI	-0.466173817852729	1.29296786358243	390	389	0.718855015703954	0.962798595040314	PWY_8188	Overweight
PWY_6920	Obese	0.185645591555241	0.0968949727166266	240	28	0.0566449606569008	0.989763581303385	HEXITOLDEGSUPER_PWY	Obese	-2.64231769459378	3.1723620088103	209	123	0.405904716165095	0.867996221728146	ARO_PWY	Obese	-10.1153467553238	12.8435997324993	390	390	0.431967604515587	0.88885062455611	FAO_PWY	BMI	0.202523881056622	0.493271855695566	240	52	0.681776713232438	0.978119994184216	AST_PWY	BMI	-0.260745796211512	0.565415504324629	209	28	0.645194099874951	0.914791475778892	PWY_6519	BMI	-1.60306396421535	4.47020829204745	390	385	0.720299802602502	0.962995411767669	PWY_8189	Overweight
PWY_6922	Obese	-0.938132386534488	1.00070665453145	240	145	0.349526556848503	0.989763581303385	P441_PWY	Overweight	5.10432380796678	6.12868551707489	209	202	0.405938612407124	0.867996221728146	BIOTIN_BIOSYNTHESIS_PWY	Overweight	-10.6331124272699	13.1048603528127	390	385	0.418203352783513	0.88885062455611	P185_PWY	BMI	-0.169623428999234	0.424766594771004	240	234	0.690026443512326	0.978995609761898	PWY_5392	BMI	-0.0491689451437629	0.106278174846977	209	34	0.644130267663089	0.914791475778892	LACTOSECAT_PWY	BMI	-0.418104661840098	1.17430531933869	390	384	0.722217542636458	0.963887296379603	PWY0_1319	Obese
PWY_6936	Obese	-10.2457207509411	12.2375188822069	240	240	0.403350935667224	0.989763581303385	PWY_6293	Overweight	1.45791843054229	1.75571830840445	209	102	0.407332656737358	0.868495816668724	GALACTITOLCAT_PWY	Overweight	0.907362025219381	1.17888539274113	390	235	0.442488787941835	0.88885062455611	PANTOSYN_PWY	BMI	-1.68436656840952	4.23267345026575	240	240	0.691048852211802	0.978995609761898	PWY_6507	BMI	0.792678438330656	1.73844942925481	209	209	0.648914756596435	0.914791475778892	P124_PWY	BMI	-0.344858844837712	0.969407419139237	390	278	0.722443593977088	0.963887296379603	PWY0_1337	Obese
PWY_6961	Overweight	1.07439011258779	0.788325239499933	240	77	0.174289855578243	0.989763581303385	PWY_7197	Overweight	7.7624760698845	9.37303446332735	209	209	0.408580905630345	0.868495816668724	GLCMANNANAUT_PWY	Overweight	-5.29928384594349	6.73135748927085	390	390	0.432157558246769	0.88885062455611	PWY_5030	BMI	-2.21343641564114	5.42755756227556	240	240	0.683797680089649	0.978995609761898	PWY_7228	BMI	-3.03908605830237	6.64666967915591	209	209	0.648006389908202	0.914791475778892	TRNA_CHARGING_PWY	BMI	1.85941741700166	5.24577160971482	390	390	0.723402119242047	0.963887296379603	PWY0_1586	Obese
PWY_6961	Obese	0.612417867995515	0.802538217314301	240	77	0.446205958993238	0.989763581303385	PWY0_1061	Overweight	5.52735691193942	6.65090551759758	209	206	0.40694628727165	0.868495816668724	P163_PWY	Overweight	-0.172476882324526	0.218077659544484	390	50	0.430033743268316	0.88885062455611	PWY_6385	BMI	2.24529717469175	5.66894272959483	240	240	0.69242884668829	0.978995609761898	PWY_7942	BMI	-0.307851588111619	0.657272894310727	209	47	0.640032742073588	0.914791475778892	BIOTIN_BIOSYNTHESIS_PWY	BMI	-1.48456709896699	4.36907829457775	390	385	0.734404693532654	0.967668542701398	PWY490_3	Overweight
PWY_6969	Overweight	-15.8366751461038	7.6030358953954	240	237	0.0383914419456138	0.989763581303385	THISYNARA_PWY	Overweight	-9.92432500335576	12.0125404314227	209	209	0.409715763302172	0.868879980795985	POLYAMINSYN3_PWY	Obese	1.3631008597181	1.78812541344176	390	247	0.446863485648722	0.88885062455611	PWY_6386	BMI	2.30729875927788	5.92501997124423	240	240	0.697336611602381	0.978995609761898	PWY0_1337	BMI	-0.19430484220301	0.421361434634969	209	27	0.645209888297426	0.914791475778892	GALACTUROCAT_PWY	BMI	0.451893048980141	1.49399112851104	390	390	0.762634484753603	0.967668542701398	PWY4FS_7	Overweight
PWY_6969	Obese	-17.7421538712687	7.74011355711233	240	237	0.0228206947614322	0.989763581303385	X1CMET2_PWY	Overweight	10.9520930226423	13.4325479591052	209	209	0.415867414109755	0.870350992199751	PWY_5138	Overweight	1.10689708540927	1.41346502338798	390	82	0.434580970140873	0.88885062455611	PWY_6387	BMI	2.34661339484213	5.92776437370653	240	240	0.692577381982342	0.978995609761898	PWY0_301	BMI	0.42792419878656	0.944834903710294	209	90	0.651112703776058	0.914791475778892	GLUCARDEG_PWY	BMI	0.130366788074393	0.425326868981807	390	298	0.759565092833444	0.967668542701398	PWY4FS_8	Overweight
PWY_6992	Overweight	3.43576988441014	3.443844414578	240	133	0.319522989134026	0.989763581303385	GALACTARDEG_PWY	Obese	-2.45204091524109	3.02622730292583	209	168	0.418771547666129	0.870350992199751	PWY_5505	Overweight	3.80276694000957	4.80193422184862	390	390	0.42943594086769	0.88885062455611	PWY_7117	BMI	0.529519561079767	1.32477482751351	240	226	0.689752739136092	0.978995609761898	PWY4LZ_257	BMI	0.423023758669364	0.963071021803877	209	179	0.660965713505327	0.919785097234943	GLUCONEO_PWY	BMI	-0.903846507972142	2.95308378423653	390	390	0.759900256712942	0.967668542701398	PWY4LZ_257	Obese
PWY_6992	Obese	1.99195744327657	3.50593463040261	240	133	0.570490465985465	0.989763581303385	GLUCARGALACTSUPER_PWY	Obese	-2.45204091524109	3.02622730292583	209	168	0.418771547666129	0.870350992199751	PWY_5723	Obese	-4.11362819747221	5.36106533688317	390	246	0.443888268170458	0.88885062455611	PWY_7315	BMI	0.817861483722761	2.04827017343267	240	208	0.690055508497721	0.978995609761898	PWY_5189	BMI	0.216923915728395	0.501825662517314	209	100	0.666018359426525	0.920407320049715	GLUTORN_PWY	BMI	-1.41874802247665	4.60148316379685	390	390	0.758186432064358	0.967668542701398	PWY66_389	Obese
PWY_7013	Overweight	-2.91132190113318	2.47208873746774	240	223	0.240175131224595	0.989763581303385	PWY_101	Obese	-0.111714774848531	0.136612666688872	209	45	0.41449390903035	0.870350992199751	PWY_5913	Obese	-2.48316098795521	3.10804055769468	390	375	0.425362289923414	0.88885062455611	PWY0_166	BMI	0.233777568847716	0.600527467227848	240	96	0.697431996962672	0.978995609761898	PWY_6163	BMI	2.14989998860788	5.05443920945698	209	209	0.671046646836169	0.922793339189613	PWY_5004	BMI	0.0714465723620076	0.234060674499101	390	113	0.760524124527379	0.967668542701398	SER_GLYSYN_PWY	Obese
PWY_7013	Obese	-1.88973094839442	2.51665884713855	240	223	0.45350766751781	0.989763581303385	PWY_5505	Obese	4.49042631371897	5.53915381982587	209	209	0.418538398663137	0.870350992199751	PWY_6731	Overweight	-6.70312990860956	8.66145469912766	390	390	0.439991976878476	0.88885062455611	PWY0_42	BMI	0.0721059500954685	0.178008477589369	240	49	0.685810687276593	0.978995609761898	PWY_5030	BMI	-2.68685319724903	6.36911869531011	209	209	0.673589855003907	0.92399500556298	PWY_5920	BMI	0.068792520755894	0.214467684436266	390	90	0.748758740954613	0.967668542701398	TCA_GLYOX_BYPASS	Obese
PWY_702	Overweight	2.67699175198963	3.96444023253593	240	240	0.500212816485628	0.989763581303385	PWY_5994	Obese	-0.729031721121386	0.893211063975209	209	50	0.415381174385049	0.870350992199751	PWY_6902	Overweight	-10.3430038844675	12.9930962600094	390	390	0.427046767571671	0.88885062455611	SO4ASSIM_PWY	BMI	-0.502686893808638	1.23549926902949	240	197	0.684490656210249	0.978995609761898	GLYCOLYSIS_E_D	BMI	0.890671295648082	2.12083903837411	209	209	0.674971054901939	0.924126052797301	PWY_6807	BMI	-0.879199054839642	2.56238112388129	390	238	0.731903536928305	0.967668542701398	THRESYN_PWY	Obese
PWY_7094	Overweight	0.58967494701873	0.375652628468139	240	46	0.11788833764693	0.989763581303385	PWY_7196	Obese	-0.997637345863686	1.23141439137339	209	47	0.418833249440299	0.870350992199751	PWY_6920	Overweight	0.0736206443216753	0.0944534659237102	390	46	0.436733953171274	0.88885062455611	REDCITCYC	BMI	0.0607040342883563	0.159620307582572	240	107	0.704079497839889	0.981022152198563	PWY_5677	BMI	-0.0623612632333298	0.148782499993951	209	72	0.675567702743637	0.924126052797301	PWY_6906	BMI	-1.1170674255642	3.47095353278515	390	358	0.747946526823657	0.967668542701398	UDPNAGSYN_PWY	Obese
PWY_7094	Obese	0.464421006065713	0.382425394589028	240	46	0.225870110396466	0.989763581303385	AST_PWY	Overweight	1.3182452307606	1.6748378652194	209	28	0.432180900884992	0.875969878961301	PWY_7118	Overweight	1.36227512120008	1.70837395922798	390	162	0.42625184042415	0.88885062455611	PWY_7953	BMI	2.20092352422097	5.85841836227609	240	240	0.707504580363819	0.981249343233559	PWY_5723	BMI	0.908562729285156	2.26267685422349	209	143	0.688455415939861	0.924126052797301	PWY_7118	BMI	0.177092191389298	0.569301689328363	390	162	0.756102105418342	0.967668542701398	PWY_5973	Obese
PWY_7111	Overweight	-13.0947421542947	14.4752917725414	240	240	0.366634848328456	0.989763581303385	FUCCAT_PWY	Overweight	-3.92792221115422	4.97900316409377	209	208	0.431125230901015	0.875969878961301	PWY_7200	Obese	-0.790509029724652	1.0219362201509	390	64	0.440206146690515	0.88885062455611	AST_PWY	BMI	0.0686070795345405	0.213776301449885	240	40	0.748561854382127	0.982456376554269	PWY_6126	BMI	-2.85548396101658	6.7988000887432	209	209	0.674944461750947	0.924126052797301	PWY_7237	BMI	-2.15325241866756	6.96880222670317	390	357	0.757684748703195	0.967668542701398	BIOTIN_BIOSYNTHESIS_PWY	Obese
PWY_7111	Obese	-20.0527451118579	14.7362716200852	240	240	0.17495245473276	0.989763581303385	GLYOXYLATE_BYPASS	Obese	-2.17526227943221	2.71416854267804	209	102	0.423843439244803	0.875969878961301	PWY_7357	Obese	9.89109191570644	12.9454597069983	390	390	0.445821642157114	0.88885062455611	BIOTIN_BIOSYNTHESIS_PWY	BMI	-1.4508868631227	4.44914472142376	240	236	0.744648267326833	0.982456376554269	PWY_6823	BMI	-1.67414895205262	4.18599079407051	209	209	0.689633354357389	0.924126052797301	PWY_7356	BMI	0.333394909128463	1.11322238987169	390	390	0.76490885687644	0.967668542701398	FERMENTATION_PWY	Obese
PWY_7115	Obese	-3.11232810967869	2.68209844992346	240	229	0.247118033748695	0.989763581303385	P4_PWY	Obese	-3.28190327160788	4.15195122959513	209	128	0.430221284193917	0.875969878961301	PWY_7883	Overweight	1.98979074260515	2.6027289337712	390	340	0.445558390561961	0.88885062455611	GLUTORN_PWY	BMI	-1.2217716517806	4.9050228005742	240	240	0.803521622101764	0.982456376554269	PWY_7111	BMI	-1.88047360916148	4.67405528392597	209	209	0.68788351925671	0.924126052797301	PWY_7731	BMI	-0.0201423893780196	0.0603652940889649	390	83	0.738812319781686	0.967668542701398	GLUCOSE1PMETAB_PWY	Obese
PWY_7118	Overweight	1.49205419773094	1.157710511966	240	99	0.198797995715626	0.989763581303385	POLYISOPRENSYN_PWY	Overweight	-7.04574408914692	8.88930304399119	209	209	0.428963833428002	0.875969878961301	PWY1ZNC_1	Overweight	-2.74793745008906	3.45472067971903	390	366	0.42740814189331	0.88885062455611	GLYOXYLATE_BYPASS	BMI	0.19190728707901	0.530466251298246	240	112	0.717862706195334	0.982456376554269	PWY0_1298	BMI	-0.614033931022208	1.5215545488915	209	204	0.686976227501515	0.924126052797301	PWY_7883	BMI	-0.268850156372439	0.865073214933081	390	340	0.756319198976725	0.967668542701398	HEME_BIOSYNTHESIS_II	Obese
PWY_7118	Obese	1.19971058950139	1.17858325965637	240	99	0.30981127664759	0.989763581303385	PWY_5497	Obese	-2.6440250863894	3.36350426544799	209	183	0.43276269168489	0.875969878961301	PWY490_3	Overweight	0.254011476986097	0.325146589382853	390	205	0.435687295401875	0.88885062455611	HOMOSER_METSYN_PWY	BMI	0.11110765281767	0.49510876980283	240	153	0.822641482065033	0.982456376554269	HSERMETANA_PWY	BMI	-1.87347633679907	4.71259271714106	209	209	0.691394674507434	0.924364619178417	PWY0_166	BMI	0.296505135807439	0.90340401886873	390	150	0.743129032103894	0.967668542701398	P161_PWY	Obese
PWY_7196	Obese	1.24705718335581	0.828521581095851	240	41	0.133691810376716	0.989763581303385	PWY_7187	Obese	-1.49250116345865	1.88779288853266	209	39	0.430129269580361	0.875969878961301	PWY4LZ_257	Overweight	2.07997687174714	2.60285590177767	390	346	0.425266331571412	0.88885062455611	MET_SAM_PWY	BMI	0.257802822213366	0.880760948076777	240	153	0.770017669428269	0.982456376554269	POLYAMINSYN3_PWY	BMI	0.263025806710904	0.669095607121849	209	125	0.694665920945905	0.925385288191476	PWY0_862	BMI	-1.47446499985337	4.79173287723053	390	386	0.758652798371358	0.967668542701398	P461_PWY	Obese
PWY_7198	Overweight	6.44267982405503	6.85005158427258	240	238	0.347958851469971	0.989763581303385	PWY0_1338	Overweight	1.3517139148751	1.68825303589835	209	24	0.424298897700869	0.875969878961301	PWY66_367	Overweight	0.11623263362745	0.146450058574093	390	53	0.428422637859173	0.88885062455611	METHGLYUT_PWY	BMI	-0.135308727693069	0.442222239759495	240	197	0.759906980186593	0.982456376554269	PWY_6920	BMI	0.0196083888889266	0.0500930119482429	209	25	0.695895385595339	0.925908884439953	PWY0_162	BMI	-1.24540969370878	4.20962204534435	390	390	0.767681342813766	0.968191880511866	P621_PWY	Overweight
PWY_7200	Overweight	1.14194282584119	1.61238728983972	240	41	0.479538077512518	0.989763581303385	PWY0_166	Overweight	2.96824368188018	3.73473152319388	209	79	0.427710004517489	0.875969878961301	UDPNAGSYN_PWY	Overweight	11.2173772630942	13.8165905774455	390	390	0.417922577013015	0.88885062455611	METSYN_PWY	BMI	0.216468781552845	0.798804727830526	240	153	0.786646502988441	0.982456376554269	PYRIDOXSYN_PWY	BMI	-2.37110194453381	6.31549566630592	209	209	0.707735749478492	0.931585582250525	PWY_7111	BMI	-1.24370695667195	4.23856102330722	390	390	0.769528515986313	0.969971957296451	PWY_561	Obese
PWY_7200	Obese	-1.89640173926841	1.64145755631146	240	41	0.24919203585432	0.989763581303385	PWY0_781	Obese	-3.36392812302756	4.28214496429307	209	127	0.433067570822137	0.875969878961301	PWY0_1337	Overweight	0.623286875291538	0.819903891615598	390	51	0.448121655976114	0.889733899518323	P108_PWY	BMI	0.138582025306324	0.501329736436294	240	115	0.782472417972405	0.982456376554269	PWY_7663	BMI	2.36104130683617	6.57239767482707	209	209	0.719803357804893	0.936886910158749	PWY_6992	BMI	0.289600494698891	1.00938267972274	390	233	0.774506952797518	0.970225367584275	PWY_5676	Overweight
PWY_7204	Overweight	0.760320946008282	0.725671100940998	240	48	0.295883604828819	0.989763581303385	PYRIDNUCSAL_PWY	Obese	-2.6926451053135	3.39303003614708	209	156	0.428398912492796	0.875969878961301	PWY0_1298	Obese	-2.83641786665586	3.73500795728295	390	385	0.448587339323252	0.889978090315115	P164_PWY	BMI	-0.226002524018071	1.009946414945	240	236	0.823134076100824	0.982456376554269	P122_PWY	BMI	0.086903271611201	0.247302312310584	209	58	0.725660075167418	0.937137908424984	P4_PWY	BMI	-0.272064198333278	0.979852848005978	390	234	0.781588161561232	0.972280808138822	PWY_5705	Obese
PWY_7209	Overweight	0.557663588500028	0.961267187302564	240	142	0.562407486128199	0.989763581303385	PWY_3841	Obese	11.585619979155	14.8069704126472	209	209	0.434898168305125	0.877500100687123	PWY_7688	Obese	-3.48629816076224	4.61145448191505	390	229	0.450621579182657	0.890002352648511	P23_PWY	BMI	-0.0871462134954538	0.291115129644617	240	105	0.76494698499735	0.982456376554269	PWY_5973	BMI	2.39263784390713	6.77554293289731	209	209	0.724369620186973	0.937137908424984	PWY0_781	BMI	-0.27515077711309	1.01509586095115	390	233	0.78665122608206	0.974541215110669	PWY_5838	Obese
PWY_7211	Obese	-4.09871038020799	4.89453994151648	240	199	0.403257726104321	0.989763581303385	PWY_5659	Obese	-9.51633474315611	12.1803661083565	209	209	0.435577690981444	0.877500100687123	PWY_8131	Obese	-1.58630568898117	2.10160810421264	390	386	0.451341200784786	0.890002352648511	P461_PWY	BMI	0.461366980833438	1.35138251707928	240	239	0.733118314236978	0.982456376554269	PWY_7229	BMI	-2.31571538559115	6.5723919199813	209	209	0.724960074941265	0.937137908424984	AST_PWY	BMI	-0.104238992041506	0.392450782833574	390	60	0.790838292048058	0.974905924763897	PWY_5897	Obese
PWY_7228	Overweight	-9.55238362405291	17.2628510980109	240	240	0.580576231184225	0.989763581303385	PWY_6531	Obese	-2.10288610213351	2.69324716967561	209	196	0.435862419350205	0.877500100687123	PWY66_429	Obese	-14.0847433575954	18.6133339394976	390	390	0.450206968105555	0.890002352648511	PEPTIDOGLYCANSYN_PWY	BMI	2.17753525122647	5.94396097370049	240	240	0.714452543130154	0.982456376554269	TCA_GLYOX_BYPASS	BMI	-0.325633232068305	0.927584180452158	209	50	0.725922092569489	0.937137908424984	MET_SAM_PWY	BMI	-0.273926579120315	1.03621766473411	390	251	0.791805902435241	0.974905924763897	PWY_5898	Obese
PWY_7229	Overweight	-10.3503296893562	17.5583446303561	240	240	0.556132000956061	0.989763581303385	P122_PWY	Overweight	0.570853590022967	0.735206066494001	209	58	0.438417041243742	0.879216783798592	PWY_5030	Obese	-12.3289155190109	16.4339536223105	390	390	0.45409700679101	0.890702361507743	PPGPPMET_PWY	BMI	-0.148629173231993	0.692183957944502	240	230	0.830176248788905	0.982456376554269	PWY_6803	BMI	-0.271887483477919	0.778826611978663	209	98	0.727387942748722	0.938483045014959	PWY_5188	BMI	0.736683525602798	2.75887645982652	390	390	0.789752107498914	0.974905924763897	PWY_5899	Obese
PWY_7234	Obese	11.8447116597976	13.7702088413176	240	238	0.390615380200546	0.989763581303385	PWY_6435	Obese	-0.141881607935879	0.184519256362183	209	30	0.44286295097984	0.881010559537929	PWY_7761	Overweight	7.09895004173722	9.42590120147945	390	389	0.452343558977458	0.890702361507743	PWY_101	BMI	-0.0323081292122891	0.124243386914672	240	57	0.795071472344711	0.982456376554269	P163_PWY	BMI	-0.0394733679676527	0.115222897336623	209	23	0.732277685382527	0.939317957958815	PWY_5347	BMI	-0.275822804500454	1.03869095937526	390	251	0.790885877803735	0.974905924763897	PWY_6961	Obese
PWY_7238	Overweight	-20.9067418859715	26.1288628886971	240	240	0.42447758442646	0.989763581303385	P161_PWY	Overweight	3.12605411059266	4.09840953510057	209	179	0.44653063570979	0.881576085691902	PWY66_409	Overweight	-4.5329699457686	6.03698438993076	390	366	0.453702662884211	0.890702361507743	PWY_1042	BMI	-1.40157694006983	6.21320912885205	240	240	0.821732707845535	0.982456376554269	PWY_7234	BMI	1.81020659558781	5.24190896559945	209	209	0.730212141739331	0.939317957958815	PWY_7992	BMI	0.440937844935243	1.677643262583	390	278	0.792975961117006	0.975228999694175	PWY_7229	Overweight
PWY_7238	Obese	-43.7359143220009	26.5999488440158	240	240	0.101535434821805	0.989763581303385	PWY_5004	Overweight	-0.582936617261456	0.76241523376533	209	58	0.445434068396416	0.881576085691902	FAO_PWY	Overweight	1.79589497598698	2.40169293086252	390	85	0.455568743192528	0.891079293366875	PWY_241	BMI	0.401519380259546	1.20106268930328	240	226	0.738461998362063	0.982456376554269	PWY_8131	BMI	-0.284151801709936	0.821271391626064	209	206	0.729719345283216	0.939317957958815	METSYN_PWY	BMI	-0.250485684264054	0.958723463425155	390	251	0.794178100809396	0.975629388742669	PWY0_1338	Obese
PWY_724	Overweight	-20.4338353689555	8.86928632933009	240	240	0.0221455818542039	0.989763581303385	PWY_5265	Obese	-1.43604716499455	1.88368285299982	209	47	0.446760780553891	0.881576085691902	PWY_821	Overweight	1.81982368325636	2.43419588864487	390	183	0.455661648668159	0.891079293366875	PWY_5136	BMI	-0.235117052283397	0.996795749007988	240	229	0.813745901390551	0.982456376554269	TRNA_CHARGING_PWY	BMI	1.92506027626957	5.60846189435154	209	209	0.731782343406961	0.939317957958815	PWY_6803	BMI	-0.142104836754569	0.55072944168713	390	175	0.796673536556532	0.975966511366376	THISYNARA_PWY	Overweight
PWY_724	Obese	-19.0045307817589	9.02919364107366	240	240	0.0364243911619416	0.989763581303385	PWY_6317	Overweight	-11.5320285459804	15.1172272962168	209	209	0.44647583748911	0.881576085691902	PWY_7238	Overweight	-18.3588455291133	24.954205540405	390	390	0.462859468209509	0.897478346025752	PWY_5189	BMI	0.117161043419429	0.334671295233459	240	118	0.726607676991022	0.982456376554269	PWY_4984	BMI	-1.75513749118256	5.18741441988658	209	209	0.73546327655245	0.939642081564922	GALACTITOLCAT_PWY	BMI	0.0982385372337736	0.392924481170749	390	235	0.802853196188779	0.976155599819164	METH_ACETATE_PWY	Overweight
PWY_7282	Overweight	-8.86850410733823	11.6362582749484	240	238	0.446775827720968	0.989763581303385	THRESYN_PWY	Obese	-10.6548501420706	14.0805525731276	209	209	0.450134153677329	0.883479863445552	PWY66_367	Obese	0.110238746071381	0.149728372887391	390	53	0.462521464811418	0.897478346025752	PWY_5345	BMI	-0.710243273001408	2.2177581456309	240	197	0.749073902107013	0.982456376554269	PWY_6123	BMI	-1.92936356047898	5.7925527566734	209	209	0.73943069655538	0.939642081564922	PWY_6435	BMI	0.0125474135572689	0.0492854175737002	390	58	0.799328163830485	0.976155599819164	PWY_5861	Obese
PWY_7282	Obese	-16.6207592528606	11.8460522437537	240	238	0.16198259762789	0.989763581303385	PWY_7731	Overweight	-0.120111337276625	0.159280377434672	209	43	0.451701691588903	0.883898082859194	PWY_6961	Overweight	0.779809769093325	1.06299041740394	390	133	0.464136492058682	0.898360504439058	PWY_5347	BMI	0.265017072913668	0.862624083448703	240	153	0.758958582180899	0.982456376554269	PWY_6478	BMI	0.168865550255128	0.50995264518398	209	92	0.740890953547677	0.939642081564922	ALLANTOINDEG_PWY	BMI	0.0675889851998764	0.290677996461447	390	344	0.816392561323115	0.977843897592175	PWY_6876	Overweight
PWY_7312	Overweight	7.02094636482973	8.72958528650308	240	87	0.4220936125577	0.989763581303385	PWY_7316	Obese	4.28072621779021	5.72993141179766	209	136	0.455909593297601	0.889436918042073	PWY_6609	Overweight	12.9029106664043	17.6330260485915	390	390	0.465264278704481	0.899026288538345	PWY_5656	BMI	0.0528022439378917	0.247787373516723	240	64	0.831445835231191	0.982456376554269	PWY_6922	BMI	0.165671084747208	0.493296639540356	209	117	0.737345358825661	0.939642081564922	HOMOSER_METSYN_PWY	BMI	-0.144084799380296	0.616919811411594	390	251	0.815591402698504	0.977843897592175	PWY_7208	Overweight
PWY_7312	Obese	16.9378588605483	8.8869738817032	240	87	0.0579408206265862	0.989763581303385	PWY_6803	Overweight	1.70708459981014	2.30582641114746	209	98	0.459982507342107	0.89283124234447	COBALSYN_PWY	Overweight	-6.45927263656243	8.87735458644595	390	390	0.467785920283964	0.899881507390706	PWY_5850	BMI	0.155628902118672	0.676384557340876	240	69	0.818231368499073	0.982456376554269	PWY_7204	BMI	0.147195515207319	0.434865268276401	209	38	0.73535795661012	0.939642081564922	P441_PWY	BMI	-0.375236084460892	1.62258472447009	390	383	0.817372550729569	0.977843897592175	PWY_7663	Obese
PWY_7315	Overweight	4.72936081645082	6.16929759438733	240	208	0.444128713368922	0.989763581303385	PWY_7858	Overweight	2.08222770775924	2.81434995956445	209	66	0.460269615032465	0.89283124234447	P23_PWY	Obese	-0.601107281877056	0.838487745633955	390	154	0.474358162790664	0.903821092272455	PWY_5855	BMI	0.0232044486321938	0.077987007848301	240	30	0.766326911098556	0.982456376554269	PWY_841	BMI	-1.7179450210118	5.04358406120941	209	209	0.733752718143458	0.939642081564922	P461_PWY	BMI	-0.307337803126836	1.3380514758571	390	387	0.818588752378763	0.977843897592175	PWY_7664	Overweight
PWY_7315	Obese	4.56697902570513	6.28052591164237	240	208	0.46788413379895	0.989763581303385	NONMEVIPP_PWY	Overweight	9.30308644736777	12.5915310686613	209	209	0.460889945298861	0.893082317109496	PWY_7209	Overweight	0.662987764285771	0.91960935726531	390	241	0.471868390910496	0.903821092272455	PWY_5860	BMI	0.101956112245686	0.474780533792897	240	69	0.830161682211793	0.982456376554269	HEMESYN2_PWY	BMI	0.287195176333843	0.9236930736093	209	201	0.756189744349231	0.941359369178936	PWY3O_4107	BMI	-0.192665684982256	0.808304190816236	390	289	0.811870212979402	0.977843897592175	PWY0_1241	Obese
PWY_7316	Overweight	6.90004157998965	5.98695047556301	240	145	0.250338562871965	0.989763581303385	PWY_5392	Overweight	0.232602998376323	0.31641128046779	209	34	0.463139840797434	0.894341269638202	PWY_7688	Overweight	-3.25749507489197	4.51048632910841	390	229	0.471095460186887	0.903821092272455	PWY_5896	BMI	0.155628902118672	0.676384557340876	240	69	0.818231368499073	0.982456376554269	PWY_5855	BMI	-0.0966157054571466	0.314382429229995	209	23	0.758925178247917	0.941359369178936	UDPNAGSYN_PWY	BMI	1.10088589059474	4.59318947676811	390	390	0.810848232228615	0.977843897592175	GALACT_GLUCUROCAT_PWY	Overweight
PWY_7316	Obese	5.16549037429886	6.09489119599316	240	145	0.397614709738369	0.989763581303385	PWY_5667	Obese	9.3253152175208	12.7264121174615	209	209	0.464584560943981	0.894341269638202	PWY0_162	Obese	9.36237228716579	12.9497065930282	390	390	0.47062055511125	0.903821092272455	PWY_5913	BMI	-0.195082672700727	0.833453692607556	240	230	0.815147044386978	0.982456376554269	PWY_5920	BMI	-0.0798286621459747	0.251839494283749	209	42	0.751592702309157	0.941359369178936	PWY_6471	BMI	0.126956223062473	0.584148770273052	390	46	0.828189073090672	0.981132983874314	GLYCOLYSIS_TCA_GLYOX_BYPASS	Obese
PWY_7323	Overweight	-5.51061119322579	7.60621336680321	240	240	0.469522160458533	0.989763581303385	PWY_6143	Overweight	2.21412847922291	3.01565945077215	209	109	0.463697948052506	0.894341269638202	COA_PWY	Obese	7.95946750325603	12.0702010824923	390	390	0.510452429738478	0.90487710582309	PWY_5918	BMI	0.14077176418401	0.507824021869576	240	122	0.781876598813147	0.982456376554269	PWY0_162	BMI	1.46576845593962	4.84466955784304	209	209	0.762549883328133	0.941598126987443	PWY_6572	BMI	-0.221876844467884	1.05617768900969	390	301	0.83384260827741	0.982474333333275	HEME_BIOSYNTHESIS_II	Overweight
PWY_7323	Obese	-10.8598495573751	7.74334831620848	240	240	0.162157938232208	0.989763581303385	PWY_6906	Obese	8.33328495434577	11.4097947358244	209	191	0.466040785494781	0.894341269638202	FASYN_INITIAL_PWY	Obese	-0.536416870946324	0.802194076320758	390	130	0.504542309359996	0.90487710582309	PWY_5920	BMI	0.0759949014995199	0.237221825852855	240	60	0.748997490605998	0.982456376554269	PWY_561	BMI	-0.293997342799695	0.992666254567025	209	60	0.767412715805433	0.944442330624362	PWY_6612	BMI	0.124328261547956	0.608688158385945	390	271	0.838380364042392	0.98250165942972	PWY_5837	Obese
PWY_7328	Obese	-4.75869465914001	7.14609114154391	240	240	0.506150128957329	0.989763581303385	PWY0_1319	Obese	9.32686060595082	12.7266273610421	209	209	0.464518199750993	0.894341269638202	GLYCOL_GLYOXDEG_PWY	Obese	0.240393584415613	0.362565427913846	390	66	0.508146978935085	0.90487710582309	PWY_622	BMI	-0.358230829809738	1.02459983436951	240	117	0.726943425964767	0.982456376554269	PWY0_1415	BMI	-0.190564327786939	0.656855997734455	209	83	0.772032767266705	0.94749475982732	FOLSYN_PWY	BMI	0.174685527637124	0.865849198971681	390	271	0.840335854986305	0.983484549526559	PWY66_429	Overweight
PWY_7340	Overweight	0.255091727586006	0.206578779006295	240	32	0.218183801705571	0.989763581303385	PWY_7204	Obese	-0.969040270466108	1.32859504703639	209	38	0.466644739375364	0.894835457911333	HEMESYN2_PWY	Obese	1.49547863892634	2.2105849691815	390	381	0.499576951838901	0.90487710582309	PWY_6519	BMI	-1.55446044168727	4.53646380769635	240	236	0.732174860751869	0.982456376554269	PWY_5104	BMI	0.248066705126997	0.867669430861448	209	73	0.775255104886718	0.947872287940963	COA_PWY	BMI	0.687111867564242	3.93666676863308	390	390	0.861632838146804	0.985299872869976	RIBOSYN2_PWY	Obese
PWY_7340	Obese	0.191254032327192	0.210303256488201	240	32	0.364105824012676	0.989763581303385	PWY_6143	Obese	-2.23307734172569	3.09371004594666	209	109	0.471270237557829	0.899697726246765	HEXITOLDEGSUPER_PWY	Overweight	1.72287653458257	2.45621291474674	390	234	0.483926800697219	0.90487710582309	PWY_6572	BMI	0.360848038878823	1.01919593915707	240	182	0.72363171224946	0.982456376554269	PWY_6353	BMI	0.554154240869375	1.99801697019635	209	208	0.781800568928495	0.951047505278949	FAO_PWY	BMI	0.149640166112093	0.800753482368902	390	85	0.851966281029354	0.985299872869976	X1CMET2_PWY	Overweight
PWY_7345	Overweight	-8.51029469875601	7.13115415646377	240	240	0.233976524420572	0.989763581303385	PWY_6609	Obese	14.0798135451405	19.6510626655711	209	209	0.474540949063343	0.902309360378812	HISTSYN_PWY	Obese	9.79428503641803	14.3853493812516	390	390	0.496830831246614	0.90487710582309	PWY_6609	BMI	-1.61202361735891	6.25620021261648	240	240	0.796898525578067	0.982456376554269	PWY_5675	BMI	0.308551870275803	1.12326154663293	209	77	0.783840111744994	0.951225327003841	GLYCOLYSIS_E_D	BMI	-0.332491402883798	1.80863642047379	390	390	0.854346122142995	0.985299872869976	ANAGLYCOLYSIS_PWY	Overweight
PWY_7345	Obese	-8.58350827677207	7.25972410543679	240	240	0.238321831510915	0.989763581303385	PWY_7282	Obese	-8.62822043846396	12.0848027814508	209	209	0.476093363087743	0.902309360378812	PWY_101	Obese	0.156421069917495	0.235651017414807	390	87	0.507240563639211	0.90487710582309	PWY_6807	BMI	-0.664144039417543	2.39068296902905	240	142	0.781417037063732	0.982456376554269	PWY_7385	BMI	0.0420893480623286	0.163405938709831	209	49	0.797003481379535	0.961616189522775	KETOGLUCONMET_PWY	BMI	-0.055771868401666	0.355992344534351	390	113	0.875680850039981	0.985299872869976	ASPASN_PWY	Obese
PWY_7357	Overweight	11.9961475062725	13.2785896709085	240	240	0.367273375546733	0.989763581303385	PWY0_845	Obese	-12.0849913437231	16.8695370743271	209	209	0.474609717322412	0.902309360378812	PWY_5030	Overweight	-11.4469984312318	16.0741309357672	390	390	0.477291255274247	0.90487710582309	PWY_6936	BMI	-1.33775313508845	4.00408537126517	240	240	0.738617510246983	0.982456376554269	P161_PWY	BMI	0.339821453296097	1.3805535602908	209	179	0.805823409743553	0.962758506079271	P105_PWY	BMI	-0.148110935446985	0.880948374565494	390	229	0.866669275986589	0.985299872869976	AST_PWY	Obese
PWY_7371	Overweight	2.97204115376089	2.92095879573677	240	169	0.310018942720123	0.989763581303385	HEMESYN2_PWY	Obese	1.99105813343672	2.79703065395393	209	201	0.477405885490981	0.902610845823667	PWY_5265	Obese	-0.929233200831655	1.33127081882884	390	70	0.486065116417626	0.90487710582309	PWY_6953	BMI	-0.342704852571026	0.991006166519751	240	57	0.729804830526756	0.982456376554269	PWY_5705	BMI	-0.0315897146591031	0.12741024780548	209	29	0.804441392343061	0.962758506079271	PWY_101	BMI	0.0124364729013709	0.076841680851638	390	87	0.871515229260973	0.985299872869976	DENOVOPURINE2_PWY	Obese
PWY_7371	Obese	1.78744669103876	2.9736217329108	240	169	0.548380568297779	0.989763581303385	PWY_7094	Overweight	0.872135936274262	1.22986656367243	209	35	0.479086128387242	0.902610845823667	PWY_5367	Overweight	0.638354347863523	0.92667814674179	390	180	0.491786655695103	0.90487710582309	PWY_6961	BMI	0.0943861006232774	0.262607205907415	240	77	0.719618519053428	0.982456376554269	PWY0_1477	BMI	-0.57527825037421	2.5273286165753	209	207	0.820175362099582	0.966929910703111	PWY_5005	BMI	-0.220875789155987	1.27240979774268	390	360	0.862380685106609	0.985299872869976	DTDPRHAMSYN_PWY	Obese
PWY_7385	Overweight	0.353288610806336	0.49503440637226	240	65	0.476177412226713	0.989763581303385	PWY_7279	Obese	0.727154982625888	1.02494322210646	209	44	0.478882921781258	0.902610845823667	PWY_5705	Overweight	0.182315262874312	0.260859770387857	390	53	0.485505799006659	0.90487710582309	PWY_7209	BMI	-0.0995448738598017	0.319573819464689	240	142	0.75571460649103	0.982456376554269	PWY_7992	BMI	0.345402944280042	1.5717910335767	209	143	0.826292475678093	0.969481473848065	PWY_5265	BMI	0.0699712014469506	0.43678772086562	390	70	0.872904168917395	0.985299872869976	FASYN_ELONG_PWY	Obese
PWY_7392	Overweight	-15.2346075738148	11.0079471386021	240	236	0.167746729647138	0.989763581303385	TCA_GLYOX_BYPASS	Obese	-2.00246591072078	2.82309361632675	209	50	0.478971215912281	0.902610845823667	PWY_6519	Overweight	-8.91636355104107	13.4206566287765	390	385	0.507290478533571	0.90487710582309	PWY_7221	BMI	1.26859273371552	5.10523433048116	240	240	0.803983012525858	0.982456376554269	PWY_7858	BMI	-0.207378098733259	0.948610335407227	209	66	0.827178204289956	0.969493141502362	PWY_6163	BMI	0.702455813524173	4.35610824068927	390	390	0.87206835898627	0.985299872869976	FASYN_INITIAL_PWY	Obese
PWY_7392	Obese	-8.58589797618277	11.206413077054	240	236	0.444388119759249	0.989763581303385	MET_SAM_PWY	Obese	-2.93425585713029	4.18653541828649	209	138	0.484209596729286	0.902634052675061	PWY_6527	Obese	-11.9753750858962	16.9213175844318	390	390	0.48003103972044	0.90487710582309	PWY_7254	BMI	0.0963316773457439	0.344717753198803	240	84	0.780155544620104	0.982456376554269	GLYCOLYSIS_TCA_GLYOX_BYPASS	BMI	0.153358421185384	0.704916492505612	209	25	0.828000668703723	0.969943640481504	PWY_6507	BMI	0.255434859247435	1.49573575549238	390	390	0.864589048776072	0.985299872869976	FOLSYN_PWY	Obese
PWY_7400	Overweight	-7.78728111777775	13.2761609409921	240	240	0.558089078400808	0.989763581303385	PWY_7383	Obese	-8.74992605570471	12.3680360912268	209	207	0.480119235639637	0.902634052675061	PWY_6876	Obese	0.297576028899234	0.418397248237495	390	161	0.477853211621741	0.90487710582309	PWY_7383	BMI	-1.22685946493055	3.55508378170695	240	236	0.73034157258917	0.982456376554269	X1CMET2_PWY	BMI	-0.798137476644197	4.51353671594144	209	209	0.859822061688994	0.970634664323589	PWY_6531	BMI	-0.157028984070001	0.827811532742942	390	369	0.849760955765294	0.985299872869976	FUC_RHAMCAT_PWY	Obese
PWY_7400	Obese	-17.3521650284686	13.5155212601339	240	240	0.20051405427586	0.989763581303385	PWY0_1415	Overweight	1.37528046538118	1.95197899716215	209	83	0.481922286802654	0.902634052675061	PWY_6895	Overweight	4.92799819556413	7.20853901850649	390	379	0.495076107902167	0.90487710582309	PWY_7942	BMI	0.171316468514563	0.497532445005872	240	62	0.730918035958622	0.982456376554269	ALLANTOINDEG_PWY	BMI	-0.0586344968296804	0.341824522859958	209	182	0.863980039586601	0.970634664323589	PWY_7663	BMI	-0.869069211593052	5.33315201773793	390	390	0.870732873703288	0.985299872869976	GLCMANNANAUT_PWY	Obese
PWY_7434	Obese	1.30341573498294	1.29927632886681	240	64	0.316853608904099	0.989763581303385	PWY_5347	Obese	-2.99180758538582	4.28183650896051	209	138	0.485554869527972	0.903593824200829	PWY_7187	Obese	-1.00148164319771	1.43458233698115	390	73	0.486005745092725	0.90487710582309	PWY_821	BMI	0.182602275769499	0.646847488816544	240	114	0.777976270220243	0.982456376554269	FOLSYN_PWY	BMI	-0.179714558968374	1.08705392336795	209	140	0.868859614290531	0.970634664323589	PWY_8131	BMI	-0.113291901167792	0.683228334750411	390	386	0.868482831485152	0.985299872869976	GLUCARDEG_PWY	Overweight
PWY_7456	Overweight	-5.06118735978879	7.03825063577867	240	240	0.472830441079006	0.989763581303385	CITRULBIO_PWY	Overweight	11.8022122734805	17.2304945130276	209	209	0.494177918461208	0.905123675222472	PWY_7220	Obese	-10.7204801221374	15.4168769691861	390	390	0.487708472109059	0.90487710582309	PWY_822	BMI	0.0262250667985084	0.0829885329165543	240	90	0.75228913947919	0.982456376554269	GALACTARDEG_PWY	BMI	-0.158689711838473	0.992523139754363	209	168	0.873135360033111	0.970634664323589	PWY0_1337	BMI	-0.0428143703767324	0.2739261104581	390	51	0.875969653373622	0.985299872869976	GLYCOCAT_PWY	Obese
PWY_7456	Obese	-11.3886479616958	7.16514559629235	240	240	0.113368990597192	0.989763581303385	GALACT_GLUCUROCAT_PWY	Obese	-2.68913114192963	3.92303653447268	209	207	0.493856142020251	0.905123675222472	PWY_7222	Obese	-10.7204801221374	15.4168769691861	390	390	0.487708472109059	0.90487710582309	PWY0_1338	BMI	0.0574687907895708	0.219862587945449	240	30	0.794034699765308	0.982456376554269	GALACTITOLCAT_PWY	BMI	0.0914960314994906	0.531134831227383	209	124	0.86340590764923	0.970634664323589	PWY490_3	BMI	0.0204172437042405	0.108233499415495	390	205	0.850583460922551	0.985299872869976	GLYOXYLATE_BYPASS	Overweight
PWY_7663	Overweight	-25.4936067084757	16.5356749338206	240	240	0.124549818477608	0.989763581303385	METSYN_PWY	Obese	-2.63267641207783	3.91968210552549	209	138	0.502593848550402	0.905123675222472	PWY_7254	Obese	-0.754124875125991	1.12865796429638	390	140	0.504877493136466	0.90487710582309	PWY0_862	BMI	-1.70972562247286	4.76497951315955	240	237	0.720073169453183	0.982456376554269	GLUCARGALACTSUPER_PWY	BMI	-0.158689711838473	0.992523139754363	209	168	0.873135360033111	0.970634664323589	PWY_5855	BMI	-0.0300638811040995	0.207175897205276	390	46	0.884781488922824	0.987489155358382	OANTIGEN_PWY	Overweight
PWY_7664	Overweight	-9.16985135180576	15.1166137825951	240	236	0.544725717043144	0.989763581303385	P23_PWY	Obese	-0.759133849753358	1.09370361935576	209	73	0.488444687115951	0.905123675222472	PWY_7315	Overweight	3.92046075892494	5.60655104637061	390	339	0.485279596239749	0.90487710582309	PWY66_391	BMI	-0.100669393788438	0.453005073628573	240	133	0.824339728787802	0.982456376554269	GLYOXYLATE_BYPASS	BMI	-0.177267884004653	0.89177734262413	209	102	0.842639503937482	0.970634664323589	PWY_8004	BMI	-0.258569796667134	1.80439271588297	390	390	0.886210782809881	0.987489155358382	P124_PWY	Overweight
PWY_7688	Obese	-6.29817523605984	5.20169409004907	240	129	0.227250667679102	0.989763581303385	P441_PWY	Obese	-4.33719531608839	6.28730672747801	209	202	0.491114802317372	0.905123675222472	PWY_7316	Overweight	3.62127054915677	5.36288598840529	390	255	0.500376076634064	0.90487710582309	PYRIDNUCSAL_PWY	BMI	0.23631509155369	0.799942856190583	240	177	0.767949333827428	0.982456376554269	NAD_BIOSYNTHESIS_II	BMI	0.112263171489286	0.534791209156095	209	77	0.833947342975182	0.970634664323589	PWY_821	BMI	-0.116159280130102	0.810518556422633	390	183	0.88619927546846	0.987489155358382	P221_PWY	Overweight
PWY_7731	Obese	0.248157385138772	0.279228247011612	240	54	0.375103750215635	0.989763581303385	PWY_1042	Obese	12.9158299517224	19.0406088101709	209	209	0.498362095507434	0.905123675222472	PWY_7371	Obese	1.67467438421197	2.48640497944076	390	278	0.501463055379162	0.90487710582309	SULFATE_CYS_PWY	BMI	-0.50315596785144	1.89834669788107	240	197	0.791213939789719	0.982456376554269	PWY_5005	BMI	0.207346822626278	1.26620263687189	209	190	0.870092014846387	0.970634664323589	GALACTARDEG_PWY	BMI	0.107732479075258	0.774332264899243	390	321	0.889500790625913	0.987533958190347	P441_PWY	Obese
PWY_7761	Obese	6.48549271099821	10.0061560057115	240	239	0.517551589095343	0.989763581303385	PWY_6147	Overweight	16.5140903583941	23.7524237542175	209	209	0.487716353539433	0.905123675222472	PWY0_1296	Overweight	-14.1018507331326	20.316340254863	390	390	0.488495914033207	0.90487710582309	TCA	BMI	0.207562603234942	0.762286466506008	240	91	0.785649135471312	0.982456376554269	PWY_5918	BMI	0.126609055336288	0.701932667121292	209	107	0.857045884118055	0.970634664323589	GLUCARGALACTSUPER_PWY	BMI	0.107732479075258	0.774332264899243	390	321	0.889500790625913	0.987533958190347	PHOSLIPSYN_PWY	Obese
PWY_7851	Overweight	-15.5608365985601	13.2284055607597	240	240	0.240715660013954	0.989763581303385	PWY_6922	Overweight	1.00340361455395	1.46696233716269	209	117	0.494782471272826	0.905123675222472	PWY0_166	Overweight	1.85733497087051	2.71001567330809	390	150	0.493989097448668	0.90487710582309	GALACTITOLCAT_PWY	BMI	-0.0811611990545902	0.405611268462734	240	145	0.841586223429056	0.983524961474018	PWY_6471	BMI	-0.112183558215509	0.604895498291977	209	24	0.853059527101858	0.970634664323589	PWY_5392	BMI	-0.0115881098411129	0.0843039851182785	390	72	0.890821288430465	0.987533958190347	PROPFERM_PWY	Obese
PWY_7851	Obese	-9.58370090982559	13.4669048822755	240	240	0.477423011303924	0.989763581303385	PWY_7851	Overweight	9.58841744415419	13.9360347916025	209	209	0.492247017081951	0.905123675222472	PYRIDNUCSYN_PWY	Obese	8.35804460252204	11.781719545897	390	390	0.47897922179078	0.90487710582309	HEME_BIOSYNTHESIS_II_1	BMI	0.059251193478227	0.331107605361428	240	138	0.858139209702341	0.983524961474018	PWY_6608	BMI	-0.564517254306776	2.74158740349067	209	209	0.837074703731306	0.970634664323589	TCA_GLYOX_BYPASS	BMI	0.0974345157657923	0.707669019695952	390	95	0.890641745295109	0.987533958190347	PRPP_PWY	Obese
PWY_7858	Obese	1.15473839729222	1.55895505946152	240	87	0.459643164100578	0.989763581303385	REDCITCYC	Overweight	1.13501710714752	1.67548723336321	209	84	0.498935101018172	0.905123675222472	PYRIDOXSYN_PWY	Obese	-12.1333025882485	17.5717946461066	390	389	0.490760228019161	0.90487710582309	PANTO_PWY	BMI	0.892247468159321	4.63333952335448	240	240	0.847468550165736	0.983524961474018	PWY_6612	BMI	-0.130972796543286	0.769754270384386	209	140	0.865067693796584	0.970634664323589	PYRIDNUCSAL_PWY	BMI	-0.113124516293142	0.83037119469995	390	288	0.891786307657031	0.988111657961449	PWY_1042	Obese
PWY_7942	Overweight	2.49002679223485	1.48955124141491	240	62	0.0959872385939662	0.989763581303385	PWY_7208	Overweight	7.72430179974492	11.530279290173	209	209	0.50370074046195	0.906029953073272	TCA_GLYOX_BYPASS	Overweight	1.44615510740381	2.12291761320223	390	95	0.496603739172771	0.90487710582309	PWY_5497	BMI	0.187379383989243	0.998293482665266	240	213	0.851281228626018	0.983524961474018	PWY_6936	BMI	-0.869427766653139	4.64879389245055	209	209	0.85183567707234	0.970634664323589	PWY_5022	BMI	0.144589969107519	1.10639877237904	390	295	0.89616787193081	0.989028102587002	PWY_5104	Overweight
PWY_7942	Obese	1.31688544463405	1.51640685593389	240	62	0.386091243604233	0.989763581303385	ANAGLYCOLYSIS_PWY	Overweight	7.18868344973704	10.8931161200591	209	209	0.510074115634014	0.90605589322291	PWY_3001	Obese	-4.44572057038389	6.77630593707256	390	390	0.512608640036675	0.906842396577143	PWY_6588	BMI	-0.104611488366766	0.556989504017177	240	195	0.851190235233685	0.983524961474018	PWY_7208	BMI	-0.66540117256425	3.87164281571523	209	209	0.863719822868633	0.970634664323589	PWY_5994	BMI	-0.0290061327762505	0.21584838151481	390	86	0.893248209729351	0.989028102587002	PWY_5104	Obese
PWY_7977	Overweight	-11.4300780658923	16.2969612434656	240	240	0.483804795809638	0.989763581303385	HEXITOLDEGSUPER_PWY	Overweight	-2.03650717285434	3.09232711891457	209	123	0.510946189251317	0.90605589322291	PWY_6922	Obese	-0.715413359893127	1.08967702293047	390	220	0.512307877425985	0.906842396577143	PWY_6876	BMI	0.0290722505788904	0.149206308336169	240	101	0.845689342999974	0.983524961474018	PWY_7371	BMI	0.114152601245064	0.713300529012069	209	143	0.873017969895315	0.970634664323589	PWY0_1277	BMI	0.0668164695261154	0.506331736356189	390	43	0.89515944635139	0.989028102587002	PWY_5121	Overweight
PWY_7992	Overweight	6.913704652169	5.756522456136	240	169	0.231011452386869	0.989763581303385	P42_PWY	Obese	-3.20664216954707	4.87304280136112	209	207	0.51128653125365	0.90605589322291	ARGSYNBSUB_PWY	Overweight	-11.2176387663497	17.6944852534509	390	390	0.526901312220384	0.909209879796295	PWY_7204	BMI	0.0417335564993836	0.24138564383668	240	48	0.862892040110743	0.983524961474018	PWY0_1338	BMI	-0.109057377646636	0.569804424965753	209	24	0.848413723886372	0.970634664323589	HEXITOLDEGSUPER_PWY	BMI	0.10623325218512	0.819383287156695	390	234	0.896985534257094	0.989439940166646	PWY_5188	Overweight
PWY_7992	Obese	4.78439374445713	5.86030871320024	240	169	0.41513507959881	0.989763581303385	PROPFERM_PWY	Overweight	0.2456300258151	0.374544176953969	209	55	0.512715100564159	0.90605589322291	DAPLYSINESYN_PWY	Obese	-4.81229689898469	7.71329653523323	390	388	0.53347690525651	0.909209879796295	PWY_7242	BMI	-0.318771482228914	1.7621816643255	240	240	0.856612105619562	0.983524961474018	HEME_BIOSYNTHESIS_II_1	BMI	-0.0961591008270684	0.721327001899644	209	98	0.894085393939142	0.979551682670935	ANAGLYCOLYSIS_PWY	BMI	0.310962371599823	3.20487442933933	390	390	0.922810386152314	0.991514895591106	PWY_5189	Obese
PWY_8004	Obese	-3.75768531777494	5.89277624985582	240	240	0.524335525444019	0.989763581303385	PWY_5097	Overweight	9.91881868289464	15.1447146587787	209	209	0.513276845213515	0.90605589322291	FERMENTATION_PWY	Obese	-3.73549108018876	6.05854129570497	390	389	0.538291432247805	0.909209879796295	PWY66_399	BMI	-0.40739431846927	2.40614972140974	240	236	0.865701955101532	0.983524961474018	PWY_5138	BMI	-0.0983197672662268	0.728400687484054	209	38	0.892765236595525	0.979551682670935	GLYOXYLATE_BYPASS	BMI	0.0646150840656224	0.689522418889873	390	185	0.925442116560323	0.991514895591106	PWY_5494	Obese
PWY_801	Overweight	0.7006223967877	0.606862520133657	240	117	0.249525673523166	0.989763581303385	PWY_6531	Overweight	-1.72171585853244	2.62529977272396	209	196	0.512711052891206	0.90605589322291	GLYOXYLATE_BYPASS	Overweight	1.29482602975813	2.06856299278663	390	185	0.532129084994856	0.909209879796295	PWY_7316	BMI	-0.315927698791811	1.9914540295317	240	145	0.874093452378928	0.984438295157262	GLUCARDEG_PWY	BMI	-0.0733200956951144	0.595037233300355	209	154	0.902059030761133	0.980093639756229	HEMESYN2_PWY	BMI	0.0829334538256055	0.72136285485027	390	381	0.908596743880983	0.991514895591106	PWY_5505	Overweight
PWY_801	Obese	0.630209766801869	0.61780384625497	240	117	0.308790647480789	0.989763581303385	PWY_7282	Overweight	-7.759364729661	11.7799176966657	209	209	0.510865128209929	0.90605589322291	PWY_5005	Obese	2.44177970095692	3.90805895703989	390	360	0.532880747306703	0.909209879796295	PWY_6749	BMI	-0.275537090866327	1.77858672479081	240	110	0.87702396122038	0.984992602258611	PWY_6606	BMI	0.13720150227584	1.09995389984067	209	208	0.90086143310337	0.980093639756229	PWY_3841	BMI	-0.230231248975811	4.27848640100551	390	390	0.95714414332709	0.991514895591106	PWY_561	Overweight
PWY_8131	Overweight	-1.81797474311911	2.50124346381851	240	239	0.468089973542877	0.989763581303385	PWY_7323	Overweight	5.47412576363859	8.32012115787189	209	209	0.511349826011547	0.90605589322291	PWY_5022	Overweight	-2.12347090728243	3.32670905431128	390	295	0.524074412212185	0.909209879796295	PYRIDNUCSYN_PWY	BMI	-0.674024350711589	4.32891904168445	240	240	0.876406974771942	0.984992602258611	PWY_6906	BMI	-0.478934626626186	3.73973942779274	209	191	0.898227136371472	0.980093639756229	PWY_4984	BMI	-0.420424699582135	4.81859034609886	390	390	0.930567750165382	0.991514895591106	PWY_5656	Obese
PWY_8131	Obese	-1.79124459261645	2.54633921374291	240	239	0.48250044590079	0.989763581303385	PWY_8178	Obese	-10.824214924648	16.3637138762125	209	209	0.509083535797607	0.90605589322291	PWY_561	Overweight	1.4814955085427	2.2802482738456	390	115	0.516700029462555	0.909209879796295	PWY0_1479	BMI	0.266885534217151	1.94484193193432	240	236	0.890973798388799	0.987311382919877	PWY_6953	BMI	0.139668149991552	1.09622100735684	209	57	0.898746847325322	0.980093639756229	PWY_5136	BMI	-0.0571187649211342	1.146862759703	390	373	0.96033260962273	0.991514895591106	PWY_5659	Obese
PWY_8178	Overweight	-9.63153641688067	14.7772501492586	240	240	0.515210401285861	0.989763581303385	PWY_8188	Overweight	0.2456300258151	0.374544176953969	209	55	0.512715100564159	0.90605589322291	PWY_5667	Overweight	-6.9989637714965	10.9803072909026	390	390	0.524658493138181	0.909209879796295	PWY66_367	BMI	0.00667757060245607	0.0479375770319964	240	27	0.889339899173032	0.987311382919877	COA_PWY_1	BMI	0.490726881152152	4.62703158703658	209	209	0.915645422548997	0.984775453632904	PWY_561	BMI	0.0654859448913185	0.760145116838159	390	115	0.931441944117363	0.991514895591106	PWY_5675	Overweight
PWY_8178	Obese	-21.4034150257043	15.0436741047595	240	240	0.156199235782907	0.989763581303385	PWY_8189	Overweight	0.2456300258151	0.374544176953969	209	55	0.512715100564159	0.90605589322291	PWY_6125	Overweight	-10.1619857257659	15.9448973158665	390	390	0.524717992944994	0.909209879796295	CRNFORCAT_PWY	BMI	0.00786397207456128	0.0605965827239672	240	25	0.896859725051889	0.987804115599644	PWY_5136	BMI	-0.159118428798154	1.47957565726941	209	203	0.914467432838193	0.984775453632904	PWY_5667	BMI	-0.234668044139912	3.65116610520733	390	390	0.948823736318162	0.991514895591106	PWY_5677	Overweight
PWY_8188	Overweight	0.887019980765753	0.349052178348054	240	77	0.0117227610316885	0.989763581303385	PWY_5659	Overweight	-7.7442827556276	11.8730700754118	209	209	0.515000155116228	0.906779414223052	PWY_6125	Obese	-10.4240680197357	16.3018270815737	390	390	0.523339657035596	0.909209879796295	HEMESYN2_PWY	BMI	0.0907952295297608	0.751553879668597	240	235	0.903949338565956	0.987804115599644	PWY_6992	BMI	-0.109344677483091	1.01564102675115	209	125	0.914374370219907	0.984775453632904	PWY_5705	BMI	0.00897344877311861	0.0869318770295052	390	53	0.9178982900877	0.991514895591106	PWY_5686	Overweight
PWY_8188	Obese	0.442503659678761	0.355345356110655	240	77	0.214330765549361	0.989763581303385	PWY_2941	Overweight	-7.38056171897385	11.3379895136714	209	208	0.515835636194779	0.907369663451743	PWY_6531	Obese	-1.60119621279666	2.54760011538535	390	369	0.530456813979384	0.909209879796295	PWY_5154	BMI	0.405571529806127	3.86465012454474	240	240	0.916513801261596	0.987804115599644	PWY_101	BMI	0.0045646367134456	0.0447557020033053	209	45	0.918868300838734	0.984794001193958	PWY_5971	BMI	0.387284301668931	3.20743747752212	390	179	0.904024926397108	0.991514895591106	PWY_5845	Obese
PWY_8189	Overweight	0.887019980765753	0.349052178348054	240	77	0.0117227610316885	0.989763581303385	PWY0_1479	Obese	-3.70354616052779	5.72643759250209	209	206	0.518553494777415	0.908186407819291	PWY_7115	Overweight	1.86746146245093	2.99501473817141	390	380	0.533721343328183	0.909209879796295	PWY_6293	BMI	0.0342614956235473	0.316123225607039	240	117	0.913790701865454	0.987804115599644	PWY_8004	BMI	-0.221262379606093	2.17199843127137	209	209	0.918963146552267	0.984794001193958	PWY_5973	BMI	-0.613032157571165	5.50242072655883	390	390	0.911412255911386	0.991514895591106	PWY_5855	Obese
PWY_8189	Obese	0.442503659678761	0.355345356110655	240	77	0.214330765549361	0.989763581303385	PWY_6151	Obese	12.9507241830892	20.0493370880528	209	209	0.519071970865512	0.908375949014646	PWY_7220	Overweight	-9.37794288602508	15.0793232546844	390	390	0.534781029572594	0.909209879796295	PWY_6906	BMI	0.362316377288299	3.40674379789555	240	217	0.915397286731305	0.987804115599644	HISDEG_PWY	BMI	-0.611399242359146	6.5424657330339	209	209	0.925640335939588	0.985156472193056	PWY_6353	BMI	-0.113009920820626	1.54654813769816	390	389	0.941828343121092	0.991514895591106	PWY_5862	Obese
PWY_8190	Overweight	-0.661677793367325	0.903453172942786	240	56	0.464697725532781	0.989763581303385	HEME_BIOSYNTHESIS_II	Obese	1.22565200951139	1.90205839621395	209	191	0.520081225658233	0.9095259349189	PWY_7222	Overweight	-9.37794288602508	15.0793232546844	390	390	0.534781029572594	0.909209879796295	PWY_801	BMI	0.0208301803873104	0.201881996842458	240	117	0.917912033093119	0.987804115599644	PWY_5188	BMI	-0.291807570348326	3.32036957528436	209	208	0.930058093929821	0.985156472193056	PWY_6608	BMI	-0.137308296085683	2.30545018833489	390	390	0.95257255734193	0.991514895591106	PWY_5989	Overweight
PWY_821	Overweight	2.63561303774613	1.94169048872856	240	114	0.176026305707606	0.989763581303385	PWY_821	Obese	-2.0418854105974	3.18802370831749	209	96	0.522604591608223	0.911470398463227	PWY_7228	Overweight	-10.5962760516408	16.2864858889413	390	390	0.516113805957947	0.909209879796295	PWY_8131	BMI	-0.107950292206623	0.830601043580582	240	239	0.896709063883414	0.987804115599644	PWY_6749	BMI	0.153533005423451	1.65375610393671	209	95	0.926125840291487	0.985156472193056	PWY_7242	BMI	-0.0955021011580567	1.62800200351231	390	390	0.95328521333966	0.991514895591106	PWY_6126	Overweight
PWY_821	Obese	2.69648150886892	1.97669787204686	240	114	0.173894325061676	0.989763581303385	PWY_5676	Overweight	-2.11860946182416	3.3182664507729	209	208	0.523913904450512	0.912521655560129	PWY_7228	Obese	-10.6730752201222	16.6510621842524	390	390	0.522338958148607	0.909209879796295	HCAMHPDEG_PWY	BMI	-0.0419619535551415	0.420314958250228	240	37	0.920564575243313	0.98782167943161	PWY_6876	BMI	0.014744765641606	0.153508493841059	209	87	0.923577079478124	0.985156472193056	PWY_7315	BMI	0.115082314890808	1.86318636628357	390	339	0.950816268386082	0.991514895591106	PWY_6147	Obese
PWY_822	Obese	0.159075554684774	0.254397574086578	240	90	0.532408750724309	0.989763581303385	NAD_BIOSYNTHESIS_II	Obese	-1.03595132770916	1.6312995027617	209	77	0.526138617557371	0.912957422977207	PWY_7385	Overweight	-0.253988003784721	0.39960558185443	390	99	0.525837667369804	0.909209879796295	PWY_6690	BMI	-0.0419619535551415	0.420314958250228	240	37	0.920564575243313	0.98782167943161	PWY_7242	BMI	0.193737008528201	1.97962478631579	209	209	0.922138580093159	0.985156472193056	PWY_7316	BMI	0.197634823723049	1.78399823663871	390	255	0.911910653008449	0.991514895591106	PWY_6282	Overweight
PWY_841	Overweight	-9.70517629731558	13.9016100340081	240	240	0.485817950419811	0.989763581303385	PWY0_1337	Overweight	0.792274784471562	1.24802647101775	209	27	0.526284786222633	0.912957422977207	PWY_7456	Overweight	-3.9733253762727	6.334290221302	390	390	0.531266839981919	0.909209879796295	PWY_6612	BMI	0.056119934213575	0.596315443563394	240	174	0.925104613625207	0.989088794394674	PWY0_166	BMI	0.11033608711434	1.26049291352237	209	79	0.930335910329836	0.985156472193056	PWY_7371	BMI	0.0711872348554568	0.810024438746642	390	278	0.930065902704271	0.991514895591106	PWY_6282	Obese
PWY_I9	Overweight	4.06256386222008	5.29157785302887	240	240	0.443449318437608	0.989763581303385	PWY_6807	Obese	5.33543001328228	8.45632959840655	209	122	0.528815304258032	0.91488943797622	PWY_7851	Obese	7.65709995651592	12.2548251462796	390	390	0.532869605065248	0.909209879796295	PWY0_301	BMI	0.0296339956395544	0.322619379870241	240	95	0.926895483892773	0.989103234489603	PWY_6572	BMI	0.0764772238754943	1.12751767604701	209	158	0.945991378250907	0.988217074379724	PWY_7851	BMI	0.37592240372863	3.9947395987635	390	390	0.925129213114657	0.991514895591106	PWY_6353	Obese
PWY0_1061	Overweight	8.30997896979819	6.32691896949589	240	231	0.190381099067872	0.989763581303385	PWY_7211	Overweight	-3.36302707817977	5.34006251806624	209	169	0.529576575550929	0.914980799095686	PWY_841	Overweight	-8.25676280221384	12.8567643411543	390	390	0.521543929965765	0.909209879796295	HISTSYN_PWY	BMI	-0.371960845418055	4.88699381587473	240	240	0.939397305388039	0.992443580440028	PWY0_1479	BMI	-0.126572860896049	1.87543767495666	209	206	0.946260251890251	0.988217074379724	PWY_7942	BMI	-0.0371438424896384	0.605030731566304	390	97	0.951114288998324	0.991514895591106	PWY_6470	Obese
PWY0_1241	Obese	3.72922977789707	3.73882870579043	240	239	0.319630804030618	0.989763581303385	PWY_561	Obese	-1.86929489402824	3.02206851679118	209	60	0.536932237157631	0.916718160379223	PWY_841	Obese	-8.15971682201447	13.1445656228518	390	390	0.5355293341812	0.909209879796295	PWY_6284	BMI	0.0531664649628183	0.701990926556334	240	109	0.939695887657747	0.992443580440028	PWY_7356	BMI	-0.0812677780729086	1.32316326657812	209	209	0.951087539126457	0.989524347568598	PWY0_1241	BMI	-0.087031613434575	1.10672796336982	390	388	0.937405950819385	0.991514895591106	PWY_6519	Obese
PWY0_1261	Obese	6.49128589763798	8.32697608093003	240	238	0.436479231372114	0.989763581303385	PWY_6292	Overweight	-4.19647729742032	6.82949174795044	209	209	0.539621332730834	0.916718160379223	PWY0_1319	Overweight	-6.99774889243203	10.9800396979939	390	390	0.52472029081711	0.909209879796295	FOLSYN_PWY	BMI	0.0611435905164228	0.86021980283956	240	174	0.943397993803525	0.993597747290564	PWY_6807	BMI	-0.156915026259711	2.78010875628739	209	122	0.955046866704524	0.989725644660543	PWY0_1319	BMI	-0.233663987415674	3.65108409689613	390	390	0.949041256346661	0.991514895591106	PWY_6612	Obese
PWY0_1277	Overweight	1.1927053095879	1.43472572544366	240	31	0.406682426046989	0.989763581303385	PWY_6293	Obese	-1.11308653909366	1.80115940053263	209	102	0.537303709409958	0.916718160379223	PWY0_1477	Obese	-3.7018647723758	5.96994421682737	390	388	0.535978326370579	0.909209879796295	ALLANTOINDEG_PWY	BMI	-0.0125733439553769	0.30826219172064	240	211	0.967501216268016	0.997139598226543	THISYNARA_PWY	BMI	0.227255668877725	4.04014472613598	209	209	0.955200145719159	0.989725644660543	PWY0_1338	BMI	-0.0207823848760902	0.391378441788874	390	49	0.957709766787748	0.991514895591106	PWY_6876	Obese
PWY0_1296	Obese	-22.5978361412798	21.3942238882657	240	240	0.29198786376278	0.989763581303385	PYRIDNUCSYN_PWY	Overweight	8.65102878476517	13.9310497431069	209	209	0.535328341767291	0.916718160379223	PWY0_1586	Obese	13.7522062264189	21.4138672375382	390	390	0.521544748313141	0.909209879796295	GLUDEG_I_PWY	BMI	-0.0484205664602189	1.24138332309467	240	224	0.968920725586237	0.997139598226543	NAGLIPASYN_PWY	BMI	0.233263894031675	4.53885161761904	209	208	0.959064664705668	0.990247752630934	PWY0_1479	BMI	0.134678560750419	1.65829486943509	390	386	0.935359656213769	0.991514895591106	PWY_6895	Obese
PWY0_1297	Obese	-3.82873793328112	4.80725522407662	240	239	0.426613881540586	0.989763581303385	PWY_6731	Obese	-5.743687503024	9.47478091975003	209	209	0.545078111839542	0.919619048257046	GLYCOGENSYNTH_PWY	Overweight	-13.2831208902451	21.6330264748317	390	390	0.539968546945077	0.910355584458526	PWY_7385	BMI	0.00660063614409857	0.164370748424668	240	65	0.968003568455238	0.997139598226543	PWY_7316	BMI	-0.0895044890357647	1.876664562631	209	136	0.962008920167977	0.990247752630934	PWY_5138	BMI	0.0187034586541355	0.471647682553072	390	82	0.968410951153749	0.992868677923875	PWY_6897	Overweight
PWY0_1298	Obese	-2.29249849749324	3.45348382713477	240	240	0.507486908123769	0.989763581303385	PWY_7254	Overweight	-0.734549064104818	1.2113485168108	209	74	0.544957798058208	0.919619048257046	GALACTARDEG_PWY	Obese	-1.44304170371712	2.37946024013269	390	321	0.544966647119678	0.911229340761144	VALSYN_PWY	BMI	0.304489042922696	5.53772713541437	240	240	0.956199620872882	0.997139598226543	PWY_8073	BMI	0.233263894031675	4.53885161761904	209	208	0.959064664705668	0.990247752630934	PWY_5154	BMI	0.128292935342951	3.57749076286002	390	390	0.971432160251535	0.992868677923875	PWY_6920	Overweight
PWY0_1319	Overweight	-19.4231377617986	12.655028009991	240	240	0.126240276940891	0.989763581303385	PWY_8190	Obese	-0.349727997077131	0.575272021083587	209	44	0.543934358161074	0.919619048257046	GLUCARGALACTSUPER_PWY	Obese	-1.44304170371712	2.37946024013269	390	321	0.544966647119678	0.911229340761144	GALACTUROCAT_PWY	BMI	0.0467738558541528	1.63203108224194	240	240	0.977161238684382	0.997395429255503	HCAMHPDEG_PWY	BMI	0.00987538690683109	0.389279658235253	209	22	0.979786825658301	0.996393867365492	PWY_5497	BMI	0.0239927630495682	0.874808326479883	390	342	0.978149600488346	0.992868677923875	PWY_7118	Overweight
PWY0_1319	Obese	-16.2934643246653	12.88318971703	240	240	0.207290485951158	0.989763581303385	PWY_6731	Overweight	5.57132026823457	9.23574355718159	209	209	0.547050034173479	0.920805707277704	HEME_BIOSYNTHESIS_II	Obese	0.920834054194808	1.52191907286555	390	357	0.545900772012751	0.911229340761144	HISDEG_PWY	BMI	-0.135026995710092	5.31649981223323	240	240	0.979760237112041	0.997395429255503	HEXITOLDEGSUPER_PWY	BMI	0.0230831100191857	1.03891458049501	209	123	0.982296159169608	0.996393867365492	PWY_6936	BMI	0.114714057787014	3.83900669111617	390	390	0.976194376488338	0.992868677923875	PWY_7199	Obese
PWY0_1337	Overweight	0.457054506912575	0.361587937918853	240	31	0.207536496992679	0.989763581303385	PWY_7209	Obese	-0.728327678488775	1.20784518265726	209	132	0.547207417991203	0.920805707277704	HOMOSER_METSYN_PWY	Overweight	1.12858733655104	1.84797146358411	390	251	0.542148956590005	0.911229340761144	PWY_5367	BMI	-0.0076673162405119	0.281443296128101	240	110	0.978290189870159	0.997395429255503	PWY_5154	BMI	-0.111849364407081	4.68227259469366	209	209	0.980966255130937	0.996393867365492	PWY_7199	BMI	-0.179280259785887	4.50468815610264	390	390	0.968297081470429	0.992868677923875	PWY_7204	Overweight
PWY0_1337	Obese	0.3184678901708	0.368107127058152	240	31	0.387882040521809	0.989763581303385	P41_PWY	Obese	-7.15381386586088	11.8919820241792	209	209	0.548158126083812	0.921187075332125	PWY_5994	Obese	-0.393993278518499	0.664268478439698	390	86	0.553834792219941	0.911229340761144	PWY_7013	BMI	0.0214083188221064	0.822576500614874	240	223	0.979259723816128	0.997395429255503	PWY_6690	BMI	0.00987538690683109	0.389279658235253	209	22	0.979786825658301	0.996393867365492	PWY0_1415	BMI	-0.016016176383566	0.464741117480498	390	174	0.972545844958383	0.992868677923875	PWY_7204	Obese
PWY0_1338	Overweight	0.783642452985609	0.660571521091506	240	30	0.236756729003343	0.989763581303385	PWY_724	Overweight	-5.36662307723628	8.94477403300902	209	209	0.549217226485278	0.921187075332125	PWY_6126	Overweight	-10.0420913628112	16.7883424236725	390	390	0.550477744213943	0.911229340761144	PWY_6507	BMI	-0.0372072911172056	1.59363129998982	240	240	0.981393782858833	0.997589236985342	PWY0_1241	BMI	0.0288146479449624	1.2481348278183	209	206	0.981604907649869	0.996393867365492	HEME_BIOSYNTHESIS_II_1	BMI	0.0113018815537133	0.509615930309146	390	202	0.982330725046985	0.994844492245036	PWY_7221	Obese
PWY0_1338	Obese	0.418092794099808	0.672481184646148	240	30	0.534760395899287	0.989763581303385	HOMOSER_METSYN_PWY	Obese	-1.53028661852252	2.55972186079311	209	138	0.550641380916818	0.921780095209425	PWY_6126	Obese	-10.4394028206861	17.1641528794684	390	390	0.5438067175984	0.911229340761144	ECASYN_PWY	BMI	0.00175178161105504	0.135875469944201	240	27	0.989724940793811	0.997786486294983	FAO_PWY	BMI	0.0108914926557588	1.1180145143516	209	40	0.992237135854275	0.997629723580116	PWY_6749	BMI	0.0320190709284036	1.85894286700908	390	182	0.986276406085537	0.996121270393106	PWY_7228	Overweight
PWY0_1477	Overweight	4.72256949208574	5.78475770280505	240	239	0.415149274637877	0.989763581303385	NONOXIPENT_PWY	Obese	-9.59419477946888	16.0243813612418	209	209	0.550047730190667	0.921780095209425	PWY_6471	Overweight	-1.05747028038176	1.75812553808643	390	46	0.548271458627119	0.911229340761144	PWY_1861	BMI	0.0116115742910183	1.67489107678895	240	216	0.99447466574705	0.997786486294983	GLUCUROCAT_PWY	BMI	-0.0245162282694681	2.17012302760691	209	209	0.990997794035785	0.997629723580116	HCAMHPDEG_PWY	BMI	0.0052597770421486	0.396570803314839	390	49	0.989432297909425	0.996275305062699	PWY_7328	Overweight
PWY0_1479	Obese	4.61644104206267	5.94575011013039	240	236	0.438315961249373	0.989763581303385	ANAEROFRUCAT_PWY	Obese	-6.39506439690541	10.7992909913398	209	209	0.554416259894822	0.924099835815456	PWY_6807	Obese	4.76370035502584	7.87799975848707	390	238	0.546142107469879	0.911229340761144	PWY_5845	BMI	0.0183943713587405	1.08453632130935	240	152	0.986483089170453	0.997786486294983	PWY_7197	BMI	0.0416422102963007	3.15007587590868	209	209	0.989466105271627	0.997629723580116	PWY_6690	BMI	0.0052597770421486	0.396570803314839	390	49	0.989432297909425	0.996275305062699	PWY_7328	Obese
PWY0_42	Overweight	0.366005159004949	0.536279828644794	240	49	0.495634876112731	0.989763581303385	ARO_PWY	Obese	-8.76735943392545	14.8545768956309	209	209	0.555727936635547	0.924099835815456	PWY_7345	Obese	-4.09690560772386	6.73618939738252	390	390	0.543817479170693	0.911229340761144	PWY_5862	BMI	-0.0139456624922661	0.764510658724704	240	152	0.98546252677114	0.997786486294983	PWY_7118	BMI	-0.00402322212075937	0.768619843785725	209	89	0.995828911992045	0.997631317262619	PWY_7858	BMI	0.0112084590642196	0.71297215096932	390	134	0.987474296609963	0.996275305062699	PWY_7340	Obese
PWY0_845	Overweight	-13.2049829377361	15.0601009647443	240	238	0.381524320954283	0.989763581303385	COA_PWY	Overweight	8.08843953178155	13.7124250259609	209	209	0.555962502848323	0.924099835815456	PWY_7385	Obese	-0.244471607652744	0.408550833986263	390	99	0.55032553742281	0.911229340761144	PWY0_1277	BMI	0.00950036252479448	0.476985564034643	240	31	0.984126831928948	0.997786486294983									PWY_6953	BMI	0.0126182373907662	1.01100479826333	390	107	0.990055546847913	0.996321721195052	PWY_7345	Obese
PWY0_845	Obese	-17.7310896063174	15.3316245316287	240	238	0.248706846802846	0.989763581303385	GLYCOLYSIS	Obese	-8.67576399025391	14.6503590444563	209	209	0.554407346699592	0.924099835815456	TCA	Obese	-1.71201684104892	2.84280297217105	390	151	0.547771624784243	0.911229340761144	PWY_6121	BMI	-0.00833372065715343	4.13306454764094	240	240	0.998392970055738	0.999290805460465									PWY_7094	BMI	0.00133790943776146	0.266933786095179	390	72	0.996006367402073	0.998248614964887	PWY_7400	Overweight
PWY0_862	Overweight	-7.88833008327957	14.3238119244261	240	237	0.582378256727977	0.989763581303385	PWY_6123	Overweight	10.2310223545235	17.2611709492164	209	209	0.554052515132256	0.924099835815456	PWY_3781	Overweight	0.846426817739303	1.43645888584801	390	107	0.556427355284657	0.912850184254108																									PWY_7434	Obese
PWY1ZNC_1	Overweight	-4.98233058474388	3.20836721305659	240	231	0.121854476576125	0.989763581303385	HEME_BIOSYNTHESIS_II_1	Overweight	1.25892155485365	2.14368385307925	209	98	0.557698179203573	0.926388679667415	PWY_7858	Overweight	1.26386413220347	2.14387477740959	390	134	0.556241391522123	0.912850184254108																									PWY_7456	Overweight
PWY1ZNC_1	Obese	-5.00147947869275	3.26621193213275	240	231	0.127111651286523	0.989763581303385	ARGSYN_PWY	Overweight	-11.574272378527	19.8223853535676	209	209	0.559959591194065	0.926559051568382	PWY_5392	Obese	0.152040269948742	0.259419727469347	390	72	0.558549024373542	0.912870872434291																									PWY_7664	Obese
PWY3O_4107	Overweight	1.32478242520382	2.14000458623036	240	177	0.536508618598944	0.989763581303385	COA_PWY_1	Overweight	8.07596521317324	13.7836048241542	209	209	0.558609421210361	0.926559051568382	PWY_622	Overweight	-1.85575703009719	3.1598565630364	390	213	0.557735795157902	0.912870872434291																									PWY_7688	Overweight
PWY3O_4107	Obese	1.32778195285719	2.17858744034021	240	177	0.542831168141454	0.989763581303385	COA_PWY_1	Obese	8.20241920783439	14.1403488722595	209	209	0.562532364910197	0.926559051568382	PWY_6507	Obese	-2.70782185205595	4.60286179716245	390	390	0.55706635192525	0.912870872434291																									PWY_7790	Overweight
PWY490_3	Overweight	0.34471305814073	0.404253339680596	240	131	0.394727963069854	0.989763581303385	METH_ACETATE_PWY	Overweight	2.33424465890803	4.03091181700606	209	204	0.563196056309827	0.926559051568382	PWY_7400	Overweight	7.60520055161712	12.9760030037963	390	389	0.558536265227322	0.912870872434291																									PWY_7791	Overweight
PWY490_3	Obese	0.32153056626415	0.411541757531975	240	131	0.435461032505054	0.989763581303385	PWY_5138	Overweight	1.25911275036734	2.16031456355754	209	38	0.56067251831797	0.926559051568382	GLUDEG_I_PWY	Overweight	-2.28363860485905	3.90409247599364	390	360	0.559316186113433	0.91354977065194																									PWY_7977	Obese
PWY4LZ_257	Overweight	2.88227212251636	2.61632911534514	240	222	0.27179731016423	0.989763581303385	PWY_6151	Overweight	-11.4382763297488	19.5435163519993	209	209	0.559037936506421	0.926559051568382	METHGLYUT_PWY	Overweight	-0.763821528245843	1.31495509963155	390	300	0.562044846343414	0.91404251705653																									PWY_8187	Overweight
PWY4LZ_257	Obese	1.84445584640773	2.66349978274008	240	222	0.489344833469618	0.989763581303385	PWY0_1296	Overweight	-12.8382437320772	22.2123090713837	209	209	0.563941870101114	0.926629675872251	GLUCARDEG_PWY	Overweight	0.738815569106738	1.27816862285633	390	298	0.563960597734157	0.915378545197254																									PWY_8188	Obese
PWY66_389	Overweight	0.764427537650472	0.852460232106324	240	88	0.370825180047049	0.989763581303385	PWY_6628	Overweight	-6.21092872204173	10.7979717130933	209	209	0.565819800495988	0.927674636710847	NONOXIPENT_PWY	Overweight	-7.41587404149091	13.0146874451874	390	390	0.569510541384127	0.916936686903024																									PWY_8189	Obese
PWY66_389	Obese	0.777645636968794	0.867829521023477	240	88	0.371171407824887	0.989763581303385	GLUCONEO_PWY	Obese	5.87110606363454	10.3679786431118	209	209	0.571856036898915	0.930327983722548	PWY_241	Overweight	2.38708950118021	4.16725024884221	390	373	0.567472725773083	0.916936686903024																									PWY_8190	Obese
PWY66_409	Obese	-4.15136271176681	6.94090684189801	240	225	0.550376839975686	0.989763581303385	PWY_5130	Overweight	4.03373084834194	7.17185289069187	209	204	0.574459553059813	0.930327983722548	PWY_5004	Obese	-0.413708135419146	0.719697513126974	390	113	0.566112023693474	0.916936686903024																									PWY_822	Overweight
PWY66_429	Overweight	-27.6982810561356	19.1822262715177	240	240	0.150148669348344	0.989763581303385	PWY_5667	Overweight	6.95499508767838	12.4053399984032	209	209	0.575679707090633	0.930327983722548	PWY_6121	Obese	-5.76464437164298	10.0907417331181	390	390	0.568514273238282	0.916936686903024																									PWY0_1277	Obese
PWY66_429	Obese	-17.3340997149937	19.5280690059203	240	240	0.375680895351396	0.989763581303385	PWY_5941	Overweight	-11.1928436666543	19.6954732688148	209	209	0.570485012137307	0.930327983722548	PWY_7117	Obese	-2.74327313787284	4.80580184420409	390	373	0.568822218316021	0.916936686903024																									PWY0_1337	Overweight
PYRIDNUCSAL_PWY	Overweight	1.3375170137629	2.41069997104701	240	177	0.579567828364317	0.989763581303385	PWY0_1319	Overweight	6.95645364478077	12.4055498116464	209	209	0.575606151765315	0.930327983722548	PWY_7237	Obese	-12.3480941613496	21.4513826205201	390	357	0.56557524475954	0.916936686903024																									PWY0_1477	Overweight
PYRIDNUCSYN_PWY	Overweight	-14.5631239905624	12.9847693732877	240	240	0.263252849678958	0.989763581303385	PWY_801	Obese	-0.705001280880405	1.26293189924866	209	102	0.577327249282746	0.930859104180608	PWY0_1415	Overweight	0.799647780641935	1.3969511910828	390	174	0.567741480146834	0.916936686903024																									PWY0_1479	Overweight
PYRIDOXSYN_PWY	Overweight	-15.7429603230168	16.8404722051286	240	238	0.350883137475365	0.989763581303385	GLUCOSE1PMETAB_PWY	Obese	-8.11705323408822	14.6686277825774	209	113	0.580646580062511	0.931069033668602	PWY_8131	Overweight	-1.16777087173859	2.05559323210711	390	386	0.570671118054558	0.917934990632463																									PWY0_42	Obese
PYRIDOXSYN_PWY	Obese	-13.8905525966015	17.1440946769738	240	238	0.418671509787397	0.989763581303385	P108_PWY	Obese	-1.30053757570281	2.35508111481249	209	82	0.581422513088445	0.931069033668602	PWY0_845	Overweight	-8.62413574526662	15.2191008870028	390	389	0.571639781795989	0.918224690103575																									PWY0_862	Overweight
REDCITCYC	Overweight	-0.329217729763479	0.479412094006667	240	107	0.492974909377942	0.989763581303385	PWY_3841	Overweight	7.93337604794059	14.4334083023413	209	209	0.583182676983084	0.931428633822512	PWY_6572	Overweight	-1.79626216324	3.17987590912392	390	301	0.57284802260531	0.918324885620982																									RHAMCAT_PWY	Obese
RIBOSYN2_PWY	Overweight	-10.9447638852118	12.5047004357381	240	240	0.382374339419789	0.989763581303385	PWY_5022	Overweight	-2.4750969708841	4.52706616784358	209	159	0.585183990479707	0.931428633822512	GALACTUROCAT_PWY	Obese	-2.59545836560829	4.59942776321773	390	390	0.573244554318217	0.918393650564102																									TCA_GLYOX_BYPASS	Overweight
RIBOSYN2_PWY	Obese	-12.8802362135673	12.7301518369659	240	240	0.312730282559791	0.989763581303385	PWY_6124	Overweight	9.82846912063319	17.9800343221894	209	209	0.585253067245039	0.931428633822512	METSYN_PWY	Overweight	1.59120284654574	2.87240107346644	390	251	0.580284402145367	0.918645610934664																									UDPNAGSYN_PWY	Overweight
RUMP_PWY	Overweight	1.46313499675717	1.19337290594717	240	90	0.221467169832377	0.989763581303385	PWY_822	Obese	0.157088523428248	0.288210496805712	209	86	0.586340243587145	0.931437176620907	P125_PWY	Obese	-0.530505677657227	0.956420879069202	390	160	0.579795886057684	0.918645610934664																									VALSYN_PWY	Overweight
RUMP_PWY	Obese	1.1620984006446	1.21488862279426	240	90	0.339827021801663	0.989763581303385	PWY_6920	Obese	0.0820957222066298	0.153150600779401	209	25	0.592534772106075	0.938715029717722	PWY_5913	Overweight	1.69027695278952	3.0399897691226	390	375	0.578884173430848	0.918645610934664																									PWY_3781	Obese
SALVADEHYPOX_PWY	Overweight	3.20095759336891	4.58366830873984	240	240	0.485689110663866	0.989763581303385	METHGLYUT_PWY	Overweight	-0.810239541348123	1.5254253164046	209	150	0.595911743503329	0.942007364424174	PWY_6270	Obese	-7.60770153215859	13.637588263594	390	389	0.577633700258745	0.918645610934664																									PWY_1861	Obese
SER_GLYSYN_PWY	Overweight	-14.7797494833829	13.1187548915916	240	240	0.261111948200145	0.989763581303385	METH_ACETATE_PWY	Obese	-2.18968095291816	4.13523893734213	209	204	0.597045828172688	0.943222858819605	PWY_6549	Overweight	1.26588678255918	2.28144800977476	390	388	0.579670923614671	0.918645610934664																									PWY_6902	Obese
SER_GLYSYN_PWY	Obese	-14.2984637576808	13.3552772847406	240	240	0.285491316607225	0.989763581303385	SER_GLYSYN_PWY	Overweight	-7.86292272344766	14.9576237865966	209	209	0.59970483356249	0.94511140030013	PWY_7229	Obese	-9.29098271939159	16.6246203685569	390	390	0.576938206304226	0.918645610934664																									P164_PWY	Overweight
TCA_GLYOX_BYPASS	Overweight	1.7321142173978	1.57949951440468	240	56	0.273984115142774	0.989763581303385	P461_PWY	Overweight	2.4913679128213	4.74517181871509	209	205	0.60015420031308	0.945242865493101	PWY_7315	Obese	3.19500098347804	5.7320548305446	390	339	0.577944568183628	0.918645610934664																									PWY_5497	Obese
TCA_GLYOX_BYPASS	Obese	1.51827581574449	1.60797683623986	240	56	0.346077120576472	0.989763581303385	GLUCARDEG_PWY	Obese	-0.94709134964488	1.81247471244734	209	154	0.601884218424175	0.946812994025362	UDPNAGSYN_PWY	Obese	7.8949582740928	14.1258777644362	390	390	0.576916750447906	0.918645610934664																									PWY_5989	Obese
TCA	Overweight	1.36252164102505	2.29411618129734	240	91	0.553164880704321	0.989763581303385	COLANSYN_PWY	Obese	-3.83778691653569	7.45105452433568	209	209	0.607087098885545	0.947505415596005	GOLPDLCAT_PWY	Obese	-0.65697676794057	1.18883671977591	390	376	0.581200662339854	0.919085192599587																									X1CMET2_PWY	Obese
TCA	Obese	2.16599090626331	2.33547756458762	240	91	0.354701763354373	0.989763581303385	COMPLETE_ARO_PWY	Overweight	-5.96199941270527	11.5916889316183	209	209	0.607597954229482	0.947505415596005	HEME_BIOSYNTHESIS_II_1	Overweight	0.836836393484161	1.53181786267195	390	202	0.58552687983697	0.919085192599587																									BRANCHED_CHAIN_AA_SYN_PWY	Overweight
THISYNARA_PWY	Obese	-8.0961072249626	11.8465838559024	240	240	0.495052308825831	0.989763581303385	PWY_5484	Overweight	7.08026277859988	14.0347658863038	209	209	0.614490577312288	0.947505415596005	PWY_5189	Overweight	0.608228051462388	1.10506257104281	390	186	0.582718951165423	0.919085192599587																									COLANSYN_PWY	Obese
THRESYN_PWY	Overweight	-18.1042181077938	11.9376095944478	240	240	0.130785279097292	0.989763581303385	PWY_6284	Obese	-1.45350876431066	2.88058604677396	209	99	0.614415142292585	0.947505415596005	PWY_5345	Obese	-4.07597075759851	7.42183712910075	390	317	0.583550825442438	0.919085192599587																									GALACTITOLCAT_PWY	Obese
THRESYN_PWY	Obese	-9.08274250381518	12.1528367263739	240	240	0.45562025351959	0.989763581303385	PWY_6435	Overweight	-0.0923882689105991	0.179864056758362	209	30	0.608071013277199	0.947505415596005	PWY_6703	Obese	9.95764096341719	18.2837520352718	390	390	0.586683680981543	0.919085192599587																									GLUCARDEG_PWY	Obese
UDPNAGSYN_PWY	Overweight	21.0352014900498	14.8762533301071	240	240	0.158746698673424	0.989763581303385	PWY_6936	Overweight	7.11503954264061	13.853475454236	209	209	0.608115479352052	0.947505415596005	PWY_7229	Overweight	-8.88927874574304	16.2606230188471	390	390	0.585271520382901	0.919085192599587																									GLUDEG_I_PWY	Obese
UDPNAGSYN_PWY	Obese	19.8074218840601	15.1444622468683	240	240	0.192248322345636	0.989763581303385	PWY0_1337	Obese	-0.652855714525243	1.28032760131665	209	27	0.610686101505571	0.947505415596005	PWY_7357	Overweight	6.93036787862114	12.6620178647392	390	390	0.584819014690968	0.919085192599587																									HCAMHPDEG_PWY	Obese
VALSYN_PWY	Overweight	-11.8906780760668	16.6774990146127	240	240	0.476601885556272	0.989763581303385	REDCITCYC	Obese	-0.878514777176572	1.71885180350319	209	84	0.609852365615673	0.947505415596005	RHAMCAT_PWY	Obese	-6.62470149843953	12.0928450832612	390	390	0.5844867834097	0.919085192599587																									ILEUSYN_PWY	Overweight
VALSYN_PWY	Obese	-10.7914255872448	16.9781831886272	240	240	0.52568242866056	0.989763581303385	PWY_6168	Overweight	-6.8409971276644	13.5897056418905	209	185	0.615251477743651	0.947641363751848	P4_PWY	Obese	-1.61636273868213	3.00119640137594	390	234	0.590839763858591	0.921568088132589																									LACTOSECAT_PWY	Overweight
PWY_7385	Obese	0.27385787287779	0.503959546254348	240	65	0.587386255319299	0.990546821470272	PWY_5005	Overweight	1.88671639038956	3.77244162413037	209	190	0.617543633422456	0.948908509893042	PWY_7221	Overweight	7.56077384620603	14.1220593671836	390	390	0.593035535553709	0.924437746598429																									P124_PWY	Obese
GLYCOLYSIS_TCA_GLYOX_BYPASS	Obese	0.292592287922775	0.549849037782314	240	27	0.595161944695909	0.991435601265719	ORNDEG_PWY	Overweight	1.14525835537773	2.3009008523082	209	108	0.619222846006413	0.950239391049916	PWY_1861	Obese	-2.04595250757688	3.83758474778665	390	354	0.594590224497039	0.926084077297284																									P164_PWY	Obese
PWY_5677	Obese	-0.242320831967521	0.455570802561012	240	76	0.595318253323949	0.991435601265719	GLYCOLYSIS	Overweight	6.83563390907416	14.2807480511965	209	209	0.632713501232263	0.950880938540941	PWY_241	Obese	-2.26572159323326	4.26053499226183	390	373	0.595518062798023	0.926084077297284																									PWY_4984	Overweight
PWY_6126	Overweight	-9.67727487264673	17.9159872315024	240	240	0.589631957369228	0.991435601265719	HOMOSER_METSYN_PWY	Overweight	1.19396625361076	2.49514314729089	209	138	0.632816234359999	0.950880938540941	PWY0_781	Obese	-1.65621787619762	3.1104020038879	390	233	0.595045070008572	0.926084077297284																									PWY_5097	Obese
PWY_7117	Overweight	2.15370903422185	3.99168288507505	240	226	0.590043926045926	0.991435601265719	PWY_5484	Obese	-6.91734648090615	14.3980104264923	209	209	0.631452009752156	0.950880938540941	PWY_5347	Overweight	1.64873084953858	3.11233975143847	390	251	0.596937829999191	0.926400661988155																									PWY_5384	Obese
PWY_7242	Obese	-2.89307258002956	5.39194836410323	240	240	0.592108056715423	0.991435601265719	PWY_5494	Overweight	0.0934002186870915	0.194556520079907	209	55	0.631714874375231	0.950880938540941	PWY_6531	Overweight	-1.31552720099735	2.49182021367555	390	369	0.598185273321197	0.926400661988155																									PWY_5918	Overweight
PWY_7197	Overweight	-4.64878872282028	8.80695731717667	240	240	0.59812307944615	0.993810388561517	PWY_5675	Overweight	1.60600780958616	3.33837792338927	209	77	0.631000298875949	0.950880938540941	SO4ASSIM_PWY	Obese	-2.65609602482741	5.02966692512322	390	317	0.598083024176874	0.926400661988155																									PWY_5920	Obese
PANTOSYN_PWY	Obese	-6.70268140475847	12.9405226359609	240	240	0.60499692001442	0.995370441036222	PWY_5910	Obese	0.165844826807662	0.34625444865846	209	21	0.632495257196785	0.950880938540941	TRNA_CHARGING_PWY	Overweight	8.36908610221242	15.7797586809044	390	390	0.596503002245722	0.926400661988155																									PWY_5971	Obese
PWY_5505	Obese	2.79429011715908	5.38558477957291	240	239	0.604380206699072	0.995370441036222	PWY_5918	Obese	-1.02967263170639	2.14308961329128	209	107	0.631434901611126	0.950880938540941	KETOGLUCONMET_PWY	Overweight	-0.559193803067474	1.06799654543633	390	113	0.601199725564873	0.927322175799419																									PWY_5994	Overweight
PWY_5659	Overweight	-5.8809297688948	11.2620907895648	240	240	0.602055383413774	0.995370441036222	PWY_6270	Obese	-7.05042534524092	14.5103356104799	209	208	0.627587995314833	0.950880938540941	PRPP_PWY	Overweight	-1.61914114958971	3.09334149533503	390	76	0.601313263013562	0.927322175799419																									PWY_5994	Obese
PWY_7204	Obese	0.378400740655237	0.738754466462499	240	48	0.609005557053397	0.995370441036222	PWY_6823	Obese	-6.19728629711127	12.7623697378556	209	209	0.627799863272387	0.950880938540941	MET_SAM_PWY	Overweight	1.62107793510738	3.10510068195468	390	251	0.602256856715105	0.928226146521738																									PWY_6125	Overweight
PWY_7663	Obese	-8.59571579518044	16.8338021143344	240	240	0.610118358980974	0.995370441036222	PWY_7118	Obese	-1.14077695190277	2.34059846176675	209	89	0.626528871914366	0.950880938540941	PWY_5850	Overweight	-1.2327243080695	2.4391240291286	390	116	0.613891999646856	0.930251375161976																									PWY_6435	Overweight
RHAMCAT_PWY	Overweight	-6.42214856753486	12.3021074199956	240	240	0.602160785722954	0.995370441036222	PWY66_399	Obese	-4.02179951231414	8.30463433715337	209	207	0.628725205072144	0.950880938540941	PWY_5896	Overweight	-1.2327243080695	2.4391240291286	390	116	0.613891999646856	0.930251375161976																									PWY_6572	Overweight
HEMESYN2_PWY	Overweight	1.1349313091321	2.25693186561831	240	235	0.615553476289979	0.996122169827874	COBALSYN_PWY	Obese	-5.02133303444021	10.5169251828044	209	209	0.633571868174504	0.951462869473688	PWY_6284	Overweight	1.12156864309535	2.21850408062279	390	179	0.613783066611857	0.930251375161976																									PWY_6608	Overweight
HISDEG_PWY	Overweight	-7.96541943929631	15.9837901983357	240	240	0.618730840472485	0.996122169827874	FAO_PWY	Obese	-1.58012883670255	3.40403026654154	209	40	0.643024258139898	0.953371031435808	PWY_6353	Overweight	-2.39087334044614	4.64055140791515	390	389	0.607029250531121	0.930251375161976																									PWY_6690	Obese
PWY_5505	Overweight	2.65902715426203	5.2902058987445	240	239	0.615716770494062	0.996122169827874	GALACTITOLCAT_PWY	Obese	-0.760372243518977	1.6238964968599	209	124	0.640133717025943	0.953371031435808	PWY_7013	Overweight	1.22962590930242	2.4357798944804	390	351	0.614297255507287	0.930251375161976																									PWY_6895	Overweight
PWY_5676	Obese	-2.25044134935758	4.44381315001485	240	239	0.613059051187384	0.996122169827874	PWY_3781	Obese	1.00253142099803	2.16697832701457	209	72	0.644135446311944	0.953371031435808	PWY_8004	Overweight	2.78630138304986	5.43262616574248	390	390	0.608655138698009	0.930251375161976																									PWY_7196	Obese
PWY_5695	Obese	8.04897999222257	16.3737716639863	240	240	0.623499293943801	0.996122169827874	PWY_4984	Obese	7.33217881179749	15.8149357418341	209	209	0.643431825068444	0.953371031435808	PWY_8190	Overweight	-0.345849438596891	0.677366846803157	390	84	0.61026445223212	0.930251375161976																									PWY_7357	Obese
PWY_6122	Overweight	-8.16960046165063	16.4109474330609	240	240	0.61910345770195	0.996122169827874	PWY_5103	Overweight	9.90534071016594	21.092112866323	209	209	0.639146446937292	0.953371031435808	ANAGLYCOLYSIS_PWY	Obese	4.93244660190938	9.82782340483027	390	390	0.616354352725702	0.931213313839562																									PWY_7761	Overweight
PWY_6125	Overweight	-8.57283432585795	16.8898987059947	240	240	0.61225313771982	0.996122169827874	PWY_5494	Obese	0.0928890280507268	0.199591986595674	209	55	0.642165600094121	0.953371031435808	FASYN_INITIAL_PWY	Overweight	-0.38748432566081	0.784629974930151	390	130	0.622012244138362	0.931213313839562																									PWY_7942	Overweight
PWY_6277	Overweight	-8.16960046165063	16.4109474330609	240	240	0.61910345770195	0.996122169827874	PWY_6285	Obese	-1.57608662421111	3.39166031145205	209	39	0.642665890808313	0.953371031435808	FOLSYN_PWY	Obese	-1.3164025737419	2.66463703581284	390	271	0.62188283941038	0.931213313839562																									PWY_5384	Overweight
PWY_6285	Overweight	1.12047065158794	2.29707299323637	240	45	0.626181405326349	0.996122169827874	PWY_6305	Obese	-4.62696755668808	10.0097932211978	209	209	0.644419005033015	0.953371031435808	GLYCOCAT_PWY	Obese	-5.92600408810032	12.1462225276834	390	388	0.626215943731554	0.931213313839562																									PWY_5690	Obese
PWY_6906	Obese	-5.1563455697687	10.4398698638623	240	217	0.621854415264721	0.996122169827874	PWY_8131	Obese	-1.1749066786213	2.51060676943768	209	206	0.64032085948188	0.953371031435808	PWY_1042	Overweight	-8.48715693034305	17.218627248235	390	390	0.62267348424727	0.931213313839562																									PWY_6572	Obese
PWY_6953	Obese	1.50849061028488	3.04093001740738	240	57	0.620336869405145	0.996122169827874	RHAMCAT_PWY	Overweight	-6.33432486568706	13.4828981464156	209	209	0.639017037941913	0.953371031435808	PWY_5690	Overweight	0.521398015265124	1.0700111349345	390	355	0.626644331740684	0.931213313839562																									SER_GLYSYN_PWY	Overweight
PWY_7196	Overweight	0.398084008710398	0.813848437067585	240	41	0.625222763277536	0.996122169827874	ARO_PWY	Overweight	-6.52645196175724	14.4798137308384	209	209	0.652684087427113	0.954879602668449	PWY_5973	Obese	8.24796989853594	16.9115212632738	390	390	0.626340080864121	0.931213313839562																									PWY_6897	Obese
PWY_7977	Obese	8.08907561561881	16.5907845754978	240	240	0.626335265271315	0.996122169827874	ASPASN_PWY	Overweight	9.39343268692819	21.8117247402169	209	209	0.667188968949061	0.954879602668449	PWY_5981	Overweight	-1.73759666504567	3.50705030214694	390	330	0.620874446305111	0.931213313839562																									PWY_7345	Overweight
PWY0_1477	Obese	2.95507198738839	5.88905302251803	240	239	0.616307605838333	0.996122169827874	BRANCHED_CHAIN_AA_SYN_PWY	Overweight	8.50240763778226	19.6754937684927	209	209	0.666120612220808	0.954879602668449	PWY_7211	Overweight	-2.10779369945229	4.23517816420413	390	322	0.619305356797615	0.931213313839562																									DARABCATK12_PWY	Overweight
ALLANTOINDEG_PWY	Overweight	0.426187783947554	0.928969042388696	240	211	0.646840569264195	0.997168113796918	COLANSYN_PWY	Overweight	3.22937360725092	7.26307335232375	209	209	0.657078411273477	0.954879602668449	PWY3O_4107	Obese	-1.24533876743435	2.4846578810914	390	289	0.616828051356696	0.931213313839562																									NAGLIPASYN_PWY	Overweight
ALLANTOINDEG_PWY	Obese	0.424539232520957	0.945717734081074	240	211	0.653932787561548	0.997168113796918	FAO_PWY	Overweight	1.50895252107916	3.31815066426798	209	40	0.649787279362882	0.954879602668449	PWY66_389	Obese	0.620179950732091	1.26277471655113	390	135	0.623929894738414	0.931213313839562																									P105_PWY	Obese
ARGSYN_PWY	Overweight	-2.5934342658189	16.8347175470423	240	240	0.877706859276746	0.997168113796918	GLCMANNANAUT_PWY	Overweight	-3.44873964569376	7.64510970624108	209	209	0.652413272855207	0.954879602668449	GLYCOLYSIS_E_D	Overweight	2.60518527519747	5.44654077533631	390	390	0.632997062775278	0.932970131684107																									PWY_5103	Overweight
ARGSYNBSUB_PWY	Overweight	-2.67549596790363	18.0810732426336	240	240	0.882497829232051	0.997168113796918	GLUCOSE1PMETAB_PWY	Overweight	6.14894280552962	14.2985558909586	209	113	0.667639396987696	0.954879602668449	PWY_6612	Obese	-0.892745944368798	1.87335094731297	390	271	0.634254022169291	0.933641088836704																									PWY_5138	Overweight
ASPASN_PWY	Overweight	-3.35575397536821	17.7686896439684	240	240	0.850375340603186	0.997168113796918	HSERMETANA_PWY	Obese	-6.20982120170854	14.3855067693455	209	209	0.666454243350886	0.954879602668449	PWY_5723	Overweight	-2.48675409130041	5.24368439638737	390	246	0.635898709392207	0.934066147223734																									PWY_5676	Obese
BIOTIN_BIOSYNTHESIS_PWY	Obese	2.5659619020911	13.6055227137919	240	236	0.850579373473504	0.997168113796918	ILEUSYN_PWY	Overweight	8.48985953227294	19.6504994812892	209	209	0.666185124999254	0.954879602668449	PWY_6435	Obese	0.0713990288540668	0.151680350218213	390	58	0.638404102767722	0.935101779406527																									PWY_5837	Overweight
BRANCHED_CHAIN_AA_SYN_PWY	Overweight	-0.890265600591336	16.9568510363501	240	240	0.95817563303602	0.997168113796918	P4_PWY	Overweight	1.80235089035702	4.04720247816316	209	128	0.656570927865146	0.954879602668449	FASYN_ELONG_PWY	Overweight	-7.40712369451236	15.8999563948474	390	385	0.641874090341335	0.935890943078174																									PWY_6859	Overweight
CENTFERM_PWY	Overweight	0.795365090589132	2.26952484991629	240	238	0.726326999098378	0.997168113796918	PWY_5345	Obese	-3.86844236264472	8.98627918487086	209	165	0.667317159839132	0.954879602668449	GLUCONEO_PWY	Overweight	4.13914458018577	8.88987757476836	390	390	0.642057103964606	0.935890943078174																									PWY_8073	Overweight
COBALSYN_PWY	Overweight	0.544156326698789	10.1310708949838	240	240	0.95721278906409	0.997168113796918	PWY_5705	Obese	-0.178068947871301	0.388459471330824	209	29	0.647174559262243	0.954879602668449	PWY_6992	Overweight	1.42248213444888	3.03952503600972	390	233	0.640348194218432	0.935890943078174																									PWY_I9	Obese
COLANSYN_PWY	Overweight	-1.48151711361631	6.92762948114279	240	240	0.830853662687553	0.997168113796918	PWY_6595	Overweight	0.664077888125253	1.51821861793848	209	177	0.662298532883025	0.954879602668449	PWY_7197	Obese	3.95247280210075	8.49224795676218	390	390	0.642186238184562	0.935890943078174																									VALSYN_PWY	Obese
CRNFORCAT_PWY	Obese	0.0731884563225281	0.185857513086713	240	25	0.694112160341349	0.997168113796918	PWY_6895	Overweight	3.74459897071641	8.32687084057133	209	201	0.65342325101372	0.954879602668449	PWY0_1061	Obese	-2.76069626250658	5.92015326492281	390	381	0.64154286622979	0.935890943078174																									PWY_7383	Overweight
DAPLYSINESYN_PWY	Overweight	-1.3773402979273	7.44265769767035	240	239	0.853349206723832	0.997168113796918	PWY_6961	Obese	-0.711331937529315	1.64498999102686	209	74	0.665909204971212	0.954879602668449	GLUTORN_PWY	Overweight	-6.3662455526087	13.8402639690293	390	390	0.646079559965345	0.936967381648404																									HEMESYN2_PWY	Obese
DAPLYSINESYN_PWY	Obese	-3.34262891282015	7.57684384754426	240	239	0.659519962882802	0.997168113796918	PWY_7094	Obese	-0.562163324854426	1.26169768348116	209	35	0.656406108171775	0.954879602668449	P125_PWY	Overweight	-0.430861954343363	0.935479969895312	390	160	0.645650889719345	0.936967381648404																									PWY_5897	Overweight
DENOVOPURINE2_PWY	Overweight	-0.939974558150207	2.35497684565145	240	51	0.690167472222723	0.997168113796918	PWY_7115	Overweight	1.76050776969681	3.99966520448451	209	205	0.660303498792907	0.954879602668449	PWY_5860	Overweight	-0.815306507175442	1.77186925132722	390	116	0.645965553834253	0.936967381648404																									PWY_5898	Overweight
DENOVOPURINE2_PWY	Obese	-0.775030268359947	2.39743550609194	240	51	0.746788793263699	0.997168113796918	PWY_7356	Overweight	1.7087845672822	3.93236210751518	209	209	0.664371433965195	0.954879602668449	PWY_7117	Overweight	2.15595193073379	4.70057844085772	390	373	0.64702792852775	0.937685005796076																									PWY_5899	Overweight
ECASYN_PWY	Obese	0.171492908119485	0.415423103898964	240	27	0.680136985614832	0.997168113796918	PWY_7357	Overweight	6.49118238004043	14.9213708103104	209	209	0.664022266704636	0.954879602668449	PWY_6470	Overweight	-3.19705947243839	6.98242228939335	390	384	0.647590184626617	0.937976413538943																									PWY0_862	Obese
FASYN_ELONG_PWY	Obese	1.75413384473462	16.116420040485	240	236	0.913425716996921	0.997168113796918	PWY_8190	Overweight	0.244664314467774	0.560758597729112	209	44	0.663092390639199	0.954879602668449	NAD_BIOSYNTHESIS_II	Obese	-0.540035780805621	1.19289347487064	390	149	0.651296173652034	0.939045817549337																									PWY66_389	Overweight
FASYN_INITIAL_PWY	Overweight	0.112978077672619	0.699919827139305	240	70	0.87191146272968	0.997168113796918	PWY0_301	Overweight	1.23162184584048	2.81099319528447	209	90	0.661763870347071	0.954879602668449	P124_PWY	Overweight	1.31763383058448	2.9182459132404	390	278	0.652155486099672	0.939045817549337																									ALLANTOINDEG_PWY	Obese
FASYN_INITIAL_PWY	Obese	-0.302050356309874	0.712538914384663	240	70	0.67204030314039	0.997168113796918	PWY66_409	Overweight	-3.04302817475865	6.7089139705738	209	197	0.650633053403083	0.954879602668449	P4_PWY	Overweight	1.32541989514252	2.93548497387617	390	234	0.652154908346808	0.939045817549337																									ARGININE_SYN4_PWY	Overweight
FERMENTATION_PWY	Obese	-1.62959822100217	6.28880668351018	240	238	0.795775398570552	0.997168113796918	VALSYN_PWY	Overweight	7.61908724302627	17.3095146356559	209	209	0.660300751006317	0.954879602668449	PWY_5840	Obese	-1.63223818777991	3.62225534783026	390	260	0.652804282693926	0.939045817549337																									ASPASN_PWY	Overweight
FOLSYN_PWY	Overweight	-0.279736628507072	2.59008077574214	240	174	0.91408994892252	0.997168113796918	ARGININE_SYN4_PWY	Obese	-8.33410968935326	21.023034188037	209	209	0.692220911878197	0.955099749872021	PWY_6895	Obese	-3.3503279149867	7.36990362888919	390	379	0.649941725046584	0.939045817549337																									CITRULBIO_PWY	Overweight
GALACT_GLUCUROCAT_PWY	Overweight	-1.56178781190976	3.83881575338268	240	239	0.684513206757446	0.997168113796918	CALVIN_PWY	Obese	-5.3269931090063	13.6488379866767	209	209	0.696746591575775	0.955099749872021	PWY_7340	Overweight	-0.0902354971627897	0.199254421422142	390	54	0.651184830314388	0.939045817549337																									FAO_PWY	Overweight
GALACTARDEG_PWY	Overweight	0.827771867234751	1.88137584584414	240	205	0.660374232280795	0.997168113796918	COBALSYN_PWY	Overweight	-3.94754549278977	10.2515957699852	209	209	0.700605727321126	0.955099749872021	PWY_7883	Obese	1.19824782517301	2.66099154971204	390	340	0.653029166921102	0.939045817549337																									FASYN_INITIAL_PWY	Overweight
GALACTARDEG_PWY	Obese	0.831976104836972	1.91529579641483	240	205	0.664426895308749	0.997168113796918	GLUTORN_PWY	Overweight	-6.98081703541328	16.636435697674	209	209	0.675229849547218	0.955099749872021	PWY_5920	Obese	-0.295508398431933	0.659209419154951	390	90	0.654486521692665	0.939687002968031																									FOLSYN_PWY	Overweight
GALACTITOLCAT_PWY	Obese	0.31128956603553	1.23896528451914	240	145	0.801851452369022	0.997168113796918	MET_SAM_PWY	Overweight	1.57057117774176	4.08091414923946	209	138	0.700760142136516	0.955099749872021	MET_SAM_PWY	Obese	-1.41558887881373	3.17460899153812	390	251	0.656192500279933	0.939875190022523																									FUC_RHAMCAT_PWY	Overweight
GALACTUROCAT_PWY	Overweight	0.418502656459697	4.90956189572201	240	240	0.932144851774944	0.997168113796918	METSYN_PWY	Overweight	1.60549425414084	3.82079322560865	209	138	0.674800230913065	0.955099749872021	SULFATE_CYS_PWY	Obese	-2.90774269560844	6.52718928473122	390	317	0.656501191644534	0.939875190022523																									GALACTARDEG_PWY	Obese
GLCMANNANAUT_PWY	Obese	-3.44206870969168	7.17146134278718	240	240	0.631718807448894	0.997168113796918	P164_PWY	Obese	-1.49696312780053	3.86034882174979	209	201	0.698600214259777	0.955099749872021	GLYCOLYSIS	Overweight	-5.5985634721788	12.675702085968	390	390	0.659247423327724	0.941123842182998																									GALACTITOLCAT_PWY	Overweight
GLUCARGALACTSUPER_PWY	Overweight	0.827771867234751	1.88137584584414	240	205	0.660374232280795	0.997168113796918	PROPFERM_PWY	Obese	0.147373769521042	0.384238042062949	209	55	0.70172912606687	0.955099749872021	NONMEVIPP_PWY	Overweight	5.03348015043291	11.433260384752	390	390	0.660279259406506	0.941123842182998																									GALACTUROCAT_PWY	Overweight
GLUCARGALACTSUPER_PWY	Obese	0.831976104836972	1.91529579641483	240	205	0.664426895308749	0.997168113796918	PWY_5138	Obese	-0.897096720787308	2.2162273216797	209	38	0.686076592065675	0.955099749872021	PWY_5347	Obese	-1.40960846552418	3.18201010906297	390	251	0.658296826126159	0.941123842182998																									GALACTUROCAT_PWY	Obese
GLUCUROCAT_PWY	Overweight	-0.491071827477426	5.62569777085419	240	240	0.930518325435951	0.997168113796918	PWY_5347	Overweight	1.68848772990403	4.17381090765951	209	138	0.686254278068297	0.955099749872021	PWY_5497	Overweight	1.15776768061466	2.63274430184861	390	342	0.66063487266061	0.941123842182998																									GLUCARGALACTSUPER_PWY	Obese
GLYCOCAT_PWY	Overweight	-0.867235885682421	12.6690242199612	240	239	0.945485898891035	0.997168113796918	PWY_6122	Overweight	7.21073017913169	17.5364346004373	209	209	0.681385644370324	0.955099749872021	PWY_5695	Overweight	6.81462448922711	15.5665428873544	390	390	0.662069356925918	0.941617809384781																									GLUCUROCAT_PWY	Overweight
GLYCOCAT_PWY	Obese	-5.735037318968	12.8974382693226	240	239	0.656991320552301	0.997168113796918	PWY_6123	Obese	7.23473750840798	17.7079205534034	209	209	0.683309046528918	0.955099749872021	PWY_7731	Obese	0.08123639271164	0.185505954454783	390	83	0.661699902689658	0.941617809384781																									GLUDEG_I_PWY	Overweight
GLYCOGENSYNTH_PWY	Overweight	1.06604141834954	22.3150942240597	240	240	0.961940348146533	0.997168113796918	PWY_6277	Overweight	7.21073017913169	17.5364346004373	209	209	0.681385644370324	0.955099749872021	PANTO_PWY	Overweight	5.22952371198123	12.1223042487902	390	390	0.666690408637196	0.94224192987033																									GLYCOL_GLYOXDEG_PWY	Overweight
GOLPDLCAT_PWY	Overweight	-0.211339373701275	1.14838547522119	240	235	0.854155046720014	0.997168113796918	PWY_6353	Overweight	-2.27723203008515	5.95622829845723	209	208	0.702632434458691	0.955099749872021	PWY0_1298	Overweight	-1.58212309135645	3.65322966896982	390	385	0.665472954474892	0.94224192987033																									GLYCOLYSIS_E_D	Obese
HCAMHPDEG_PWY	Obese	0.206019426095024	1.2867461348542	240	37	0.872939627131559	0.997168113796918	PWY_6353	Obese	-2.37076252596162	6.1103860113153	209	208	0.698445234321844	0.955099749872021	PYRIDOXSYN_PWY	Overweight	-7.4687267322107	17.1870588422788	390	389	0.664400057453966	0.94224192987033																									HEXITOLDEGSUPER_PWY	Overweight
HEME_BIOSYNTHESIS_II_1	Overweight	0.42567273359448	0.997959840795077	240	138	0.670121896131427	0.997168113796918	PWY_6507	Overweight	1.97525014682082	5.18422075522832	209	209	0.703607032366518	0.955099749872021	X1CMET2_PWY	Overweight	-4.80769742708078	11.5342513482437	390	390	0.677301852981747	0.943006112489169																									HEXITOLDEGSUPER_PWY	Obese
HEME_BIOSYNTHESIS_II_1	Obese	0.415545586701702	1.01595239052728	240	138	0.682915246655829	0.997168113796918	PWY_6549	Overweight	1.24251039413708	3.14154244413538	209	208	0.692896937025918	0.955099749872021	ANAEROFRUCAT_PWY	Overweight	-3.73857432811739	9.07654998245455	390	390	0.680901985539888	0.943006112489169																									HOMOSER_METSYN_PWY	Obese
HEXITOLDEGSUPER_PWY	Obese	0.303708386381793	2.74658166535915	240	145	0.91205090378415	0.997168113796918	PWY_6608	Overweight	3.48407942815226	8.15444173583404	209	209	0.669657834648709	0.955099749872021	GLUCOSE1PMETAB_PWY	Overweight	-4.74857498942527	11.5251659118187	390	230	0.680811138904388	0.943006112489169																									HSERMETANA_PWY	Overweight
HISDEG_PWY	Obese	3.93518057734442	16.2719672654845	240	240	0.80912691839177	0.997168113796918	PWY_6630	Overweight	-3.91741134296169	9.890454956149	209	209	0.692476852800531	0.955099749872021	METSYN_PWY	Obese	-1.25465761948678	2.9367003550397	390	251	0.669714064716174	0.943006112489169																									KETOGLUCONMET_PWY	Overweight
HOMOSER_METSYN_PWY	Overweight	0.539040199416984	1.49171799595421	240	153	0.718174459142535	0.997168113796918	PWY_6803	Obese	-0.980569531221717	2.36550527300074	209	98	0.678940369915371	0.955099749872021	PWY_1861	Overweight	1.53336529746907	3.75356053270603	390	354	0.683379862805012	0.943006112489169																									KETOGLUCONMET_PWY	Obese
HOMOSER_METSYN_PWY	Obese	-0.0366218816218052	1.5186126756111	240	153	0.980782065312053	0.997168113796918	PWY_6901	Overweight	-3.53716024613643	9.26179574057277	209	209	0.702942837029941	0.955099749872021	PWY_4984	Overweight	6.07628690537413	14.5122787492489	390	390	0.675929291450506	0.943006112489169																									LACTOSECAT_PWY	Obese
ILEUSYN_PWY	Overweight	-1.69551975491175	17.0327783597304	240	240	0.920794970779112	0.997168113796918	PWY_7118	Overweight	0.947365109100145	2.28154796889823	209	89	0.678428383203233	0.955099749872021	PWY_5100	Overweight	-4.12866293782414	10.04611235306	390	390	0.681577123695512	0.943006112489169																									MET_SAM_PWY	Obese
ILEUSYN_PWY	Obese	6.91674657168714	17.3398679831673	240	240	0.690352278319151	0.997168113796918	PWY_7204	Overweight	-0.519097760468569	1.29507618695351	209	38	0.688986221049424	0.955099749872021	PWY_5154	Obese	4.56486107597124	11.0138122190891	390	390	0.679020259825156	0.943006112489169																									METSYN_PWY	Obese
LACTOSECAT_PWY	Overweight	0.791331053085196	3.22784713649371	240	234	0.806558903777048	0.997168113796918	PWY_7237	Obese	-10.5159215631194	24.920761194685	209	189	0.673506229560743	0.955099749872021	PWY_5484	Overweight	-5.26869058893005	12.4765546769335	390	390	0.673313765364194	0.943006112489169																									NAD_BIOSYNTHESIS_II	Overweight
MET_SAM_PWY	Overweight	0.783254249736426	2.65446574624243	240	153	0.768213411337904	0.997168113796918	PWY_7383	Overweight	-4.99373359833007	12.0560053696261	209	207	0.679172307330671	0.955099749872021	PWY_5989	Overweight	-5.88065055282242	14.2322009344023	390	386	0.679951378618342	0.943006112489169																									NAGLIPASYN_PWY	Obese
MET_SAM_PWY	Obese	-0.100334861392382	2.70232399163399	240	153	0.970415135996673	0.997168113796918	PWY_8188	Obese	0.147373769521042	0.384238042062949	209	55	0.70172912606687	0.955099749872021	PWY_6147	Overweight	8.82363105977387	21.4769985954989	390	390	0.681672450809053	0.943006112489169																									ORNDEG_PWY	Overweight
METH_ACETATE_PWY	Overweight	-0.29359597305988	3.04726357258382	240	237	0.923330796973274	0.997168113796918	PWY_8189	Obese	0.147373769521042	0.384238042062949	209	55	0.70172912606687	0.955099749872021	PWY_7400	Obese	-5.52294762328257	13.266473467181	390	389	0.677674686634145	0.943006112489169																									P105_PWY	Overweight
METHGLYUT_PWY	Overweight	0.293223160801886	1.33338456622467	240	197	0.826142365953153	0.997168113796918	PWY_922	Obese	0.097439644634677	0.250996373649706	209	21	0.698280948528139	0.955099749872021	PWY_7560	Obese	-5.63747368242705	13.4956685190048	390	390	0.676640826233834	0.943006112489169																									P441_PWY	Overweight
METHGLYUT_PWY	Obese	0.0820420779271344	1.35742459984049	240	197	0.951859480436456	0.997168113796918	PWY0_1261	Obese	3.29162953333209	8.07834589500465	209	209	0.684112420558752	0.955099749872021	PWY_7664	Overweight	-6.50043437096871	15.2168800260514	390	385	0.669748984312859	0.943006112489169																									P461_PWY	Overweight
METSYN_PWY	Overweight	0.744748842969534	2.40731113254851	240	153	0.757327985624192	0.997168113796918	PWY0_781	Overweight	1.67838942674582	4.17411158103386	209	127	0.68805224710288	0.955099749872021	PWY_822	Obese	0.088393237727107	0.212958807880424	390	154	0.678578084987791	0.943006112489169																									PHOSLIPSYN_PWY	Overweight
METSYN_PWY	Obese	-0.076541124056268	2.45071334524551	240	153	0.975112185351895	0.997168113796918	PWY4LZ_257	Overweight	1.21642890996586	2.8669684653871	209	179	0.671818936604638	0.955099749872021	PWY0_781	Overweight	1.28390417313578	3.04229951126866	390	233	0.673510195555101	0.943006112489169																									POLYISOPRENSYN_PWY	Overweight
NAD_BIOSYNTHESIS_II	Overweight	0.184826112637322	0.720755463203184	240	86	0.797851196723618	0.997168113796918	SO4ASSIM_PWY	Obese	-2.69528876586928	6.69775323143994	209	165	0.68781580207788	0.955099749872021	DENOVOPURINE2_PWY	Overweight	-1.21307137562348	3.05058722918882	390	76	0.691352906224924	0.943597431476789																									PPGPPMET_PWY	Overweight
NAD_BIOSYNTHESIS_II	Obese	0.0255036943860324	0.733750203057752	240	86	0.972303659434737	0.997168113796918	ARGININE_SYN4_PWY	Overweight	-7.55246746750131	20.4926482415905	209	209	0.712864497140874	0.956534543436299	GLYCOL_GLYOXDEG_PWY	Overweight	0.139979670498035	0.354627029807225	390	66	0.693509039919391	0.943597431476789																									PPGPPMET_PWY	Obese
NAGLIPASYN_PWY	Overweight	-4.16945157712105	12.8187544485369	240	236	0.745286514289857	0.997168113796918	P125_PWY	Obese	-0.50058492285398	1.34589456912778	209	85	0.710343252560346	0.956534543436299	ORNDEG_PWY	Obese	0.746230365178445	1.84895143953894	390	201	0.686983230184288	0.943597431476789																									PWY_101	Obese
NAGLIPASYN_PWY	Obese	-0.791488783326039	13.0498680339657	240	236	0.951691158815532	0.997168113796918	PWY_5723	Overweight	-2.502442013193	6.74687401560392	209	143	0.711109667065603	0.956534543436299	P105_PWY	Obese	-1.07341400348624	2.70509259643477	390	229	0.691970790437044	0.943597431476789																									PWY_3781	Overweight
NONMEVIPP_PWY	Obese	-4.48465999249235	14.7118546009457	240	240	0.760776321019111	0.997168113796918	PWY_6807	Overweight	-3.10857929526568	8.24298654157671	209	122	0.706493848054739	0.956534543436299	PWY_6385	Overweight	6.47579344508217	16.380284138194	390	390	0.693054433396046	0.943597431476789																									PWY_4984	Obese
NONOXIPENT_PWY	Overweight	-5.57115847399936	14.1151240499402	240	240	0.693444085278936	0.997168113796918	PWY_6936	Obese	5.32723977049908	14.2120278777073	209	209	0.708184564969395	0.956534543436299	PWY_6703	Overweight	-7.07580556761328	17.883427869303	390	390	0.692817274157627	0.943597431476789																									PWY_5005	Overweight
P108_PWY	Obese	0.543426537701515	1.53230155574859	240	115	0.723187527581408	0.997168113796918	PWY_7238	Overweight	-11.0770427421003	29.5950847682742	209	209	0.708595732322257	0.956534543436299	PWY_7663	Obese	6.53713103290268	16.4027219400666	390	390	0.690699781989064	0.943597431476789																									PWY_5022	Overweight
P163_PWY	Overweight	0.0198564904197813	0.321366101678152	240	35	0.950786949276309	0.997168113796918	RHAMCAT_PWY	Obese	-5.19673828424653	13.8318593743605	209	209	0.70754040216609	0.956534543436299	PWY0_42	Overweight	0.285947646196894	0.72469793417066	390	76	0.69361859710789	0.943597431476789																									PWY_5022	Obese
P185_PWY	Overweight	-0.206757993824799	1.28073535746344	240	234	0.871894789043803	0.997168113796918	PWY_5723	Obese	-2.54491267405244	6.92149503667131	209	143	0.713506716366879	0.95689919437988	REDCITCYC	Overweight	0.405433187211238	1.02941481883276	390	169	0.694154147399948	0.943831581569459																									PWY_5265	Obese
P185_PWY	Obese	-0.4526528701115	1.30382616099175	240	234	0.728787523606756	0.997168113796918	PWY_5104	Obese	-0.971930298400336	2.65182024925538	209	73	0.714376616128256	0.957342197247006	GALACTUROCAT_PWY	Overweight	-1.76733381337329	4.49872293634783	390	390	0.694888291362569	0.944335370313235																									PWY_5347	Obese
P23_PWY	Obese	-0.218915011561883	0.891012729076118	240	105	0.806145359897612	0.997168113796918	P163_PWY	Overweight	-0.125039077885095	0.342449428020444	209	23	0.715406938806013	0.957955481045066	ALLANTOINDEG_PWY	Obese	0.349107647232177	0.894862069955084	390	344	0.696900656935282	0.945341063041789																									PWY_5392	Overweight
P4_PWY	Overweight	0.143425583491709	2.28116079548413	240	143	0.949922948665304	0.997168113796918	PWY_6470	Overweight	-3.01890897782848	8.29881850216112	209	206	0.716417558317508	0.958811685561722	P108_PWY	Obese	-0.676784457395843	1.73799339322696	390	171	0.697431348776831	0.945341063041789																									PWY_5392	Obese
P4_PWY	Obese	-0.0752823700856144	2.32228860181669	240	143	0.974168117730391	0.997168113796918	PWY_5994	Overweight	-0.313684783690004	0.870676419769924	209	50	0.719027858256826	0.959818582882367	PWY_7204	Obese	-0.326856246909487	0.847429347709663	390	73	0.700166916031452	0.946555690230964																									PWY_5505	Obese
P41_PWY	Overweight	0.700310598130691	10.9802515408519	240	240	0.949202995653653	0.997168113796918	PWY_7208	Obese	4.27896513822747	11.8287032918937	209	209	0.717932853999141	0.959818582882367	PWY0_1479	Overweight	-1.93017078749725	4.99217001909305	390	386	0.699474681019806	0.946555690230964																									PWY_5656	Overweight
P461_PWY	Obese	0.993556532810562	4.14134824139909	240	239	0.81061836453949	0.997168113796918	SULFATE_CYS_PWY	Obese	-2.87704543292812	8.03074173007347	209	165	0.720538779519433	0.960750952569732	HOMOSER_METSYN_PWY	Obese	-0.720677691425311	1.88933868022178	390	251	0.70331844888409	0.948840525585446																									PWY_5677	Obese
PANTO_PWY	Obese	-4.68028410892376	14.1692236332984	240	240	0.741471912793918	0.997168113796918	GLUCARDEG_PWY	Overweight	0.628792447457677	1.76674814856634	209	154	0.722295351999659	0.961224916297244	PWY_5104	Overweight	0.643908615804779	1.69748372497298	390	139	0.704884110761406	0.949473047534944																									PWY_5705	Overweight
PENTOSE_P_PWY	Overweight	-1.31307710403746	9.35532483718619	240	240	0.888504752859458	0.997168113796918	PWY_6606	Obese	-1.18704583800699	3.36362025127053	209	208	0.724537240932805	0.961705906130235	PWY0_162	Overweight	4.81565679077464	12.6661717648708	390	390	0.704241562445402	0.949473047534944																									PWY_5747	Obese
PEPTIDOGLYCANSYN_PWY	Overweight	-7.77981510692178	17.894352840974	240	240	0.664152500790491	0.997168113796918	PWY_5981	Overweight	-1.64985524372091	4.6938726974779	209	179	0.725597393199565	0.962618421486634	PWY_3001	Overweight	-2.50423749698734	6.62793819409645	390	390	0.705996755912556	0.949494342364012																									PWY_5838	Overweight
PEPTIDOGLYCANSYN_PWY	Obese	2.73897625136586	18.2169760771558	240	240	0.880621452251698	0.997168113796918	PWY_6700	Obese	-6.45279687955965	18.4558548018352	209	209	0.726988669614752	0.963474465682352	PWY_6282	Overweight	-5.43093099863489	14.3655380914719	390	385	0.705831978382769	0.949494342364012																									PWY_5840	Overweight
PHOSLIPSYN_PWY	Obese	-2.96979123270624	13.2154079157453	240	239	0.822400505619148	0.997168113796918	POLYAMINSYN3_PWY	Obese	0.709705021566672	2.03990690837288	209	125	0.728280759179925	0.96359476571984	PWY_7953	Overweight	6.29695314114986	16.7776767038617	390	390	0.707861500545963	0.950525499957531																									PWY_5840	Obese
POLYAMINSYN3_PWY	Overweight	0.0399594143882397	1.84614687784985	240	155	0.982750593255466	0.997168113796918	PWY_5367	Overweight	0.441390215422658	1.26707289129066	209	99	0.72794804029601	0.96359476571984	PWY0_862	Overweight	-5.40445123703012	14.39850637863	390	386	0.707838713046644	0.950525499957531																									PWY_5861	Overweight
POLYAMINSYN3_PWY	Obese	0.638045571669918	1.87943167364504	240	155	0.734559786434665	0.997168113796918	PWY_6607	Overweight	0.53883450868378	1.55049411786074	209	177	0.72857030724415	0.96359476571984	PWY_7013	Obese	-0.922797820020585	2.49030532226012	390	351	0.711399100840084	0.95144824869177																									PWY_5920	Overweight
PRPP_PWY	Overweight	-0.764977705104306	2.47629809010172	240	51	0.757669604793343	0.997168113796918	PWY_7187	Overweight	0.636851246573463	1.84016613737373	209	39	0.72965112928902	0.964035226063192	ANAGLYCOLYSIS_PWY	Overweight	-3.51833045237043	9.61264245071113	390	390	0.714782142504881	0.95243161830948																									PWY_5971	Overweight
PRPP_PWY	Obese	-0.708322611558614	2.52094409159052	240	51	0.778988826910479	0.997168113796918	AST_PWY	Obese	-0.584964722439983	1.71818562856439	209	28	0.733878596069653	0.965309792643062	PWY_5918	Overweight	0.626628684750055	1.70631833556706	390	196	0.713866517892269	0.95243161830948																									PWY_5972	Overweight
PWY_101	Overweight	0.0212750919768433	0.373281041257225	240	57	0.95460011553019	0.997168113796918	HISTSYN_PWY	Overweight	4.97416238482094	15.1593209262281	209	209	0.743166903288154	0.965309792643062	PWY_6595	Obese	-0.543240773046504	1.48037661790473	390	331	0.714074267401113	0.95243161830948																									PWY_5981	Obese
PWY_1861	Overweight	2.34661934951539	5.04086299828407	240	216	0.642011850511069	0.997168113796918	P41_PWY	Overweight	3.9093535907746	11.5919615759126	209	209	0.736291624439808	0.965309792643062	PWY4FS_7	Obese	-3.81397523021377	10.4014452377334	390	390	0.714285582792982	0.95243161830948																									PWY_6122	Obese
PWY_1861	Obese	-0.57518990551656	5.13174639306834	240	216	0.910856677767512	0.997168113796918	PWY_241	Overweight	1.83210186924196	5.37033737158962	209	199	0.733354514627842	0.965309792643062	PWY4FS_8	Obese	-3.81449870203126	10.4013499229314	390	390	0.71424560063961	0.95243161830948																									PWY_6147	Overweight
PWY_241	Obese	0.533033054132779	3.68234484675008	240	226	0.885035494246831	0.997168113796918	PWY_5030	Obese	-6.64683458131368	19.485597547418	209	209	0.733382207257136	0.965309792643062	P108_PWY	Overweight	-0.615998767296721	1.69993989336212	390	171	0.717499695519657	0.952795631341612																									PWY_622	Overweight
PWY_2941	Overweight	-2.85546451380574	11.3506824389053	240	240	0.801605908090261	0.997168113796918	PWY_5136	Overweight	-1.44539864857715	4.3855538004744	209	203	0.742067937768673	0.965309792643062	PWY_6572	Obese	-1.17830376897743	3.25105807735853	390	301	0.717446004542042	0.952795631341612																									PWY_6277	Obese
PWY_2942	Obese	2.23872023313182	14.5184046693233	240	240	0.877591844784086	0.997168113796918	PWY_5154	Obese	4.73714592410534	14.2787798022941	209	209	0.740424023868179	0.965309792643062	PENTOSE_P_PWY	Overweight	-3.33026963228333	9.33711767671953	390	390	0.721752043837611	0.95386886841346																									PWY_6285	Obese
PWY_4041	Overweight	-0.838864958507007	6.07344573585545	240	240	0.890269578466783	0.997168113796918	PWY_5188	Obese	3.30634550322828	10.1542395235234	209	208	0.745065035900197	0.965309792643062	PWY_101	Overweight	-0.0826008554851773	0.230491420149196	390	87	0.720270869160409	0.95386886841346																									PWY_6293	Obese
PWY_4041	Obese	-1.41792186198423	6.18294590808796	240	240	0.818823342405842	0.997168113796918	PWY_561	Overweight	0.961153251699697	2.94582535150077	209	60	0.744563368528919	0.965309792643062	PWY_4984	Obese	5.25662628620798	14.8371390572983	390	390	0.7235328975729	0.95386886841346																									PWY_6353	Overweight
PWY_4984	Overweight	-4.20405908525386	14.6637684183032	240	239	0.774609304191952	0.997168113796918	PWY_5705	Overweight	0.124927426240182	0.378659104622809	209	29	0.74181232629218	0.965309792643062	PWY_6163	Overweight	-4.64140748972948	13.1026794071834	390	390	0.723573997217758	0.95386886841346																									PWY_6507	Overweight
PWY_4984	Obese	-0.79134799904268	14.9281463739508	240	239	0.957770813832401	0.997168113796918	PWY_6607	Obese	0.516075822768406	1.59062364531207	209	177	0.745944331722791	0.965309792643062	PWY_7199	Obese	4.93058771391814	13.8710302614344	390	390	0.722657103082467	0.95386886841346																									PWY_6507	Obese
PWY_5005	Obese	1.86568228061199	5.32216191469686	240	221	0.726255626420319	0.997168113796918	PWY_6612	Overweight	0.74421935070795	2.29208618915852	209	140	0.745761361383541	0.965309792643062	PWY_3841	Overweight	-4.47093871510789	12.8579680420305	390	390	0.728454266263307	0.956855105882326																									PWY_6545	Obese
PWY_5022	Overweight	-1.03179680781831	3.49846739265224	240	188	0.768321867004058	0.997168113796918	PWY_6823	Overweight	4.1372970880507	12.4403904511471	209	209	0.739814530442702	0.965309792643062	PWY_5994	Overweight	-0.223550573854108	0.649724268690093	390	86	0.731190908256157	0.956855105882326																									PWY_6549	Obese
PWY_5022	Obese	-0.455500582817343	3.56154242430745	240	188	0.898347453352125	0.997168113796918	PWY_7356	Obese	-1.36522743644416	4.03413858723496	209	209	0.735410015972602	0.965309792643062	PWY_7312	Overweight	2.81238787089922	8.10321806643844	390	142	0.728939353174024	0.956855105882326																									PWY_6595	Obese
PWY_5030	Obese	-2.06039480491857	16.6094516082508	240	240	0.901387294670463	0.997168113796918	PWY_821	Overweight	1.06530374244963	3.1075936925212	209	96	0.732111302169749	0.965309792643062	PWY0_1586	Overweight	7.19015829305165	20.9450089569458	390	390	0.731778449891916	0.956855105882326																									PWY_6606	Obese
PWY_5097	Obese	1.55552285346234	14.26629630876	240	240	0.913272495393194	0.997168113796918	PWY0_1298	Obese	-1.53868732566963	4.64827703535442	209	204	0.740980620107273	0.965309792643062	REDCITCYC	Obese	-0.360841166351265	1.05245847868348	390	169	0.732102847665839	0.956855105882326																									PWY_6609	Obese
PWY_5100	Overweight	-0.661578506903707	11.1225621346794	240	240	0.952622216482724	0.997168113796918	PWY0_845	Overweight	-5.61468222885174	16.4439388801153	209	209	0.733135223637998	0.965309792643062	P105_PWY	Overweight	0.897120808924012	2.64586438466253	390	229	0.734951431324611	0.959130083994982																									PWY_6612	Overweight
PWY_5103	Overweight	1.51288799028003	17.6702979954176	240	240	0.93184690711986	0.997168113796918	PWY1ZNC_1	Obese	-1.37556162369758	4.07631351220971	209	193	0.736137028383191	0.965309792643062	PEPTIDOGLYCANSYN_PWY	Overweight	5.86356858617984	17.4097620026722	390	390	0.736657417965751	0.960391222116995																									PWY_6628	Obese
PWY_5121	Obese	-5.41514658689073	15.6451831652463	240	240	0.729575692238301	0.997168113796918	P108_PWY	Overweight	0.735417149068969	2.29566524197198	209	82	0.749044027532096	0.966906908103651	PWY_5656	Overweight	0.340116516054234	1.03076019990505	390	105	0.741804626215252	0.964680327631953																									PWY_6703	Overweight
PWY_5130	Overweight	-1.0640031814986	5.77503053739027	240	228	0.853990296809949	0.997168113796918	PWY66_389	Obese	0.603202628989368	1.88118189603401	209	68	0.748816586579182	0.966906908103651	PWY_5103	Overweight	6.15652865240668	18.9736240907067	390	390	0.745948606182955	0.965235939340874																									PWY_6703	Obese
PWY_5136	Obese	0.929920352545917	3.0545545591043	240	229	0.761077393586401	0.997168113796918	PWY_5656	Obese	-0.534035307233928	1.67575319276103	209	58	0.750305681732337	0.9673681616527	PWY_7356	Overweight	1.08960165737957	3.34971110993787	390	390	0.745341077508788	0.965235939340874																									PWY_6953	Obese
PWY_5154	Obese	0.844148682462124	11.8050826875057	240	240	0.943057879143638	0.997168113796918	FOLSYN_PWY	Overweight	1.02111221038957	3.23664421443773	209	140	0.752729210374345	0.96837216321638	PWY0_862	Obese	4.80840345794653	14.7208198690495	390	386	0.744315777819973	0.965235939340874																									PWY_6961	Overweight
PWY_5188	Overweight	-0.797191073902947	9.45751581327849	240	240	0.932899712582044	0.997168113796918	GALACTITOLCAT_PWY	Overweight	-0.49165310649671	1.58292753525738	209	124	0.75643678055696	0.971111433488383	PWY_7977	Overweight	5.22773270602911	16.2140252117381	390	390	0.747504291544397	0.966767253556175																									PWY_702	Obese
PWY_5189	Obese	0.42640254459456	1.02522293461588	240	118	0.677872563501291	0.997168113796918	PWY_5675	Obese	-1.05278743873341	3.42478104286991	209	77	0.758863144896233	0.971739462132849	PWY_5097	Overweight	4.45520060621833	13.9306604425091	390	390	0.749477229548944	0.967942427232444																									PWY_7184	Obese
PWY_5265	Overweight	0.67903238485636	1.76366481473825	240	37	0.700593732854152	0.997168113796918	PWY_7316	Overweight	1.72448796337978	5.58537211232941	209	136	0.757839043352158	0.971739462132849	PWY_5971	Obese	-3.13655996497569	9.85703783944573	390	179	0.750694175856099	0.968928572642585																									PWY_7196	Overweight
PWY_5345	Overweight	-0.845632473800422	6.68803075383785	240	197	0.899497312384378	0.997168113796918	PWY_7196	Overweight	-0.363715371700435	1.20034728271559	209	47	0.762204780207556	0.971897716352422	PWY_5188	Obese	2.67259179908126	8.49827709111899	390	390	0.75351193378294	0.969227583969438																									PWY_7198	Overweight
PWY_5345	Obese	-0.458587008980742	6.80861148367267	240	197	0.946359993291822	0.997168113796918	PWY_5030	Overweight	-5.64235409231715	18.9939992840644	209	209	0.766735418302297	0.973362353498162	PWY_5971	Overweight	3.03565937917511	9.64121723301949	390	179	0.753226614647945	0.969227583969438																									PWY_7200	Overweight
PWY_5347	Overweight	0.710995449336945	2.60012747273897	240	153	0.784762060354099	0.997168113796918	PWY_5913	Overweight	1.15655810192482	3.88943274035114	209	200	0.766507311224118	0.973362353498162	PWY_6143	Overweight	-1.03436173810136	3.31744941829064	390	209	0.755553765345769	0.97041203195003																									PWY_7200	Obese
PWY_5347	Obese	-0.0741591941535488	2.64700603533328	240	153	0.977674131338418	0.997168113796918	PWY_922	Overweight	-0.0727454341834114	0.244664036081203	209	21	0.766531100998145	0.973362353498162	PWY_7237	Overweight	-6.54514902881933	20.9817029377137	390	357	0.755438976130508	0.97041203195003																									PWY_7210	Overweight
PWY_5367	Obese	0.269607874121891	0.857447801819455	240	110	0.753486641086781	0.997168113796918	PWY66_429	Overweight	-5.96537688690693	20.0922123944559	209	209	0.766857293599984	0.973362353498162	ARGSYN_PWY	Overweight	-5.10047280207147	16.3968816737518	390	390	0.756108271059966	0.970644181879749																									PWY_7211	Obese
PWY_5384	Overweight	0.619440512740446	8.42079816033185	240	240	0.941425521685807	0.997168113796918	PWY_7199	Overweight	4.33128996136737	14.7363643384803	209	209	0.769131202026316	0.974811528377809	PANTOSYN_PWY	Overweight	3.37842435281688	10.9166153552728	390	390	0.75731391744808	0.970705099192055																									PWY_7220	Overweight
PWY_5392	Overweight	-0.0545338416724873	0.292063800510583	240	50	0.852050008153326	0.997168113796918	PWY_5004	Obese	-0.226812776570803	0.782147887182235	209	58	0.772132684164934	0.97521629485167	PWY_7942	Obese	0.569407212234819	1.84255236716534	390	97	0.757650841764458	0.970705099192055																									PWY_7222	Overweight
PWY_5656	Obese	0.327824751847988	0.758291317724514	240	64	0.665924508260977	0.997168113796918	PWY_5189	Obese	-0.436156917023229	1.53411212503252	209	100	0.776476207080114	0.97521629485167	PWY_3841	Obese	4.04873662290688	13.1457962688167	390	390	0.758444283578125	0.971242507126425																									PWY_7234	Obese
PWY_5676	Overweight	0.810964505349998	4.36511307523994	240	239	0.852782934560016	0.997168113796918	PWY_6124	Obese	5.27089741664224	18.4453893806811	209	209	0.775366089931674	0.97521629485167	PYRIDNUCSAL_PWY	Overweight	0.748344026723605	2.49760437634893	390	288	0.764805327981127	0.974661724965535																									PWY_7237	Overweight
PWY_5677	Overweight	0.136155669177245	0.447502628896533	240	76	0.761214798628156	0.997168113796918	PWY_6163	Obese	4.49769899737335	15.4559329998261	209	209	0.771357912329841	0.97521629485167	GLYCOLYSIS_E_D	Obese	1.65691707576587	5.56846269708625	390	390	0.766383130109511	0.975019969450472																									PWY_7242	Overweight
PWY_5686	Overweight	2.23543018582427	17.1230514641182	240	240	0.896247734162867	0.997168113796918	PWY_6703	Overweight	5.96661861471438	21.11784176426	209	209	0.777828219687719	0.97521629485167	FERMENTATION_PWY	Overweight	-1.71296037971381	5.92588906510635	390	389	0.772861503213679	0.975482169257308																									PWY_7254	Overweight
PWY_5686	Obese	7.49397014756918	17.4317686513647	240	240	0.667679455260096	0.997168113796918	PWY0_1297	Overweight	1.52250925114636	5.35380309042462	209	203	0.776420157824802	0.97521629485167	LACTOSECAT_PWY	Overweight	1.01999142564514	3.53721382072098	390	384	0.773399224682633	0.975482169257308																									PWY_7282	Obese
PWY_5690	Obese	-0.507941158170869	1.57720217930713	240	215	0.747713632416311	0.997168113796918	BIOTIN_BIOSYNTHESIS_PWY	Obese	4.05306951268367	14.4552869499292	209	207	0.77947659702662	0.976424854568263	PWY_5345	Overweight	-2.12413574085423	7.25933543071128	390	317	0.770155525110579	0.975482169257308																									PWY_7316	Overweight
PWY_5695	Overweight	-5.92732499871146	16.0837916376437	240	240	0.712827743508588	0.997168113796918	PENTOSE_P_PWY	Overweight	2.74881121100555	10.42210247033	209	209	0.792251009123455	0.980069136286343	PWY_5676	Overweight	-0.944288348361757	3.24979719754985	390	389	0.771712266275005	0.975482169257308																									PWY_7340	Overweight
PWY_5747	Obese	0.0528393877200608	0.133328935502921	240	26	0.692254731276361	0.997168113796918	PWY_5850	Overweight	-0.88962517907443	3.30269599893312	209	62	0.787933461423814	0.980069136286343	PWY_6507	Overweight	-1.30835798579369	4.50208178185354	390	390	0.771679134813416	0.975482169257308																									PWY_7434	Overweight
PWY_5837	Overweight	0.814497595051899	1.73988063428163	240	176	0.640143812840028	0.997168113796918	PWY_5896	Overweight	-0.88962517907443	3.30269599893312	209	62	0.787933461423814	0.980069136286343	PWY_6823	Overweight	-2.72102295226939	9.28449443322639	390	390	0.769801201193795	0.975482169257308																									PWY_7456	Obese
PWY_5837	Obese	0.381248452269817	1.77124952064429	240	176	0.829773981917265	0.997168113796918	PWY0_1338	Obese	-0.457104608854766	1.73194800756477	209	24	0.792114895628875	0.980069136286343	PWY_5392	Overweight	0.0710362476645756	0.253739712457401	390	72	0.779828308248906	0.97771709622851																									PWY_7858	Obese
PWY_5838	Overweight	1.70130097355254	4.82767771636042	240	175	0.72486539782077	0.997168113796918	PWY0_301	Obese	-0.762692020362586	2.88374666612723	209	90	0.791688325742029	0.980069136286343	PWY0_1337	Obese	-0.232461334831829	0.838257606797295	390	51	0.781853042112358	0.977878177546844																									PWY_8073	Obese
PWY_5838	Obese	1.04668124372961	4.91471752282542	240	175	0.831545029840302	0.997168113796918	RIBOSYN2_PWY	Obese	3.45734347052956	12.9134037492969	209	209	0.789186432155366	0.980069136286343	PPGPPMET_PWY	Obese	0.657462110108097	2.4247010976829	390	371	0.786581560107214	0.979849217425771																									PWY_821	Obese
PWY_5840	Overweight	1.26437837024753	3.29935191232298	240	175	0.701919920264527	0.997168113796918	SO4ASSIM_PWY	Overweight	1.75735510139093	6.52877694785745	209	165	0.788081509811807	0.980069136286343	PWY_2942	Overweight	3.79350349889034	14.0648856248627	390	390	0.787685469378253	0.979955001134696																									PWY0_1415	Obese
PWY_5840	Obese	1.56828408074867	3.35883702478924	240	175	0.641016071918067	0.997168113796918	TCA_GLYOX_BYPASS	Overweight	0.728383483962363	2.75187034920889	209	50	0.791528959261788	0.980069136286343	PWY_5130	Overweight	1.62284445369763	6.093620170617	390	376	0.790295316942241	0.979955001134696																									PWY0_845	Overweight
PWY_5845	Overweight	0.521060614667242	3.26959460339206	240	152	0.873524510213293	0.997168113796918	PWY0_166	Obese	-1.00509004596332	3.83139297418353	209	79	0.793342399643888	0.980480104440269	PWY_6471	Obese	-0.482963489201307	1.79748153542915	390	46	0.788473354301441	0.979955001134696																									PWY0_845	Obese
PWY_5845	Obese	0.773321355951119	3.32854321144305	240	152	0.816493626816748	0.997168113796918	GLYCOCAT_PWY	Obese	-3.32496653016024	12.8212710446749	209	208	0.79565122769979	0.981261163023311	PWY_8004	Obese	1.48849741222104	5.55423660612983	390	390	0.789008073024539	0.979955001134696																									PWY66_391	Obese
PWY_5850	Obese	-0.857429315549148	2.07451648124821	240	69	0.679771047592986	0.997168113796918	FOLSYN_PWY	Obese	-0.686162604810972	3.32041428576999	209	140	0.836497961399292	0.982559338294276	PWY_6285	Overweight	0.708039965280161	2.70381762463634	390	75	0.793720299156119	0.981567436623067																									PWY66_399	Overweight
PWY_5855	Obese	0.043391003783145	0.238404576732572	240	30	0.855742812660374	0.997168113796918	P124_PWY	Overweight	-0.839455699302454	3.65212306459987	209	156	0.818444796441951	0.982559338294276	PWY_7383	Overweight	-2.83196841537801	10.8387509207365	390	386	0.794170628358897	0.98165688807618																									PYRIDNUCSYN_PWY	Overweight
PWY_5860	Obese	-0.599020257646426	1.45635826148791	240	69	0.681235699278896	0.997168113796918	PRPP_PWY	Overweight	-0.840048865676363	4.11226647157012	209	40	0.83834759462367	0.982559338294276	HISDEG_PWY	Obese	-4.18332839873	16.1609135387811	390	390	0.796039879411994	0.98271802571972																									PYRIDOXSYN_PWY	Obese
PWY_5861	Overweight	1.34021699029988	3.49940100247066	240	175	0.702094306246531	0.997168113796918	PWY_5188	Overweight	2.34615828477617	9.89806023503649	209	208	0.812879425335106	0.982559338294276	PHOSLIPSYN_PWY	Obese	-3.05470798725095	11.8082277115446	390	390	0.79616431502283	0.98271802571972																									THISYNARA_PWY	Obese
PWY_5861	Obese	0.768388393462281	3.56249286648765	240	175	0.829426911864867	0.997168113796918	PWY_5367	Obese	-0.275631771026118	1.29986697660072	209	99	0.832291385830245	0.982559338294276	PWY_6953	Overweight	0.77664709983138	3.03248638425839	390	107	0.798155906509317	0.983773559185902																									THRESYN_PWY	Overweight
PWY_5862	Overweight	0.469499953072533	2.30478897845556	240	152	0.838767987147323	0.997168113796918	PWY_5392	Obese	0.075224244807399	0.324600563496454	209	34	0.816978594759046	0.982559338294276	BRANCHED_CHAIN_AA_SYN_PWY	Overweight	4.51370774671256	17.771203338792	390	390	0.799790007969496	0.984056769773672																									PWY_5030	Obese
PWY_5862	Obese	0.559994064913432	2.34634278515388	240	152	0.811582184903672	0.997168113796918	PWY_5656	Overweight	-0.343791869639204	1.63347594889587	209	58	0.833522278295296	0.982559338294276	COA_PWY_1	Overweight	-2.97615690403361	11.8190286848418	390	390	0.801471568869042	0.984589245200048																									PWY_6607	Obese
PWY_5896	Obese	-0.857429315549148	2.07451648124821	240	69	0.679771047592986	0.997168113796918	PWY_5840	Overweight	0.970267483617488	4.27485513689723	209	128	0.820682968700231	0.982559338294276	P164_PWY	Obese	0.774527408343335	3.08788622175694	390	379	0.802230269865774	0.984589797184033																									PWY_7184	Overweight
PWY_5897	Overweight	1.74235581191115	4.4024774978745	240	176	0.69265352437979	0.997168113796918	PWY_5845	Overweight	-0.895101823660066	4.26691796661815	209	116	0.834059512319361	0.982559338294276	SALVADEHYPOX_PWY	Obese	-1.12945086347332	4.51943173946416	390	390	0.802938860222007	0.98499396315378																									PWY_7237	Obese
PWY_5897	Obese	0.974671652398743	4.48185122824655	240	176	0.828039442438928	0.997168113796918	PWY_5860	Overweight	-0.596193486173554	2.44053479008231	209	62	0.807263272049293	0.982559338294276	PWY_6317	Overweight	-3.40874043860499	13.6984223714697	390	390	0.803763720707084	0.985477468948278																									PWY0_1338	Overweight
PWY_5898	Overweight	1.74235581191115	4.4024774978745	240	176	0.69265352437979	0.997168113796918	PWY_5910	Overweight	-0.0713859801844384	0.337518864069651	209	21	0.832715177545928	0.982559338294276	PYRIDNUCSAL_PWY	Obese	-0.626957818346017	2.55351375771525	390	288	0.806324674443776	0.985477468948278																									PWY_5136	Overweight
PWY_5898	Obese	0.974671652398743	4.48185122824655	240	176	0.828039442438928	0.997168113796918	PWY_5971	Overweight	-2.76857816118945	11.3122290374327	209	99	0.806912198943458	0.982559338294276	HISDEG_PWY	Overweight	-3.7782807760473	15.8070690859999	390	390	0.811355333141099	0.985796814832413																									ALLANTOINDEG_PWY	Overweight
PWY_5899	Overweight	1.74235581191115	4.4024774978745	240	176	0.69265352437979	0.997168113796918	PWY_5981	Obese	-1.2212004771717	4.81535841683448	209	179	0.800066316015077	0.982559338294276	ILEUSYN_PWY	Overweight	4.32144890273978	17.808166542899	390	390	0.808536865350146	0.985796814832413																									AST_PWY	Overweight
PWY_5899	Obese	0.974671652398743	4.48185122824655	240	176	0.828039442438928	0.997168113796918	PWY_6471	Obese	-0.443408387787578	1.84987616980728	209	24	0.810816223413881	0.982559338294276	PWY_7208	Obese	2.517363280293	10.4449163972729	390	390	0.809816141198482	0.985796814832413																									DAPLYSINESYN_PWY	Obese
PWY_5913	Obese	-0.234635901275671	2.55082776545639	240	230	0.926792786898526	0.997168113796918	PWY_6507	Obese	1.10485609234344	5.31839754875122	209	209	0.835645889122622	0.982559338294276	PWY_6270	Overweight	-3.10738607322532	13.3389922130176	390	389	0.816058062046317	0.986180915371934																									GLYCOLYSIS_TCA_GLYOX_BYPASS	Overweight
PWY_5918	Obese	0.69761654322464	1.55796143772321	240	122	0.654748162401576	0.997168113796918	PWY_6519	Obese	3.69767027425623	14.9091331570219	209	207	0.80438339753933	0.982559338294276	AST_PWY	Obese	-0.152533992355114	1.20027955644564	390	60	0.899015748803351	0.98633019437699																									PWY_2941	Overweight
PWY_5920	Obese	0.27933733356432	0.725635626802882	240	60	0.700635739734236	0.997168113796918	PWY_6527	Overweight	-3.99907951306394	17.9972466815714	209	209	0.824385610384017	0.982559338294276	CENTFERM_PWY	Overweight	-0.266180747938306	2.06316984117197	390	386	0.897487900851302	0.98633019437699																									PWY_2942	Obese
PWY_5941	Overweight	-6.4995251424217	17.1723557195077	240	240	0.705426805526219	0.997168113796918	PWY_6572	Obese	0.708858486487433	3.44798492708096	209	158	0.837327443807709	0.982559338294276	CITRULBIO_PWY	Obese	-2.45710181731236	16.3723932009863	390	390	0.88087091222948	0.98633019437699																									PWY_5695	Overweight
PWY_5973	Obese	-7.98018098681175	17.5863037625469	240	240	0.650431902228657	0.997168113796918	PWY_6595	Obese	0.391407672030086	1.55751279842189	209	177	0.801843115814875	0.982559338294276	COA_PWY	Overweight	-2.52699739327398	11.8059230955615	390	390	0.830751671323089	0.98633019437699																									PWY_5845	Overweight
PWY_5981	Obese	-0.944216663350666	3.00930449713054	240	198	0.753990959813039	0.997168113796918	PWY_6608	Obese	-2.13368016599644	8.365493096635	209	209	0.798946268351889	0.982559338294276	COLANSYN_PWY	Overweight	-0.999186740148664	6.44233507734786	390	390	0.876916732372136	0.98633019437699																									PWY_6435	Obese
PWY_5989	Obese	1.43912957139726	14.4317797203577	240	237	0.920656222333047	0.997168113796918	PWY_6920	Overweight	0.0360739060565877	0.149286794745663	209	25	0.809310475380003	0.982559338294276	FASYN_ELONG_PWY	Obese	3.16916721523787	16.2558801489077	390	385	0.845645536532657	0.98633019437699																									PWY_6527	Obese
PWY_5994	Overweight	-0.232501601367862	0.748137412843346	240	49	0.756261482226444	0.997168113796918	PWY_6992	Overweight	0.700624827968523	3.02786875670755	209	125	0.817251606765884	0.982559338294276	FOLSYN_PWY	Overweight	-0.333619140797545	2.60629460167166	390	271	0.898286224078003	0.98633019437699																									PWY_6608	Obese
PWY_5994	Obese	-0.137482702849542	0.761625830970851	240	49	0.856913737648902	0.997168113796918	PWY_7111	Overweight	-2.99236302824475	13.8778958710341	209	209	0.829507556158718	0.982559338294276	GLYCOCAT_PWY	Overweight	-2.33411524124637	11.8802800453261	390	388	0.844461745056732	0.98633019437699																									PWY_6803	Overweight
PWY_6122	Obese	2.09408001364575	16.7068258599991	240	240	0.900364604925194	0.997168113796918	PWY_7117	Overweight	1.45462106199824	6.06312666638014	209	199	0.8106486604269	0.982559338294276	GLYOXYLATE_BYPASS	Obese	-0.445381273547585	2.11486819561985	390	185	0.833438683952331	0.98633019437699																									PWY_7210	Obese
PWY_6123	Obese	-4.63228928549841	14.6896931256004	240	240	0.752794957672511	0.997168113796918	PWY_7209	Overweight	0.24197358639368	1.17737269687645	209	132	0.837379204718659	0.982559338294276	HCAMHPDEG_PWY	Obese	0.177976200305138	1.21242484769342	390	49	0.883457418043335	0.98633019437699																									PWY_7242	Obese
PWY_6124	Obese	-5.7408750377609	15.1614274484552	240	240	0.705306395639016	0.997168113796918	PWY_7312	Overweight	2.07974506397054	8.34799375481538	209	77	0.803520231218796	0.982559338294276	HEXITOLDEGSUPER_PWY	Obese	-0.518142776571321	2.5111957398362	390	234	0.836761369972746	0.98633019437699																									PWY_8004	Overweight
PWY_6125	Obese	-4.66261112142815	17.1944123046554	240	240	0.786509907151671	0.997168113796918	PWY_7456	Obese	-1.71447031616452	7.67232775254498	209	209	0.823409031089535	0.982559338294276	HISTSYN_PWY	Overweight	-2.4003917295232	14.0703810431277	390	390	0.86472865543681	0.98633019437699																									PWY_801	Obese
PWY_6126	Obese	-4.97070846398058	18.2390005213031	240	240	0.785464169184478	0.997168113796918	PWY_7560	Obese	-3.49685723310607	14.2870893672314	209	209	0.806901069018917	0.982559338294276	METH_ACETATE_PWY	Overweight	0.683902456858115	3.09273029070429	390	383	0.825237341031027	0.98633019437699																									PWY0_1479	Obese
PWY_6147	Overweight	9.66364751943272	21.3316308322098	240	240	0.650973100676028	0.997168113796918	PWY_7858	Obese	-0.596826420916623	2.88719030939809	209	66	0.836446791706265	0.982559338294276	NAD_BIOSYNTHESIS_II	Overweight	0.148182448818052	1.16677497990878	390	149	0.899079228225432	0.98633019437699																									PYRIDNUCSYN_PWY	Obese
PWY_6151	Obese	-8.10201417602079	17.1528497493679	240	240	0.637142424807132	0.997168113796918	PWY0_1298	Overweight	1.01685274468641	4.53100657892597	209	204	0.822663557315585	0.982559338294276	P122_PWY	Overweight	-0.14048533264121	0.60948661177312	390	113	0.817963846425908	0.98633019437699																									PWY0_166	Obese
PWY_621	Overweight	-2.07931109775166	10.2980015956583	240	240	0.840167178617521	0.997168113796918	PWY0_1477	Overweight	-1.6309238462641	7.49572996684499	209	207	0.827982406419446	0.982559338294276	P122_PWY	Obese	0.122288774296306	0.623130093398143	390	113	0.844634086783804	0.98633019437699																									DAPLYSINESYN_PWY	Overweight
PWY_622	Overweight	-1.1741821280228	3.07124036289005	240	117	0.702590002884001	0.997168113796918	PWY0_862	Obese	3.70492498242638	16.4969878379795	209	207	0.822538494085527	0.982559338294276	P221_PWY	Obese	0.0514100022320655	0.426531452134389	390	41	0.904128079587461	0.98633019437699																									PWY_821	Overweight
PWY_6270	Overweight	-2.84980868805011	14.0790421053726	240	240	0.839776061135549	0.997168113796918	TCA	Overweight	-0.748383481164452	3.64481584181477	209	80	0.837528802701197	0.982559338294276	PWY_1042	Obese	3.93370711436712	17.6040697172434	390	390	0.823432470751498	0.98633019437699																									PWY0_1277	Overweight
PWY_6270	Obese	-4.49316761674023	14.3328778359375	240	240	0.754202583707819	0.997168113796918	THISYNARA_PWY	Obese	-2.63201184294575	12.3234462036214	209	209	0.831098485648605	0.982559338294276	PWY_4041	Obese	-0.752594925480324	6.60327090092788	390	388	0.909384786736602	0.98633019437699																									PWY66_399	Obese
PWY_6277	Obese	2.09408001364575	16.7068258599991	240	240	0.900364604925194	0.997168113796918	TRNA_CHARGING_PWY	Obese	4.02848726000617	17.1582000132227	209	209	0.814620740381932	0.982559338294276	PWY_5104	Obese	-0.274551058585015	1.73548224300945	390	139	0.874475608019744	0.98633019437699																									DTDPRHAMSYN_PWY	Overweight
PWY_6282	Obese	1.55987806174042	14.4960726381129	240	236	0.91440380832312	0.997168113796918	PWY_6121	Overweight	-2.48156032758588	12.2939369739386	209	209	0.840241485258204	0.983836698287372	PWY_5138	Obese	-0.190376547303235	1.44510572508953	390	82	0.895336385798998	0.98633019437699																									FUCCAT_PWY	Overweight
PWY_6284	Obese	0.852967747214595	2.14331079831225	240	109	0.691033262620873	0.997168113796918	FASYN_ELONG_PWY	Obese	3.51075086183099	18.1474776848051	209	207	0.846801658649075	0.983837088062169	PWY_5154	Overweight	1.80950389931462	10.7726639480866	390	390	0.866791960842276	0.98633019437699																									GALACTARDEG_PWY	Overweight
PWY_6292	Overweight	-1.49709384228292	5.59183675001037	240	240	0.789154700696562	0.997168113796918	PWY_5005	Obese	0.724621982645686	3.87007907916498	209	190	0.851668497447546	0.983837088062169	PWY_5188	Overweight	1.89078216792952	8.31220665644501	390	390	0.820313197997175	0.98633019437699																									GLUCARGALACTSUPER_PWY	Overweight
PWY_6305	Overweight	-2.26080952464321	9.57961819035671	240	240	0.813646724661689	0.997168113796918	PWY_5838	Overweight	-1.09482249975117	5.71950625531733	209	134	0.848395440397831	0.983837088062169	PWY_561	Obese	-0.446486162301143	2.33129209470033	390	115	0.848332683984046	0.98633019437699																									GLYCOCAT_PWY	Overweight
PWY_6317	Obese	-6.83259829137888	15.3503354237404	240	240	0.656669594343758	0.997168113796918	PWY_5855	Obese	-0.182873617653198	0.952867000141083	209	23	0.848004064132086	0.983837088062169	PWY_5667	Obese	-1.67003340191409	11.2261037003179	390	390	0.881905031133749	0.98633019437699																									GLYCOLYSIS_E_D	Overweight
PWY_6353	Overweight	1.98267967970442	5.31201623238574	240	240	0.7093196170996	0.997168113796918	PWY_5862	Overweight	-0.597374192054446	3.12073458323206	209	116	0.848393906743538	0.983837088062169	PWY_5690	Obese	0.168815745439368	1.09396355156853	390	355	0.877531809985421	0.98633019437699																									HCAMHPDEG_PWY	Overweight
PWY_6385	Overweight	-7.22865768428773	17.0679290288688	240	240	0.672320217024359	0.997168113796918	PWY_6606	Overweight	-0.630671859205732	3.27876014523161	209	208	0.847666642820303	0.983837088062169	PWY_5838	Overweight	-0.936627030775736	5.02960171305994	390	265	0.852477364464552	0.98633019437699																									HISDEG_PWY	Obese
PWY_6385	Obese	2.71277686555589	17.3756523954052	240	240	0.876074962846654	0.997168113796918	PWY_7345	Obese	1.46920345947339	7.63195314041947	209	209	0.847544497207115	0.983837088062169	PWY_5840	Overweight	0.593741974463178	3.54294578662811	390	260	0.867096414392097	0.98633019437699																									HOMOSER_METSYN_PWY	Overweight
PWY_6386	Obese	-1.84721448005325	18.1595838720076	240	240	0.919068978149421	0.997168113796918	PWY1ZNC_1	Overweight	0.749430753924217	3.97347300969956	209	193	0.850594820452802	0.983837088062169	PWY_5845	Overweight	-0.778974415478114	3.5058083211827	390	230	0.824410928106678	0.98633019437699																									ILEUSYN_PWY	Obese
PWY_6435	Overweight	0.0733838262911723	0.169760513931914	240	37	0.665954834660457	0.997168113796918	PWY3O_4107	Overweight	-0.63603044632861	3.39174992101186	209	157	0.851444731921699	0.983837088062169	PWY_5861	Overweight	-0.572534781876186	3.7902402907399	390	265	0.880099617302689	0.98633019437699																									MET_SAM_PWY	Overweight
PWY_6470	Overweight	0.654154200406216	6.83433826156222	240	233	0.92383186053706	0.997168113796918	PWY4LZ_257	Obese	-0.555625570397124	2.9411706751269	209	179	0.850356422359947	0.983837088062169	PWY_5862	Overweight	-0.478477916157438	2.52622477530256	390	230	0.849986990187519	0.98633019437699																									METSYN_PWY	Overweight
PWY_6470	Obese	-1.50915489580946	6.95755681809238	240	233	0.828476892196898	0.997168113796918	SALVADEHYPOX_PWY	Overweight	-1.26740241996295	6.3181597137324	209	209	0.841221881929218	0.983837088062169	PWY_5897	Overweight	-0.688653593382769	4.66222299942866	390	266	0.882735720270783	0.98633019437699																									P221_PWY	Obese
PWY_6471	Obese	-0.48464624900796	1.73900094477551	240	25	0.780738048406221	0.997168113796918	HEME_BIOSYNTHESIS_II_1	Obese	-0.395357211867062	2.19916617902822	209	98	0.857514180266694	0.98398895052371	PWY_5898	Overweight	-0.688653593382769	4.66222299942866	390	266	0.882735720270783	0.98633019437699																									PENTOSE_P_PWY	Overweight
PWY_6507	Overweight	-0.606934793293999	4.79240570587996	240	240	0.89933489032874	0.997168113796918	PWY_4041	Overweight	1.32717029361226	7.22961762261213	209	207	0.854537380124346	0.98398895052371	PWY_5899	Overweight	-0.688653593382769	4.66222299942866	390	266	0.882735720270783	0.98633019437699																									PWY_4041	Obese
PWY_6519	Obese	2.67783723908027	13.8796857571958	240	236	0.847186940884455	0.997168113796918	PWY_6305	Overweight	1.75814526847905	9.75725813973087	209	209	0.857190784122116	0.98398895052371	PWY_5918	Obese	-0.284065754617339	1.74451461815647	390	196	0.870830037441404	0.98633019437699																									PWY_5121	Obese
PWY_6531	Overweight	0.388619513433527	2.78507642112845	240	227	0.889151678446899	0.997168113796918	PWY_6612	Obese	-0.430281806374109	2.35140942978812	209	140	0.854995879905129	0.98398895052371	PWY_5920	Overweight	0.120817665324395	0.644775977899955	390	90	0.851571988804767	0.98633019437699																									PWY_5154	Obese
PWY_6531	Obese	1.11403049797066	2.83528948979783	240	227	0.694755216019196	0.997168113796918	PWY_7688	Overweight	-0.912104495769777	5.0538973402035	209	123	0.856965778570832	0.98398895052371	PWY_5973	Overweight	-1.95545227130448	16.5412421962681	390	390	0.906026270185734	0.98633019437699																									PWY_5347	Overweight
PWY_6545	Overweight	0.934552882324014	5.8955978496158	240	200	0.874192190316863	0.997168113796918	CITRULBIO_PWY	Obese	3.09957465776731	17.6764501568417	209	209	0.860985238511032	0.984601755164225	PWY_5981	Obese	-0.763891527237791	3.58555633563662	390	330	0.831528859622115	0.98633019437699																									PWY_5367	Obese
PWY_6545	Obese	-2.23151669687599	6.00189154318342	240	200	0.710391567428338	0.997168113796918	OANTIGEN_PWY	Overweight	-2.74448884488303	15.568070433077	209	209	0.860248450995029	0.984601755164225	PWY_5989	Obese	2.44814554297324	14.550791643667	390	386	0.866574789423865	0.98633019437699																									PWY_5686	Obese
PWY_6549	Obese	-0.86238032323836	2.64196107419485	240	237	0.744413844005442	0.997168113796918	PWY_7664	Obese	3.0779398458532	17.4123912572465	209	207	0.859873768197442	0.984601755164225	PWY_6124	Obese	-1.86724651054255	15.2959806248355	390	390	0.902974839972457	0.98633019437699																									PWY_5695	Obese
PWY_6572	Obese	0.132534877911188	3.12185356009624	240	182	0.966174674000368	0.997168113796918	BIOTIN_BIOSYNTHESIS_PWY	Overweight	-2.36835931325752	14.0905973917276	209	207	0.866692999264017	0.987579908237447	PWY_6151	Obese	3.0144970206083	17.384017800915	390	390	0.862524836772831	0.98633019437699																									PWY_5747	Overweight
PWY_6588	Overweight	0.618760304208215	1.6789100740121	240	195	0.71281213510364	0.997168113796918	CALVIN_PWY	Overweight	-2.2642253232143	13.3044941689048	209	209	0.865040186955845	0.987579908237447	PWY_6163	Obese	2.51300389342554	13.3959855475929	390	390	0.851404060185488	0.98633019437699																									PWY_5855	Overweight
PWY_6588	Obese	0.665187552647866	1.70917970187457	240	195	0.69750882440376	0.997168113796918	FERMENTATION_PWY	Overweight	-1.18466921119833	7.01477605736257	209	209	0.866063637798159	0.987579908237447	PWY_6282	Obese	3.10346738909819	14.6871135800858	390	385	0.832885337567447	0.98633019437699																									PWY_5862	Overweight
PWY_6590	Overweight	0.927627961163001	2.79333642610631	240	238	0.74013483960892	0.997168113796918	ORNDEG_PWY	Obese	-0.394044894509467	2.36045223199539	209	108	0.867592357850886	0.987579908237447	PWY_6284	Obese	-0.483561217177976	2.26816574516856	390	179	0.831413619693827	0.98633019437699																									PWY_5913	Overweight
PWY_6595	Overweight	-0.603435537519805	1.61456588650242	240	204	0.70894772020642	0.997168113796918	PWY_1861	Overweight	-0.680009649434086	4.23833022328922	209	189	0.872697499247213	0.987579908237447	PWY_6305	Obese	-1.59974557241266	9.17121078786943	390	390	0.861720454372171	0.98633019437699																									PWY_6293	Overweight
PWY_6607	Overweight	-0.234154928520819	1.77600459085853	240	204	0.895226306010957	0.997168113796918	PWY_5189	Overweight	0.233613216577058	1.49540831548188	209	100	0.876020120185197	0.987579908237447	PWY_6386	Overweight	2.81071272148613	17.0838626314344	390	390	0.869500898817399	0.98633019437699																									PWY_6527	Overweight
PWY_6609	Overweight	4.73828164889626	18.861343278034	240	240	0.801876989822906	0.997168113796918	PWY_5861	Overweight	-0.703348595023334	4.39355172371427	209	134	0.872977747515427	0.987579908237447	PWY_6387	Overweight	3.91620398985174	17.2551821599058	390	390	0.820711019417119	0.98633019437699																									PWY_6531	Overweight
PWY_6609	Obese	1.24969129564372	19.2014007062725	240	240	0.948165690993086	0.997168113796918	PWY_5897	Overweight	-0.869938730515079	5.34986208210576	209	134	0.870993382364893	0.987579908237447	PWY_6519	Obese	1.63913724436864	13.7210807538902	390	385	0.905041711677102	0.98633019437699																									PWY_6545	Overweight
PWY_6612	Overweight	-0.212975732803507	1.79554171276283	240	174	0.905687760876021	0.997168113796918	PWY_5898	Overweight	-0.869938730515079	5.34986208210576	209	134	0.870993382364893	0.987579908237447	PWY_6590	Overweight	-0.351388705506422	2.53364815716802	390	386	0.889849378659	0.98633019437699																									PWY_6549	Overweight
PWY_6690	Obese	0.206019426095024	1.2867461348542	240	37	0.872939627131559	0.997168113796918	PWY_5899	Overweight	-0.869938730515079	5.34986208210576	209	134	0.870993382364893	0.987579908237447	PWY_6606	Overweight	-0.509831844745656	2.59297960646511	390	389	0.844344244287751	0.98633019437699																									PWY_6595	Overweight
PWY_6703	Obese	2.06688951016339	17.6113987328486	240	240	0.906679233624103	0.997168113796918	PWY_6282	Obese	2.72703449998243	16.5286599251678	209	207	0.869123276753532	0.987579908237447	PWY_6607	Overweight	0.238113068866741	1.572960197484	390	331	0.87984445192637	0.98633019437699																									PWY_6690	Overweight
PWY_6803	Obese	0.149770554205104	1.17214989066015	240	102	0.898442276207994	0.997168113796918	PWY_7323	Obese	-1.41842514467721	8.53546059486623	209	209	0.868186384360494	0.987579908237447	PWY_6607	Obese	-0.330184910930474	1.60817123106	390	331	0.837553911666882	0.98633019437699																									PWY_6803	Obese
PWY_6823	Overweight	2.65947764007368	9.76775389411384	240	240	0.78566433814346	0.997168113796918	PWY_8178	Overweight	-2.4903094686372	15.9508769948192	209	209	0.876096225474053	0.987579908237447	PWY_6608	Obese	1.6368425541586	7.0719529977768	390	390	0.81722095062839	0.98633019437699																									PWY_6902	Overweight
PWY_6823	Obese	-3.84696828016267	9.94385997627012	240	240	0.699220683235025	0.997168113796918	PWY0_42	Obese	-0.174959457925656	1.12279566713983	209	37	0.876331458624728	0.987579908237447	PWY_6612	Overweight	-0.218326452017739	1.83233378332478	390	271	0.905286255763686	0.98633019437699																									PWY_6906	Obese
PWY_6895	Obese	3.78635857438247	7.9710628255334	240	233	0.635240513803255	0.997168113796918	PWY_6270	Overweight	-2.19049366508541	14.1442572405745	209	208	0.877084698011624	0.987580547063655	PWY_6690	Obese	0.177976200305138	1.21242484769342	390	49	0.883457418043335	0.98633019437699																									PWY_6953	Overweight
PWY_6902	Obese	-5.31113950218624	13.5716352027914	240	239	0.695917074904442	0.997168113796918	P125_PWY	Overweight	0.194689469630498	1.31193926284425	209	85	0.882181056291468	0.989437111767634	PWY_6803	Obese	-0.336761514197498	1.683753430225	390	175	0.841698853013306	0.98633019437699																									PWY_7115	Overweight
PWY_6922	Overweight	-0.362311918447462	0.982984107277382	240	145	0.712786159401264	0.997168113796918	PWY0_1479	Overweight	-0.831468793539558	5.58196643790566	209	206	0.881741302777721	0.989437111767634	PWY_6906	Obese	-1.85917007111741	10.6924748902267	390	358	0.862155771640985	0.98633019437699																									PWY_7117	Overweight
PWY_6936	Overweight	0.756343997649521	12.0207920265591	240	240	0.949886598052696	0.997168113796918	SALVADEHYPOX_PWY	Obese	0.977695841612622	6.48168485114079	209	209	0.880257241235146	0.989437111767634	PWY_6922	Overweight	0.144820653305159	1.06581846017276	390	220	0.892068364560655	0.98633019437699																									PWY_7187	Obese
PWY_6953	Overweight	1.35483736599938	2.98707504833551	240	57	0.65057991934077	0.997168113796918	ALLANTOINDEG_PWY	Overweight	0.109463215642497	1.01928348913126	209	182	0.914587597296504	0.990074436555667	PWY_6936	Obese	-1.92031620537617	11.8252303693171	390	390	0.871177764073095	0.98633019437699																									PWY_7209	Overweight
PWY_702	Obese	-1.45262594644007	4.03591644342975	240	240	0.719242572908285	0.997168113796918	ALLANTOINDEG_PWY	Obese	0.106259097665387	1.04566434687628	209	182	0.919163181904951	0.990074436555667	PWY_6961	Obese	0.227633432537007	1.08678567384974	390	133	0.834326797188333	0.98633019437699																									PWY_7282	Overweight
PWY_7115	Overweight	1.08952551220039	2.63459839953049	240	229	0.679602858229378	0.997168113796918	CENTFERM_PWY	Overweight	-0.267568898732392	2.50633011397273	209	205	0.915090757984713	0.990074436555667	PWY_6992	Obese	0.545452883364756	3.10756542143664	390	233	0.860862901246747	0.98633019437699																									PWY_7316	Obese
PWY_7117	Obese	0.693633965468783	4.06365026280807	240	226	0.864619766477932	0.997168113796918	DAPLYSINESYN_PWY	Overweight	0.990326228928875	8.23814640739289	209	208	0.904438138925215	0.990074436555667	PWY_7094	Obese	-0.0945172680523373	0.816874575883294	390	72	0.908013136375247	0.98633019437699																									PWY_7323	Overweight
PWY_7184	Overweight	1.23767062212358	6.22386974106698	240	200	0.84255365720627	0.997168113796918	GALACTARDEG_PWY	Overweight	-0.328384141211633	2.94987921644753	209	168	0.911475546503153	0.990074436555667	PWY_7187	Overweight	0.267843822526659	1.40317204567674	390	73	0.848828834175702	0.98633019437699																									PWY_7383	Obese
PWY_7184	Obese	-2.29532121830697	6.33608195769651	240	200	0.717497849780949	0.997168113796918	GLUCARGALACTSUPER_PWY	Overweight	-0.328384141211633	2.94987921644753	209	168	0.911475546503153	0.990074436555667	PWY_7196	Obese	-0.131945514814189	0.873571407594873	390	80	0.88011027739283	0.98633019437699																									PWY_7385	Obese
PWY_7187	Overweight	0.106963932456304	0.882249020845421	240	48	0.903609574405314	0.997168113796918	GLYCOLYSIS_TCA_GLYOX_BYPASS	Obese	-0.285453520390078	2.14169415221712	209	25	0.894105541120817	0.990074436555667	PWY_7198	Overweight	-0.967618129663814	5.57843453592471	390	386	0.862485047089192	0.98633019437699																									PWY_7392	Overweight
PWY_7187	Obese	-0.154043865869034	0.898155381737758	240	48	0.863976524491083	0.997168113796918	GLYOXYLATE_BYPASS	Overweight	0.353244341811098	2.64569332456976	209	102	0.893921715260038	0.990074436555667	PWY_7199	Overweight	2.16999265927766	13.567322980247	390	390	0.873103676065262	0.98633019437699																									PWY_7731	Obese
PWY_7197	Obese	1.69642387113539	8.96574087843942	240	240	0.850098157923269	0.997168113796918	LACTOSECAT_PWY	Overweight	-0.519126016899067	5.02550782549505	209	206	0.917831903388563	0.990074436555667	PWY_7204	Overweight	0.140646540282398	0.828874816550799	390	73	0.865447358263287	0.98633019437699																									PWY_7790	Obese
PWY_7198	Obese	-1.32145573127727	6.97355344152163	240	238	0.849876218771899	0.997168113796918	NONOXIPENT_PWY	Overweight	2.03139672619474	15.6201054323495	209	209	0.896660138004031	0.990074436555667	PWY_7208	Overweight	1.37248712817164	10.2162241443214	390	390	0.893279108387858	0.98633019437699																									PWY_7791	Obese
PWY_7199	Overweight	4.89701112334975	15.1612706903023	240	240	0.7470005087593	0.997168113796918	P161_PWY	Obese	-0.483322765018321	4.20448361564756	209	179	0.908599157267488	0.990074436555667	PWY_7254	Overweight	-0.163699901356996	1.10394591081034	390	140	0.882281099465638	0.98633019437699																									PWY_7883	Overweight
PWY_7199	Obese	2.57951198417979	15.4346182798017	240	240	0.86742239703495	0.997168113796918	PWY_4041	Obese	-0.936561655171362	7.41673290122376	209	207	0.89964222354033	0.990074436555667	PWY_7323	Overweight	-1.56082051456694	7.08214849016515	390	390	0.825816015613849	0.98633019437699																									PWY_7977	Overweight
PWY_7208	Overweight	-0.409862253929307	11.263445346411	240	240	0.971004823022569	0.997168113796918	PWY_5100	Overweight	-1.61552066725989	11.5744178802993	209	209	0.889137659852512	0.990074436555667	PWY_7328	Overweight	0.872173891716674	6.10374764836386	390	390	0.886533913337571	0.98633019437699																									PWY0_1415	Overweight
PWY_7208	Obese	2.46112802160927	11.4665177469895	240	240	0.830246360470469	0.997168113796918	PWY_5918	Overweight	0.213998990166782	2.08902203186139	209	107	0.918512326378564	0.990074436555667	PWY_7345	Overweight	0.917516044878031	6.58870000914793	390	390	0.889401827979929	0.98633019437699																									PWY0_301	Obese
PWY_7209	Obese	-0.105120011590845	0.978598192986814	240	142	0.914552753248634	0.997168113796918	PWY_5989	Obese	1.93798886561621	16.3336672938591	209	207	0.905674201102301	0.990074436555667	PWY_7356	Obese	-0.636375249646278	3.42469507364564	390	390	0.852793220270726	0.98633019437699																									PWY0_42	Overweight
PWY_7210	Overweight	0.777064559475362	6.14517359965517	240	182	0.899488207190875	0.997168113796918	PWY_6282	Overweight	1.92055305587688	16.1116616527257	209	207	0.905236880226902	0.990074436555667	PWY_7383	Obese	-1.73903288886129	11.0813785620477	390	386	0.875471683981304	0.98633019437699																									PYRIDNUCSAL_PWY	Obese
PWY_7210	Obese	-2.31564961276177	6.25596697738939	240	182	0.711620064952566	0.997168113796918	PWY_6284	Overweight	0.351230710788292	2.80791231456797	209	99	0.900583615160237	0.990074436555667	PWY_7434	Overweight	0.199323014471	1.65282115972243	390	110	0.904144357676674	0.98633019437699																									PYRIDOXSYN_PWY	Overweight
PWY_7211	Overweight	-1.19911823385318	4.8078574806698	240	199	0.803273732483346	0.997168113796918	PWY_6386	Overweight	-2.42673852443618	18.8181528898224	209	209	0.897523655100542	0.990074436555667	PWY_7560	Overweight	-3.01762712022322	13.2001798122207	390	390	0.819432596741725	0.98633019437699																									TCA	Overweight
PWY_7220	Overweight	-6.42173124473662	16.0121822906568	240	240	0.688763516961527	0.997168113796918	PWY_6609	Overweight	2.36399435333808	19.1552899156752	209	209	0.901907245450142	0.990074436555667	PWY_7663	Overweight	-1.88357788017463	16.0435830736234	390	390	0.906669521278634	0.98633019437699																									ARG.POLYAMINE_SYN	Obese
PWY_7220	Obese	-3.70826826612899	16.3008712482767	240	240	0.820251050340046	0.997168113796918	PWY_6876	Overweight	0.0525274411894053	0.457721253301402	209	87	0.908753956535257	0.990074436555667	PWY_7664	Obese	3.27597943528838	15.5575129768255	390	385	0.833456688458283	0.98633019437699																									BRANCHED_CHAIN_AA_SYN_PWY	Obese
PWY_7221	Overweight	-3.81554213153379	15.3736689796378	240	240	0.804217231124794	0.997168113796918	PWY_6961	Overweight	-0.189708000815387	1.60348886585711	209	74	0.905943573207771	0.990074436555667	PWY_7731	Overweight	-0.0342805961897266	0.181444287223894	390	83	0.850249300019905	0.98633019437699																									HISTSYN_PWY	Overweight
PWY_7221	Obese	4.1994027572391	15.6508459685055	240	240	0.788701533466	0.997168113796918	PWY_702	Overweight	0.495456204365473	4.67271258997306	209	206	0.915665549431592	0.990074436555667	PWY_7851	Overweight	-2.29336868300553	11.9865048011823	390	390	0.848480943512709	0.98633019437699																									PWY_101	Overweight
PWY_7222	Overweight	-6.42173124473662	16.0121822906568	240	240	0.688763516961527	0.997168113796918	PWY_7220	Overweight	-2.49718577868181	18.740793204809	209	209	0.894133428052414	0.990074436555667	PWY_822	Overweight	-0.0242554358140441	0.208296058298938	390	154	0.90742673841191	0.98633019437699																									PWY_241	Overweight
PWY_7222	Obese	-3.70826826612899	16.3008712482767	240	240	0.820251050340046	0.997168113796918	PWY_7222	Overweight	-2.49718577868181	18.740793204809	209	209	0.894133428052414	0.990074436555667	PWY0_1261	Obese	1.28129688108272	7.06864556233724	390	390	0.856361411954758	0.98633019437699																									PWY_5188	Obese
PWY_7228	Obese	-5.12870427882227	17.5740887793318	240	240	0.770684175842961	0.997168113796918	PWY_7456	Overweight	0.81211678097118	7.47876412228667	209	209	0.913639014350075	0.990074436555667	PWY0_1277	Obese	0.334587643631021	1.54894002130943	390	43	0.829221300495755	0.98633019437699																									PWY_5367	Overweight
PWY_7229	Obese	-5.42358959337826	17.8749098628058	240	240	0.761852093244409	0.997168113796918	PWY_7560	Overweight	-1.93768572555156	13.9266432323763	209	209	0.889486202315283	0.990074436555667	PWY0_1319	Obese	-1.66408939252614	11.2258301172875	390	390	0.882319418024925	0.98633019437699																									PWY_6292	Overweight
PWY_7234	Overweight	1.48550883365766	13.5263379968663	240	238	0.912647735158242	0.997168113796918	PWY_7688	Obese	0.67556379218192	5.18470113346761	209	123	0.896463133730501	0.990074436555667	PWY0_1477	Overweight	0.797651993184095	5.83923182612815	390	388	0.891496213673679	0.98633019437699																									PWY_6607	Overweight
PWY_7237	Overweight	-2.05478836290526	21.51681791349	240	220	0.924005567519804	0.997168113796918	PWY_8131	Overweight	-0.273701469412937	2.44726717080254	209	206	0.911065011083074	0.990074436555667	PWY0_166	Obese	-0.492999305417972	2.77067992470934	390	150	0.858972374334128	0.98633019437699																									PWY_7323	Obese
PWY_7237	Obese	-1.93056314496638	21.9047517767191	240	220	0.929848561573013	0.997168113796918	PWY_822	Overweight	-0.030830980627557	0.280939291528831	209	86	0.912725872441257	0.990074436555667	PWY4LZ_257	Obese	0.405683618989906	2.66112135992313	390	346	0.879002179432938	0.98633019437699																									PWY_801	Overweight
PWY_7242	Overweight	1.3037394303304	5.29645678398674	240	240	0.805789104145832	0.997168113796918	PWY_841	Overweight	1.54972699672597	15.0392143043877	209	209	0.918032022192886	0.990074436555667	PWY66_399	Overweight	-0.977503159249868	7.09292987195854	390	386	0.890539979248294	0.98633019437699																									PWY3O_4107	Overweight
PWY_7254	Overweight	0.221245264183035	1.03901193787666	240	84	0.831568879930504	0.997168113796918	PWY_841	Obese	-1.78202001764431	15.4284557444694	209	209	0.908165353081702	0.990074436555667	PYRIDNUCSYN_PWY	Overweight	-1.51278902645002	11.5237578845382	390	390	0.8957022382625	0.98633019437699																									RIBOSYN2_PWY	Overweight
PWY_7254	Obese	0.457421051120415	1.05774462951453	240	84	0.665830840722053	0.997168113796918	PWY0_862	Overweight	1.66730432645982	16.0807886143231	209	207	0.917526935136318	0.990074436555667	RUMP_PWY	Obese	0.191203631854359	0.907650072219001	390	151	0.833389917018065	0.98633019437699																									PWY_6317	Overweight
PWY_7356	Overweight	1.00171861922788	3.25786017629974	240	240	0.75876565012601	0.997168113796918	PWY66_429	Obese	-2.84748869918846	20.6122343536192	209	209	0.890267199940789	0.990074436555667	SALVADEHYPOX_PWY	Overweight	-0.494966584513443	4.42047843172602	390	390	0.910969582380069	0.98633019437699																									HEME_BIOSYNTHESIS_II_1	Obese
PWY_7356	Obese	0.27104773761535	3.31659722046368	240	240	0.934938654459165	0.997168113796918	PYRIDOXSYN_PWY	Obese	-2.39398369514501	19.3246903371887	209	209	0.901535556481507	0.990074436555667	SULFATE_CYS_PWY	Overweight	-1.10967558888838	6.38427597013967	390	317	0.862204934567673	0.98633019437699																									PWY_822	Obese
PWY_7357	Obese	2.21779120703011	13.5179937784295	240	240	0.869830151933493	0.997168113796918	TRNA_CHARGING_PWY	Overweight	1.94989021022812	16.7253191991626	209	209	0.907309768425202	0.990074436555667	TCA_GLYOX_BYPASS	Obese	-0.334383431222169	2.17043955525589	390	95	0.877731124362447	0.98633019437699																									RUMP_PWY	Overweight
PWY_7434	Overweight	-0.0882362113818474	1.27626610301275	240	64	0.944942869686219	0.997168113796918	PWY_1042	Overweight	1.82078803650221	18.5602370791271	209	209	0.921951907366445	0.991995980084719	TCA	Overweight	0.4015800033875	2.78055958106333	390	151	0.885325334927845	0.98633019437699																									PWY_4041	Overweight
PWY_7560	Overweight	-2.19041437215828	14.0544031452607	240	240	0.876289619803728	0.997168113796918	PWY_7328	Overweight	0.70495014221394	7.24122063476177	209	209	0.92254602994915	0.991995980084719	PWY_6527	Overweight	1.7963802223265	16.5508240262161	390	390	0.913689134849597	0.987864564198336																									PWY_5030	Overweight
PWY_7560	Obese	-3.87047355630602	14.3077946518228	240	240	0.787013137414344	0.997168113796918	PWY_7942	Obese	-0.193070318385274	1.99149851346164	209	47	0.922867340357561	0.991995980084719	PWY_5972	Obese	0.0158487099161923	0.149578425051938	390	40	0.915734069696409	0.98966349521497																									PWY_6285	Overweight
PWY_7664	Obese	1.96160763925088	15.3891562378597	240	236	0.898685244783311	0.997168113796918	GALACTUROCAT_PWY	Obese	0.470310113453686	5.28240729414	209	209	0.929146359994021	0.992700008462373	CITRULBIO_PWY	Overweight	-1.35863027027859	16.0139183846328	390	390	0.932481377270736	0.990415609610935																									HEME_BIOSYNTHESIS_II_1	Overweight
PWY_7688	Overweight	-1.98601321986019	5.1095719192864	240	129	0.697878479485334	0.997168113796918	P105_PWY	Overweight	0.287335191866453	3.47796273066346	209	118	0.934241229241997	0.992700008462373	FAO_PWY	Obese	-0.246002706065771	2.45545531503671	390	85	0.920306785478832	0.990415609610935																									GLUCUROCAT_PWY	Obese
PWY_7731	Overweight	0.0544939881732979	0.274283105715784	240	54	0.842694929373458	0.997168113796918	PWY_5497	Overweight	-0.294112851365969	3.27864708559231	209	183	0.928612802924412	0.992700008462373	GLUCARDEG_PWY	Obese	-0.118720483550641	1.30678068714579	390	298	0.927712019095374	0.990415609610935																									PYRIDNUCSAL_PWY	Overweight
PWY_7761	Overweight	2.6947483123056	9.82894665885669	240	239	0.784210864330548	0.997168113796918	PWY_6163	Overweight	-1.22627344485132	15.0659983415364	209	209	0.93521211960852	0.992700008462373	GLUCONEO_PWY	Obese	0.647168752906885	9.08887929030596	390	390	0.943313213447959	0.990415609610935																									GLUCOSE1PMETAB_PWY	Overweight
PWY_7790	Overweight	2.23543018582427	17.1230514641182	240	240	0.896247734162867	0.997168113796918	PWY_6590	Overweight	-0.281054240145862	3.07602706146956	209	205	0.927292519035892	0.992700008462373	P161_PWY	Obese	0.337134853446906	3.42600131674296	390	346	0.921719185495383	0.990415609610935																									PWY_7858	Overweight
PWY_7790	Obese	7.49397014756918	17.4317686513647	240	240	0.667679455260096	0.997168113796918	PWY_6876	Obese	0.0421745310037453	0.469567888117894	209	87	0.928525448872754	0.992700008462373	P185_PWY	Obese	-0.118709696723461	1.46426486869697	390	382	0.935474418858725	0.990415609610935																									COLANSYN_PWY	Overweight
PWY_7791	Overweight	2.23543018582427	17.1230514641182	240	240	0.896247734162867	0.997168113796918	PWY_6902	Overweight	1.16296882031602	14.1213492026576	209	209	0.934448174107435	0.992700008462373	P461_PWY	Obese	-0.382940674264812	4.08231339458949	390	387	0.925367389714095	0.990415609610935																									PWY_6284	Obese
PWY_7791	Obese	7.49397014756918	17.4317686513647	240	240	0.667679455260096	0.997168113796918	PWY_6953	Overweight	0.292833409773414	3.24312340147619	209	57	0.928146081296754	0.992700008462373	PHOSLIPSYN_PWY	Overweight	0.838939441205235	11.5496856518473	390	390	0.942174407503736	0.990415609610935																									PWY3O_4107	Obese
PWY_7858	Overweight	0.491597611464117	1.53134591488038	240	87	0.748492098785508	0.997168113796918	PWY_7220	Obese	-1.5315240009654	19.2258380474232	209	209	0.936589206590323	0.992700008462373	PWY_5189	Obese	-0.0958539741440942	1.129799621195	390	186	0.932480598207027	0.990415609610935																									PWY0_1477	Obese
PWY_7883	Overweight	-0.679237939227691	2.58273205006775	240	209	0.792798461089616	0.997168113796918	PWY_7222	Obese	-1.5315240009654	19.2258380474232	209	209	0.936589206590323	0.992700008462373	PWY_5367	Obese	-0.0679720986767689	0.947422025316251	390	180	0.942884205256814	0.990415609610935																									SALVADEHYPOX_PWY	Obese
PWY_7883	Obese	0.529364403966617	2.62929698480377	240	209	0.840620859915267	0.997168113796918	PWY_7229	Overweight	1.83442756410475	19.6029192169468	209	209	0.925538938462	0.992700008462373	PWY_5656	Obese	-0.0809743948254108	1.0538339763844	390	105	0.93883689898387	0.990415609610935																									PWY_5005	Obese
PWY_7953	Overweight	-8.16422380365936	17.6428277028071	240	240	0.643992576285053	0.997168113796918	PWY_7664	Overweight	1.45715936416765	16.973097502869	209	207	0.931672406850421	0.992700008462373	PWY_5675	Obese	0.182754272525779	2.29648152270961	390	154	0.936658641459142	0.990415609610935																									PWY_6992	Obese
PWY_7953	Obese	1.01184135694576	17.9609161086556	240	240	0.955124571893121	0.997168113796918	PWY66_399	Overweight	-0.677278434346577	8.09511836988593	209	207	0.933408138631917	0.992700008462373	PWY_5705	Obese	-0.0262958667813339	0.266699169343053	390	53	0.921566376899826	0.990415609610935																									PWY66_391	Overweight
PWY_8004	Overweight	0.459352890182092	5.78841499166612	240	240	0.93681929305531	0.997168113796918	RUMP_PWY	Overweight	0.0944518254080628	0.996556555263233	209	89	0.924587836097067	0.992700008462373	PWY_5855	Obese	-0.0533692083076276	0.632414438243053	390	46	0.932839420910518	0.990415609610935																									COBALSYN_PWY	Obese
PWY_8073	Overweight	-4.16945157712105	12.8187544485369	240	236	0.745286514289857	0.997168113796918	FASYN_ELONG_PWY	Overweight	1.37724877348385	17.6896385812113	209	207	0.938021830833373	0.992928468917155	PWY_5972	Overweight	0.012995748322333	0.146303393858103	390	40	0.929316759561076	0.990415609610935																									ARG.POLYAMINE_SYN	Overweight
PWY_8073	Obese	-0.791488783326039	13.0498680339657	240	236	0.951691158815532	0.997168113796918	GLUDEG_I_PWY	Overweight	-0.309278176016516	5.25735118541354	209	186	0.95314923448883	0.992928468917155	PWY_6123	Overweight	-0.990323613407781	14.244975032406	390	390	0.944651314981242	0.990415609610935																									ARGININE_SYN4_PWY	Obese
PWY_8187	Overweight	1.09412742364255	11.6889993434362	240	240	0.925508058042958	0.997168113796918	HCAMHPDEG_PWY	Obese	0.0800436933110989	1.18061825994274	209	22	0.946015456141479	0.992928468917155	PWY_6124	Overweight	-1.48332417991203	14.9610739451507	390	390	0.92113180916776	0.990415609610935																									DENOVOPURINE2_PWY	Overweight
PWY_8187	Obese	-3.51660474501278	11.8997441984986	240	240	0.767870919111014	0.997168113796918	HISDEG_PWY	Overweight	1.39989096840041	19.508250279355	209	209	0.942866935614042	0.992928468917155	PWY_6293	Obese	-0.0977987197834339	1.32195074821714	390	190	0.941107062682075	0.990415609610935																									FUCCAT_PWY	Obese
PWY_8190	Obese	-0.262120029684188	0.91974183054241	240	56	0.775912786908387	0.997168113796918	NAD_BIOSYNTHESIS_II	Overweight	0.0986986318199086	1.59014377219631	209	77	0.950571133626749	0.992928468917155	PWY_6435	Overweight	0.0125697108724752	0.148359297210175	390	58	0.932573308902004	0.990415609610935																									HISTSYN_PWY	Obese
PWY_822	Overweight	0.0384657470478796	0.249892184812256	240	90	0.877804014354951	0.997168113796918	P122_PWY	Obese	0.05105027430575	0.754234498584061	209	58	0.946105479162097	0.992928468917155	PWY_6595	Overweight	0.105580496314712	1.44796365727503	390	331	0.941952606131026	0.990415609610935																									NAD_BIOSYNTHESIS_II	Obese
PWY_841	Obese	-4.419289289798	14.1522467827727	240	240	0.75512758922737	0.997168113796918	PWY_3001	Overweight	-0.53337947859074	7.8744594143053	209	209	0.946065335125489	0.992928468917155	PWY_7196	Overweight	0.0728808562174803	0.854444494011435	390	80	0.932119681105817	0.990415609610935																									P161_PWY	Overweight
PWY_I9	Obese	-0.814120216551587	5.38698146927717	240	240	0.880011272080623	0.997168113796918	PWY_3781	Overweight	0.161606177463141	2.11230806197943	209	72	0.939093849587313	0.992928468917155	PWY_7279	Overweight	0.0516227042043333	0.5482962485364	390	61	0.925039805357875	0.990415609610935																									PWY_241	Obese
PWY0_1061	Obese	-0.158188143402946	6.44098909492254	240	231	0.980428105224676	0.997168113796918	PWY_5104	Overweight	0.160146051960328	2.58491800383604	209	73	0.950662582570439	0.992928468917155	PWY_801	Obese	-0.0688740015351907	0.913096397426256	390	190	0.939956186277706	0.990415609610935																									PWY_5103	Obese
PWY0_1241	Overweight	1.06901502008277	3.67261392834973	240	239	0.771261443065275	0.997168113796918	PWY_5989	Overweight	1.21658676061131	15.9215884517134	209	207	0.939169945413805	0.992928468917155	PWY_I9	Overweight	0.425325661321833	4.93656441863666	390	386	0.931435345096648	0.990415609610935																									PWY_5136	Obese
PWY0_1261	Overweight	3.44133839979856	8.179505064914	240	238	0.674357824011272	0.997168113796918	PWY_6125	Overweight	-1.4431253362326	19.4846506823443	209	209	0.941034415420009	0.992928468917155	PWY0_301	Obese	0.166801334617842	1.85199683627274	390	162	0.928334070806052	0.990415609610935																									PWY_5189	Overweight
PWY0_1277	Obese	0.392465200940537	1.46059287250896	240	31	0.788405810666999	0.997168113796918	PWY_6285	Overweight	-0.242913588341616	3.30609278831411	209	39	0.941503445990843	0.992928468917155	PWY3O_4107	Overweight	0.24024565961824	2.43025610447318	390	289	0.921361314561755	0.990415609610935																									PWY_5981	Overweight
PWY0_1296	Overweight	-10.0460559270569	21.0153314904717	240	240	0.63309174909122	0.997168113796918	PWY_6519	Overweight	-1.03153720841239	14.5329936031661	209	207	0.943486847479969	0.992928468917155	PWY_821	Obese	0.165483763006346	2.48868585813216	390	183	0.947057174694433	0.990538655932921																									PWY_6124	Overweight
PWY0_1297	Overweight	-0.216316567262079	4.72211857840203	240	239	0.963503123015464	0.997168113796918	PWY_6690	Obese	0.0800436933110989	1.18061825994274	209	22	0.946015456141479	0.992928468917155	ALLANTOINDEG_PWY	Overweight	0.0550884230386874	0.875268995671379	390	344	0.949884268210093	0.9914989728865																									PWY_621	Obese
PWY0_1298	Overweight	-1.55018117163575	3.39232251673437	240	240	0.648137236143213	0.997168113796918	PWY_6902	Obese	0.948731983000128	14.4868346720637	209	209	0.947851211257557	0.992928468917155	PWY_6936	Overweight	-0.733907185921592	11.5663160351119	390	390	0.949476125542362	0.9914989728865																									PWY_622	Obese
PWY0_1415	Overweight	0.291251222706266	0.84439897987208	240	116	0.730477156493552	0.997168113796918	PWY_6992	Obese	0.228640948999646	3.10623535029318	209	125	0.941398092807173	0.992928468917155	HEME_BIOSYNTHESIS_II_1	Obese	-0.0947387613765615	1.5661079167249	390	202	0.951829266693844	0.992731166909202																									PWY_6292	Obese
PWY0_1415	Obese	0.31998691129956	0.859622929792812	240	116	0.710065338622367	0.997168113796918	PWY_7315	Obese	0.334081952171276	5.78897593240302	209	181	0.954038399114109	0.992928468917155	NAGLIPASYN_PWY	Obese	-0.707526790895266	12.6306313411947	390	387	0.95538991914064	0.992856190479489																									PWY_6823	Obese
PWY0_1479	Overweight	-0.434602726832663	5.84045068315997	240	236	0.940748546231713	0.997168113796918	PWY0_1415	Obese	-0.13745776289039	2.00249966270269	209	83	0.945343697214882	0.992928468917155	PWY_7209	Obese	-0.0535697739451467	0.940194999551278	390	241	0.954625781175579	0.992856190479489																									PWY_6906	Overweight
PWY0_1586	Overweight	3.83855005038692	20.7882452865414	240	240	0.853670611042868	0.997168113796918	PWY0_42	Overweight	0.0748765416619578	1.09446887866318	209	37	0.945526149066297	0.992928468917155	PWY_7858	Obese	0.125049507668291	2.19186584984158	390	134	0.954566658003291	0.992856190479489																									PWY_7117	Obese
PWY0_1586	Obese	9.54128535938521	21.1630434716721	240	240	0.652536249778477	0.997168113796918	PYRIDNUCSAL_PWY	Overweight	0.191794791974491	3.30742795649736	209	156	0.953816382727766	0.992928468917155	PWY_8073	Obese	-0.707526790895266	12.6306313411947	390	387	0.95538991914064	0.992856190479489																									PWY_7209	Obese
PWY0_162	Overweight	-5.8344730068128	12.4980506803838	240	240	0.641074782919932	0.997168113796918	PYRIDOXSYN_PWY	Overweight	-1.11001470782064	18.8371515698252	209	209	0.953070377960095	0.992928468917155	PWY0_1297	Overweight	-0.27911736964232	4.82631344088166	390	384	0.953945562441098	0.992856190479489																									PWY_7731	Overweight
PWY0_162	Obese	2.39113325308941	12.7233821909616	240	240	0.851099930411008	0.997168113796918	SULFATE_CYS_PWY	Overweight	0.476245941237097	7.82813574489194	209	165	0.951550438147912	0.992928468917155	DAPLYSINESYN_PWY	Overweight	0.378773465782604	7.54441331058762	390	388	0.96001342915457	0.993343599389441																									PWY4LZ_257	Overweight
PWY0_166	Overweight	0.611827675819421	1.81054261222771	240	96	0.73573616340059	0.997168113796918	GLYCOCAT_PWY	Overweight	-0.673686643995357	12.4978057486167	209	208	0.95706623916438	0.993617286332119	PWY_6305	Overweight	0.46445099113648	8.97040641782026	390	390	0.95876403035953	0.993343599389441																									RHAMCAT_PWY	Overweight
PWY0_166	Obese	0.198204872908991	1.84318548688168	240	96	0.914461707740164	0.997168113796918	PPGPPMET_PWY	Obese	0.174192635156291	3.30519776307288	209	197	0.958022514384661	0.993617286332119	PWY_702	Overweight	0.197358185543345	3.7340820854763	390	388	0.957906841009123	0.993343599389441																									HISDEG_PWY	Overweight
PWY0_301	Overweight	0.40914068807892	0.97138066978099	240	95	0.674016555018448	0.997168113796918	PWY_7228	Overweight	-1.09419781148551	19.8289612278083	209	209	0.956049834980162	0.993617286332119	PWY_6700	Obese	-0.735456114409646	15.7087878100794	390	390	0.962709509989523	0.995285269682639																									PWY_6284	Overweight
PWY0_301	Obese	-0.086229704566201	0.988894014802977	240	95	0.930591928351462	0.997168113796918	GOLPDLCAT_PWY	Obese	-0.0860377914136614	1.94703081564153	209	195	0.964798554071447	0.994134362490839	GALACTITOLCAT_PWY	Obese	-0.0539949453127759	1.20527498175454	390	235	0.964316748177674	0.995764715617864																									CITRULBIO_PWY	Obese
PWY0_42	Obese	0.208556074257408	0.545948595956693	240	49	0.702818481851207	0.997168113796918	HISDEG_PWY	Obese	0.955605896400455	20.0131582671343	209	209	0.961964996280261	0.994134362490839	VALSYN_PWY	Overweight	0.72506904691479	15.8782694808231	390	390	0.963627934685908	0.995764715617864																									COBALSYN_PWY	Overweight
PWY0_781	Overweight	0.175883801023704	2.38662836891956	240	143	0.941318435505339	0.997168113796918	PWY_6387	Overweight	-0.829054240326444	19.0155725781179	209	209	0.965268672523045	0.994134362490839	X1CMET2_PWY	Obese	0.254000295841851	11.7924479079193	390	390	0.982839102485903	0.996342869233516																									P4_PWY	Overweight
PWY0_781	Obese	-0.0712733299852725	2.4296576851953	240	143	0.976623754582297	0.997168113796918	PWY_7013	Obese	0.172393290356691	3.85353144742713	209	181	0.964362930289602	0.994134362490839	ASPASN_PWY	Overweight	-0.339082295817898	18.7620936758936	390	390	0.985600628055797	0.996342869233516																									P4_PWY	Obese
PWY0_862	Obese	3.49233808872006	14.5820606914302	240	237	0.810940375287593	0.997168113796918	PWY_7237	Overweight	1.12447631648636	24.2920402691427	209	189	0.963126312476331	0.994134362490839	BIOTIN_BIOSYNTHESIS_PWY	Obese	0.528350912847539	13.3982153141332	390	385	0.968587257876355	0.996342869233516																									POLYAMSYN_PWY	Overweight
PWY4FS_7	Overweight	0.852456457470251	11.415726542954	240	239	0.940540843749637	0.997168113796918	GLYCOL_GLYOXDEG_PWY	Obese	0.0179805237247119	0.490075401017651	209	36	0.970770079920271	0.995789110177682	LACTOSECAT_PWY	Obese	-0.101094198153465	3.61639507070182	390	384	0.977729139451675	0.996342869233516																									POLYAMSYN_PWY	Obese
PWY4FS_7	Obese	-4.42229724172616	11.6215444718494	240	239	0.703915768445438	0.997168113796918	PWY_6385	Overweight	0.681775812033679	18.2178923722815	209	209	0.970185488755853	0.995789110177682	NAGLIPASYN_PWY	Overweight	0.257020684103956	12.3540826903725	390	387	0.983424387815826	0.996342869233516																									PRPP_PWY	Overweight
PWY4FS_8	Overweight	0.852435211804562	11.4156760047664	240	239	0.940542060144987	0.997168113796918	PWY_7229	Obese	0.793536620922685	20.1102774041085	209	209	0.968564399234404	0.995789110177682	P124_PWY	Obese	0.0837520166829678	2.98357144086563	390	278	0.977636231315899	0.996342869233516																									PWY_5154	Overweight
PWY4FS_8	Obese	-4.42282733886533	11.6214930224921	240	239	0.703880715671282	0.997168113796918	PWY_7953	Overweight	-0.658569570138592	18.4522451087516	209	209	0.971565480222673	0.995789110177682	P41_PWY	Overweight	-0.224032592965362	9.89658216767276	390	390	0.981964334090504	0.996342869233516																									PWY_5913	Obese
PWY66_367	Overweight	0.0557488788541383	0.144462056231869	240	27	0.699932013170347	0.997168113796918	RIBOSYN2_PWY	Overweight	-0.45241053045699	12.5876140555659	209	209	0.971366038639258	0.995789110177682	PWY_4041	Overweight	0.160646762211197	6.45869177346101	390	388	0.980183548021355	0.996342869233516																									PWY_6123	Overweight
PWY66_367	Obese	0.0153035396606384	0.147066610668745	240	27	0.917215985686614	0.997168113796918	PEPTIDOGLYCANSYN_PWY	Overweight	0.641268485766942	19.3008075762747	209	209	0.973529007245053	0.996540405374455	PWY_5136	Overweight	-0.119453674500584	3.43805234587708	390	373	0.972321491539989	0.996342869233516																									PWY_6123	Obese
PWY66_391	Overweight	0.363965514220937	1.36570599768154	240	133	0.790096578657154	0.997168113796918	PWY_I9	Overweight	0.209913747674787	6.35440779882072	209	204	0.973680809295514	0.996540405374455	PWY_5497	Obese	0.0751210739160063	2.69167881790164	390	342	0.977765602152648	0.996342869233516																									PWY_6124	Obese
PWY66_391	Obese	0.144892214490195	1.39032876513005	240	133	0.917092492530359	0.997168113796918	GALACTUROCAT_PWY	Overweight	-0.112685728376582	5.14913849158948	209	209	0.982562443864771	0.999451320489429	PWY_5837	Overweight	-0.0577485341624345	2.04243888493352	390	266	0.977474355746379	0.996342869233516																									PWY_6317	Obese
PWY66_399	Overweight	-1.61117711966593	7.2543515988284	240	236	0.82443993953895	0.997168113796918	GLYCOL_GLYOXDEG_PWY	Overweight	-0.0111427713090649	0.477711386238719	209	36	0.981414503789537	0.999451320489429	PWY_6285	Obese	-0.054242136857417	2.7643431314589	390	75	0.984366352165171	0.996342869233516																									PWY_6531	Obese
PWY66_399	Obese	-1.67887534833162	7.38514271544567	240	236	0.820373352273849	0.997168113796918	PWY_5345	Overweight	-0.20233601379111	8.75956613537146	209	165	0.981594912145089	0.999451320489429	PWY_6807	Overweight	0.260677038242285	7.70551034402032	390	238	0.973049825066398	0.996342869233516																									PWY_6606	Overweight
PWY66_409	Overweight	-0.229737524194921	6.81798315698537	240	225	0.973149719451169	0.997168113796918	PWY_5837	Overweight	-0.0612973988651489	2.47692844827127	209	134	0.980281669212804	0.999451320489429	PWY_6906	Overweight	0.405914822332917	10.4583623249111	390	358	0.969082447457601	0.996342869233516																									PWY_6823	Overweight
PYRIDNUCSAL_PWY	Obese	1.17811932790702	2.4541632822399	240	177	0.631660778227389	0.997168113796918	PWY_6121	Obese	-0.216912800063168	12.6121257858777	209	209	0.986295553978921	0.999451320489429	PWY_7197	Overweight	-0.150729362833534	8.30630953045161	390	390	0.985541964282661	0.996342869233516																									PWY_7187	Overweight
PYRIDNUCSYN_PWY	Obese	-3.06007321859081	13.218876096985	240	240	0.817143386640667	0.997168113796918	PWY_6572	Overweight	-0.0678009811262574	3.36099640142258	209	158	0.983925982282601	0.999451320489429	PWY_8073	Overweight	0.257020684103956	12.3540826903725	390	387	0.983424387815826	0.996342869233516																									PWY_7198	Obese
REDCITCYC	Obese	0.0965666863082479	0.488055574025623	240	107	0.843334022763049	0.997168113796918	PWY_7279	Overweight	0.0210652545169391	0.999085133495249	209	44	0.983199663146811	0.999451320489429	PWY0_1338	Obese	-0.0456775730336379	1.19699291288116	390	49	0.969601722485145	0.996342869233516																									PWY_7254	Obese
RHAMCAT_PWY	Obese	-3.00343122032125	12.5239062043923	240	240	0.810692325363583	0.997168113796918	PWY_7400	Obese	0.349565812072188	15.1972524060129	209	208	0.98167215087115	0.999451320489429	PWY0_1415	Obese	-0.0374303674752747	1.42822222729333	390	174	0.979120416884427	0.996342869233516																									PWY_7761	Obese
SALVADEHYPOX_PWY	Obese	-0.575745072408207	4.66630878847618	240	240	0.901914133147378	0.997168113796918	DENOVOPURINE2_PWY	Overweight	-0.00572610235031996	4.04351221515402	209	40	0.998871539613982	0.999785436285667	PWY0_1479	Obese	-0.144661554357644	5.10392075915662	390	386	0.977419464016026	0.996342869233516																									PWY_I9	Overweight
SO4ASSIM_PWY	Overweight	-0.71123161020383	3.72611397525793	240	197	0.848794396357844	0.997168113796918	P185_PWY	Obese	-0.0257303321839499	2.40468753752218	209	202	0.99147362306825	0.999785436285667	PWY66_399	Obese	0.216963510913182	7.25170654810914	390	386	0.976164468525744	0.996342869233516																									PWY0_1241	Overweight
SO4ASSIM_PWY	Obese	-0.850178092672196	3.79329332282993	240	197	0.822863054375888	0.997168113796918	P23_PWY	Overweight	0.00701617648906443	1.06611078836403	209	73	0.994755777219156	0.999785436285667	SO4ASSIM_PWY	Overweight	-0.157895933742432	4.91954197850304	390	317	0.97443093698613	0.996342869233516																									PWY0_301	Overweight
SULFATE_CYS_PWY	Overweight	-0.22214748438914	5.72451942968119	240	197	0.969079376184418	0.997168113796918	PWY_6125	Obese	-0.165720718326298	19.9889478708531	209	209	0.993393552500846	0.999785436285667	PWY0_42	Obese	-0.00971087799261495	0.740920444653351	390	76	0.9895571768543	0.996957728828696																									PWY0_781	Overweight
SULFATE_CYS_PWY	Obese	0.106798676027982	5.82772869354237	240	197	0.985395137045638	0.997168113796918	PWY_6126	Overweight	-0.0175554911449971	20.2814831560636	209	209	0.999310237888016	0.999785436285667	PWY4FS_7	Overweight	-0.117273531182885	10.1737047891847	390	390	0.990815517176305	0.996957728828696																									PWY0_781	Obese
THISYNARA_PWY	Overweight	-2.47378423972673	11.6367804722287	240	240	0.831845389101082	0.997168113796918	PWY_6126	Obese	0.0157086381674411	20.8064037769737	209	209	0.999398372624697	0.999785436285667	PWY4FS_8	Overweight	-0.117352817793988	10.1736115613077	390	390	0.990809223765798	0.996957728828696																									PWY490_3	Obese
TRNA_CHARGING_PWY	Overweight	-1.12914257087511	17.9642660177824	240	240	0.949938080213046	0.997168113796918	PWY_6471	Overweight	-0.019042990034562	1.80320601200055	209	24	0.991584735000514	0.999785436285667	GLYCOLYSIS_TCA_GLYOX_BYPASS	Obese	0.0131777894707696	1.41522012085226	390	45	0.992580822417533	0.997188547705351																									RUMP_PWY	Obese
TRNA_CHARGING_PWY	Obese	-1.89351164353555	18.2881497418709	240	240	0.91762892488559	0.997168113796918	PWY_6922	Obese	-0.00892738908102303	1.50492991453116	209	117	0.995272933144158	0.999785436285667	PWY_6122	Overweight	0.147584942420105	15.669029005193	390	390	0.992495236424083	0.997188547705351																									SALVADEHYPOX_PWY	Overweight
FERMENTATION_PWY	Overweight	-0.0376016580022395	6.17743171351723	240	238	0.995148771764049	0.998995500684668	PWY_7228	Obese	-0.0675723065894513	20.3421697816212	209	209	0.997352982678596	0.999785436285667	PWY_6277	Overweight	0.147584942420105	15.669029005193	390	390	0.992495236424083	0.997188547705351																									TCA	Obese
PWY_6387	Obese	0.12326688164301	18.164493048587	240	240	0.994591521108534	0.998995500684668	PWY_7434	Overweight	0.0126479939299623	1.98403297776367	209	57	0.994920091120385	0.999785436285667	PWY_6123	Obese	0.125820456504765	14.5638516924497	390	390	0.993116440306339	0.997340833517232																									PWY_7883	Obese
PWY_7328	Overweight	0.0925924053954754	7.0195336360408	240	240	0.989487407835168	0.998995500684668	THRESYN_PWY	Overweight	0.00219780247730342	13.725317113955	209	209	0.999872399497039	0.999872399497039	P441_PWY	Obese	-0.0364986754085831	4.97068690198561	390	383	0.994149401744088	0.99799226761863																									PWY0_1061	Obese
PWY_7383	Overweight	-0.0683571136587194	10.7218034373401	240	236	0.994918776713848	0.998995500684668									COA_PWY_1	Obese	0.0257956948254247	12.0836000430511	390	390	0.998299040148879	0.999512525573607																									PWY0_166	Overweight
PWY_7383	Obese	-0.105827210924608	10.9151103958762	240	236	0.992272878467563	0.998995500684668									GALACTARDEG_PWY	Overweight	0.00580653283021804	2.32736177400552	390	321	0.998012093095814	0.999512525573607																									PWY_702	Overweight
PHOSLIPSYN_PWY	Overweight	0.0424052640187067	12.98136261365	240	239	0.99739652103148	0.999394053543928									GLUCARGALACTSUPER_PWY	Overweight	0.00580653283021804	2.32736177400552	390	321	0.998012093095814	0.999512525573607
PPGPPMET_PWY	Obese	-0.00127263476757107	2.11915720272446	240	230	0.999521374379588	0.99990639802149									PWY_7118	Obese	0.000807440049392804	1.74661625737065	390	162	0.999631653727654	0.999631653727654
[truncated: 94 more columns]

## Sheet: S13
WHR at one year postpartum (categorised)																								WHR at one year postpartum (continuous)																								WHR at two years' postpartum (categorised)
Early pregnancy								Late pregnancy								Change from early to late pregnancy								Early pregnancy								Late pregnancy								Change from early to late pregnancy								Early pregnancy
feature	value	coef	stderr	N	N.not.0	pval	qval	feature	value	coef	stderr	N	N.not.0	pval	qval	feature	value	coef	stderr	N	N.not.0	pval	qval	feature	value	coef	stderr	N	N.not.0	pval	qval	feature	value	coef	stderr	N	N.not.0	pval	qval	feature	value	coef	stderr	N	N.not.0	pval	qval	feature	value
FUCCAT_PWY	High	-6.28042207441364	2.27987256953202	240	239	0.00635483486973975	0.817917579563788	PWY_6163	High	37.1798262551405	9.64317265360813	208	208	0.000156502911338405	0.118305003830164	COMPLETE_ARO_PWY	High	16.776869039775	6.63565969609617	386	386	0.0123168231145756	0.455607285142705	FUCCAT_PWY	WHR	-3.39525162318622	1.12232619141182	240	239	0.00277361367034063	0.771758003772279	ARGININE_SYN4_PWY	WHR	-17.8687936189359	6.47024133798726	208	208	0.006297048118726	0.423163518618424	ARGININE_SYN4_PWY	WHR	-13.9122943069735	5.8415131262761	386	386	0.0182737986262485	0.543825160312246	PWY_4041	High
FUC_RHAMCAT_PWY	High	-7.22540262073078	3.06763783920804	240	235	0.0193643750572572	0.879695895458258	ARO_PWY	High	30.9942024485947	9.36634878930829	208	208	0.00111376982329323	0.259071508445586	FUC_RHAMCAT_PWY	High	-9.69213497331414	3.06921723770966	386	380	0.00186247741883052	0.455607285142705	PWY4FS_7	WHR	-9.64589441303109	3.55996570038127	240	239	0.00725624366800748	0.850126231841298	FUC_RHAMCAT_PWY	WHR	-5.05220977804845	1.82379229397717	208	206	0.00614154405982589	0.423163518618424	FUC_RHAMCAT_PWY	WHR	-3.62506145966325	1.49165709820768	386	380	0.0160654915535994	0.543825160312246	PWY_6901	High
PWY4FS_7	High	-16.6933349518889	7.23906684705775	240	239	0.0220206100102808	0.901725030080214	COMPLETE_ARO_PWY	High	23.7880236938595	7.51913044839226	208	208	0.00180610133456127	0.259071508445586	FUCCAT_PWY	High	-7.54594660534537	2.43394297369992	386	384	0.00224255077660842	0.455607285142705	PWY4FS_8	WHR	-9.64599702079455	3.55994941966051	240	239	0.00725537119986257	0.850126231841298	PROPFERM_PWY	WHR	0.320166375441229	0.118079841981792	208	55	0.00729424420627844	0.423163518618424	GLUCOSE1PMETAB_PWY	WHR	-10.5185266648235	3.62342475678712	386	229	0.00415673758440397	0.543825160312246	RHAMCAT_PWY	High
PWY4FS_8	High	-16.6935815242129	7.23903399282516	240	239	0.0220180765919226	0.901725030080214	FUC_RHAMCAT_PWY	High	-12.5714276922995	3.74393408932198	208	206	0.000943781017124614	0.259071508445586	GALACTARDEG_PWY	High	-4.14371989656319	1.52906660378972	386	318	0.00737596568474748	0.455607285142705	PWY_6531	WHR	-2.13625798898535	0.869516358578053	240	227	0.0147733345540227	0.915406526296763	PWY_5265	WHR	1.77047252337659	0.579740030590383	208	47	0.002572729882321	0.423163518618424	PHOSLIPSYN_PWY	WHR	-8.94845211569824	3.61229060145715	386	386	0.0141582737365943	0.543825160312246	ANAEROFRUCAT_PWY	High
X1CMET2_PWY	High	-7.19558426718589	8.27700920683063	240	240	0.385584370296635	0.97262041042543	GALACTARDEG_PWY	High	-5.87861859419647	1.92270105792703	208	168	0.00254366309134641	0.259071508445586	GLUCARGALACTSUPER_PWY	High	-4.14371989656319	1.52906660378972	386	318	0.00737596568474748	0.455607285142705	PWY_5384	WHR	-6.13146667338357	2.65245206053378	240	240	0.0217031131835658	0.945893091675975	PWY_5494	WHR	0.176197991247931	0.0611657711332319	208	55	0.0044101272774439	0.423163518618424	PWY_5265	WHR	1.05423847678008	0.41562214896583	386	70	0.0120405701924266	0.543825160312246	ARGININE_SYN4_PWY	High
ALLANTOINDEG_PWY	High	-0.339745990203359	0.593726269632591	240	212	0.567739730211979	0.97262041042543	GLUCARGALACTSUPER_PWY	High	-5.87861859419647	1.92270105792703	208	168	0.00254366309134641	0.259071508445586	P105_PWY	High	-4.44074891516268	1.74282897041561	386	226	0.0116649661413721	0.455607285142705	PWY_7282	WHR	-8.47371933033908	3.65789329417314	240	238	0.0214274016547316	0.945893091675975	PWY_6163	WHR	12.7956794564693	4.74260936523161	208	208	0.00758357560248072	0.423163518618424	PWY_5497	WHR	-2.18055234377736	0.827818208092224	386	339	0.00916673176976253	0.543825160312246	GLYCOLYSIS	High
ARGININE_SYN4_PWY	High	-7.26346556634255	12.004616012016	240	239	0.545751494927317	0.97262041042543	PWY_4041	High	-15.019545781131	4.68486171070121	208	206	0.00157185444539792	0.259071508445586	PWY_4041	High	-11.0750047504423	4.23615940774796	386	384	0.00969156448671932	0.455607285142705	THISYNARA_PWY	WHR	-8.2397085779235	3.63774327838426	240	240	0.0244610719910272	0.972327611643332	PWY_6531	WHR	-2.55011716478929	0.848561510985287	208	195	0.0030006684590722	0.423163518618424	PWY_6531	WHR	-2.59574839520215	0.776223761449498	386	365	0.001003455398974	0.543825160312246	PWY_2941	High
ARGSYN_PWY	High	4.60180537701283	10.8958945602126	240	240	0.673177940577072	0.97262041042543	PWY_5497	High	-6.9961153739734	2.1555754375153	208	183	0.00137836887507014	0.259071508445586	PWY_5104	High	-2.67067054397473	1.11910896631738	386	139	0.0180443196155543	0.455607285142705	X1CMET2_PWY	WHR	-3.04764533152561	4.09005873641473	240	240	0.456967833292534	0.998511698782739	PWY_8188	WHR	0.320166375441229	0.118079841981792	208	55	0.00729424420627844	0.423163518618424	PWY_7282	WHR	-8.42428114581752	3.45522016816348	386	385	0.0157294952460723	0.543825160312246	PWY_5484	High
ARGSYNBSUB_PWY	High	6.80276224222776	11.6821195101	240	240	0.560932465855345	0.97262041042543	PWY_5972	High	-0.338915360737454	0.11151565063407	208	21	0.0026959099768651	0.259071508445586	PWY_5497	High	-5.83647795542463	1.69994533346092	386	339	0.000739008095979655	0.455607285142705	ALLANTOINDEG_PWY	WHR	-0.288817727188969	0.292838671308548	240	212	0.325060479071139	0.998511698782739	PWY_8189	WHR	0.320166375441229	0.118079841981792	208	55	0.00729424420627844	0.423163518618424	PWY_7323	WHR	-5.30647299357213	2.24412509026419	386	386	0.0191081850184262	0.543825160312246	PWY_6731	High
ASPASN_PWY	High	-4.59721043322173	11.8499232035939	240	240	0.69841777502143	0.97262041042543	PWY_6531	High	-5.76287207971455	1.74954170466822	208	195	0.00117227665022501	0.259071508445586	PWY_5705	High	-0.435599536602222	0.171996193522666	386	53	0.012171254123419	0.455607285142705	ANAEROFRUCAT_PWY	WHR	-4.84815384701909	3.15904902061134	240	240	0.12626548437643	0.998511698782739	PWY0_1296	WHR	19.9835310167643	7.01776876090434	208	208	0.00487511425412625	0.423163518618424	PWY4FS_7	WHR	-8.90420407321024	3.17163433472845	386	386	0.00554113546952215	0.543825160312246	PWY_7323	High
BIOTIN_BIOSYNTHESIS_PWY	High	-8.39159998691186	8.606415137239	240	236	0.330587476378494	0.97262041042543	PWY0_1296	High	49.1693542760786	14.4087965209826	208	208	0.000782051179220296	0.259071508445586	PWY_5972	High	-0.231348332441841	0.0962753497326928	386	40	0.0172721336764377	0.455607285142705	ANAGLYCOLYSIS_PWY	WHR	-1.95056217799177	3.74188997854067	240	240	0.602686320017027	0.998511698782739	PWY_7323	WHR	-6.84389719506966	2.63280335360816	208	208	0.0100472319110945	0.457661665827814	PWY4FS_8	WHR	-8.90402628796663	3.17160622840344	386	386	0.00554164908129685	0.543825160312246	PWY0_845	High
BRANCHED_CHAIN_AA_SYN_PWY	High	-9.8569981963131	11.2201970906197	240	240	0.380606955345134	0.97262041042543	PWY0_1586	High	-49.3643837881692	15.1239516305934	208	208	0.00129626232677795	0.259071508445586	PWY_6163	High	21.5875292317219	8.52158700238837	386	386	0.0121490197568972	0.455607285142705	ARG.POLYAMINE_SYN	WHR	-2.25808050835033	1.92159062783954	240	240	0.241192732891834	0.998511698782739	ARGSYNBSUB_PWY	WHR	17.176262532568	6.79369689507138	208	208	0.0122514084338528	0.467495762714135	RHAMCAT_PWY	WHR	-8.92430551779696	3.75026935041184	386	386	0.0183692512595556	0.543825160312246	COBALSYN_PWY	High
CALVIN_PWY	High	5.61324165618449	8.69913037691864	240	240	0.519413105359826	0.97262041042543	FUCCAT_PWY	High	-8.87867444418053	3.23395146083289	208	207	0.0066047617448728	0.265667699651856	PWY_6531	High	-4.76962057134502	1.62533822388973	386	365	0.00377327048518986	0.455607285142705	ARGININE_SYN4_PWY	WHR	-4.06248852989349	5.92804730445233	240	239	0.493860293155787	0.998511698782739	CITRULBIO_PWY	WHR	-12.9495818539378	5.44315193507402	208	208	0.0183171474865416	0.467495762714135	PWY_5659	WHR	-8.10548257344863	3.46586389597297	386	386	0.0204448688216561	0.555003390207396	PWY_6305	High
COLANSYN_PWY	High	-5.45284675727119	4.49776908942954	240	240	0.226651901735367	0.97262041042543	GLUCARDEG_PWY	High	-3.18539626409877	1.15760822585262	208	155	0.0064847389824522	0.265667699651856	PWY_7238	High	40.4567096578921	16.4618674487438	386	386	0.0149285877552786	0.455607285142705	ARGSYN_PWY	WHR	-1.82313323095269	5.38254177915554	240	240	0.735142333851453	0.998511698782739	PWY_5154	WHR	-11.164377954561	4.40932051419259	208	208	0.0121259996029134	0.467495762714135	GLYCOLYSIS_E_D	WHR	-3.94657442845906	1.72609124132508	386	386	0.0233877304381976	0.557771930793293	PYRIDOXSYN_PWY	High
COMPLETE_ARO_PWY	High	4.09275374487672	7.46785151259265	240	240	0.584201087143176	0.97262041042543	HEME_BIOSYNTHESIS_II_1	High	-3.86287164273849	1.40227718351065	208	99	0.00642765651970127	0.265667699651856	PWY_7340	High	-0.319765936019546	0.131346286778476	386	54	0.0158819273831933	0.455607285142705	ARGSYNBSUB_PWY	WHR	-2.48259275200403	5.77209321192902	240	240	0.667532604754355	0.998511698782739	PWY_6125	WHR	-14.356738697922	6.17396464285883	208	208	0.0210755942176227	0.467495762714135	PWY_5005	WHR	-2.76518436527478	1.20839086195092	386	357	0.0232747184040638	0.557771930793293	PWY_7282	High
CRNFORCAT_PWY	High	-0.180772816570018	0.116624168314564	240	25	0.122535902637626	0.97262041042543	NONMEVIPP_PWY	High	23.0912469653973	8.23443214185785	208	208	0.00555129482316825	0.265667699651856	PWY_7385	High	-0.66926435061124	0.261922632460101	386	98	0.0114352142132954	0.455607285142705	ARO_PWY	WHR	-3.23619294806079	4.26816871337496	240	240	0.449115246627723	0.998511698782739	PWY_6126	WHR	-15.0305585727359	6.42795462916394	208	208	0.0203792008539436	0.467495762714135	FUCCAT_PWY	WHR	-2.6878878385474	1.18418479003212	386	384	0.0243975997437692	0.559887185872476	COLANSYN_PWY	High
DAPLYSINESYN_PWY	High	3.65651083626988	4.7783662398648	240	239	0.444941282262998	0.97262041042543	P105_PWY	High	-6.45564577427648	2.28256476287367	208	117	0.00516674170230939	0.265667699651856	PWY0_1296	High	39.2978186423831	13.1286397387797	386	386	0.00314556807296438	0.455607285142705	ASPASN_PWY	WHR	4.33867832088825	5.84781022523362	240	240	0.458902218658284	0.998511698782739	PWY_7228	WHR	-14.883088988421	6.27959861854178	208	208	0.0187555205530045	0.467495762714135	PWY0_1296	WHR	14.4151132978221	6.37726620809662	386	386	0.0249880657380293	0.561852872049022	GLYCOCAT_PWY	High
DENOVOPURINE2_PWY	High	-0.788967471007448	1.49776018975758	240	50	0.598875800534898	0.97262041042543	PWY_3841	High	27.0110649423958	9.40132483344717	208	208	0.00451247825654799	0.265667699651856	PWY0_1586	High	-35.7295968255052	13.7557055478843	386	386	0.0101648908157322	0.455607285142705	CITRULBIO_PWY	WHR	-1.91919206510324	5.16305665215356	240	239	0.710453942021331	0.998511698782739	PWY_7229	WHR	-14.6830982699253	6.21078223468345	208	208	0.0190502331107566	0.467495762714135	COLANSYN_PWY	WHR	-4.29125867270621	2.0565864056655	386	386	0.0383262325300319	0.570275121688227	PWY_3001	High
DTDPRHAMSYN_PWY	High	-37.7675915354475	23.7675194538492	240	240	0.113455018016449	0.97262041042543	PWY_561	High	-5.30150872078384	1.93503404331685	208	61	0.00671615381292695	0.265667699651856	PWY4FS_7	High	-16.1330153443107	6.63106145292661	386	386	0.0159491253272868	0.455607285142705	COA_PWY_1	WHR	-1.53629562005761	4.21991344610922	240	240	0.716156157981674	0.998511698782739	PWY_7254	WHR	-0.897581217007255	0.386235323970526	208	73	0.0211546021658278	0.467495762714135	P105_PWY	WHR	-1.69171639576429	0.843534588626207	386	226	0.046398253658498	0.570275121688227	SER_GLYSYN_PWY	High
ECASYN_PWY	High	0.116904291044825	0.262793467530785	240	27	0.656854096699538	0.97262041042543	PWY_7117	High	-10.9873176872301	3.99238809306482	208	198	0.00647785346119048	0.265667699651856	PWY4FS_8	High	-16.1323586523128	6.63100642228668	386	386	0.0159524856414678	0.455607285142705	COBALSYN_PWY	WHR	-4.8707643986122	3.21481120370182	240	240	0.131150316810909	0.998511698782739	PWY0_1586	WHR	-17.7926289433639	7.39046591797224	208	208	0.016988669201261	0.467495762714135	PWY_5154	WHR	-7.42197165735178	3.41094274156223	386	386	0.0308563268472955	0.570275121688227	FUC_RHAMCAT_PWY	High
FASYN_ELONG_PWY	High	-11.1481351237043	10.1797804211944	240	236	0.274632625355641	0.97262041042543	PWY0_1415	High	-3.50794087231679	1.27721701757883	208	84	0.00658361274212302	0.265667699651856	PWY66_391	High	-1.65080012647218	0.693637679245282	386	225	0.0183560651802706	0.455607285142705	COLANSYN_PWY	WHR	-4.72605335918109	2.20643380605328	240	240	0.0332725115688626	0.998511698782739	THRESYN_PWY	WHR	-10.1592300886344	4.36867516659994	208	208	0.0210699277078334	0.467495762714135	PWY_5494	WHR	0.102436722011285	0.0473788928003161	386	111	0.0319249949062829	0.570275121688227	PENTOSE_P_PWY	High
FASYN_INITIAL_PWY	High	-0.506063249282524	0.448775714357031	240	69	0.260667587796588	0.97262041042543	PWY0_166	High	-6.87171781065531	2.4496823191901	208	79	0.00553616202197256	0.265667699651856	PWY_5136	High	-5.38389187104561	2.27334107828059	386	369	0.0189256514923268	0.457918480673038	COMPLETE_ARO_PWY	WHR	-2.1861574660751	3.68815922275893	240	240	0.553943548123287	0.998511698782739	ARGSYN_PWY	WHR	13.7027095297967	6.33261010698581	208	208	0.031686907816959	0.473961489898951	PWY_6125	WHR	-10.2080062360587	5.06620671609134	386	386	0.0453927377604055	0.570275121688227	PWY_5384	High
FERMENTATION_PWY	High	2.80870740407995	3.97256944633067	240	238	0.480282306272909	0.97262041042543	TRNA_CHARGING_PWY	High	30.8702649298378	10.8882398364623	208	208	0.00506003320509609	0.265667699651856	GLUCOSE1PMETAB_PWY	High	-17.6267584898242	7.59747294277901	386	229	0.0214519703715181	0.461107046462316	CRNFORCAT_PWY	WHR	-0.120770738222115	0.0573481882531807	240	25	0.0363197616700347	0.998511698782739	COMPLETE_ARO_PWY	WHR	7.9925413182219	3.67836839303132	208	208	0.0309912632741356	0.473961489898951	PWY_7220	WHR	-9.91169407741971	4.78847685406151	386	386	0.0398813329019525	0.570275121688227	PWY_5659	High
FOLSYN_PWY	High	1.50562554390186	1.66242258643839	240	175	0.366073218374523	0.97262041042543	PWY_821	High	-5.52249013761211	2.04660683722803	208	97	0.00757614261890242	0.272741134280487	TRNA_CHARGING_PWY	High	23.7246306028275	10.2994667172458	386	386	0.0223883547577419	0.47205573346327	DAPLYSINESYN_PWY	WHR	3.72264947633138	2.35016792349693	240	239	0.114599831101785	0.998511698782739	GALACTARDEG_PWY	WHR	-2.13289721902245	0.938030193008803	208	168	0.0240614403028201	0.473961489898951	PWY_7222	WHR	-9.91169407741971	4.78847685406151	386	386	0.0398813329019525	0.570275121688227	PWY_6953	High
GALACTARDEG_PWY	High	-1.54545429480245	1.20387963603614	240	205	0.2005575030956	0.97262041042543	PWY_241	High	-9.4837012516164	3.54157743657085	208	198	0.00803900182746189	0.280360188732734	ARO_PWY	High	18.903046831591	8.27406167932363	386	386	0.0234958860709497	0.47983341645811	DARABCATK12_PWY	WHR	0.176181926689907	0.189098263840626	240	40	0.352492750281231	0.998511698782739	GLUCARGALACTSUPER_PWY	WHR	-2.13289721902245	0.938030193008803	208	168	0.0240614403028201	0.473961489898951	PWY_7228	WHR	-10.4861794696108	5.17458024589189	386	386	0.0441832902471505	0.570275121688227	PWY66_429	High
GALACTITOLCAT_PWY	High	0.362802220527781	0.784048563678144	240	145	0.644005632551512	0.97262041042543	PWY_5918	High	-3.66190801267655	1.36622936345528	208	108	0.0079817139745564	0.280360188732734	GLUCARDEG_PWY	High	-1.91852824954193	0.844720742063053	386	297	0.0243124148462752	0.480639120768432	DTDPRHAMSYN_PWY	WHR	-7.47941952405386	11.794583028521	240	240	0.526633494930727	0.998511698782739	GLYCOLYSIS_E_D	WHR	-4.54495027078887	2.00288404475985	208	208	0.0243450505872408	0.473961489898951	PWY_7254	WHR	-0.704199192599143	0.351416052451656	386	139	0.0465731129069274	0.570275121688227	NAGLIPASYN_PWY	High
GALACTUROCAT_PWY	High	-1.67663385953934	3.16877254972956	240	240	0.597249737883488	0.97262041042543	PWY_7340	High	-0.48507186586129	0.181657430688903	208	29	0.0082156913956195	0.28211420300035	PWY0_1415	High	-2.09738916710633	0.922638898229844	386	172	0.0241859440235904	0.480639120768432	ECASYN_PWY	WHR	0.106674055944893	0.129663089209378	240	27	0.411548642179777	0.998511698782739	P105_PWY	WHR	-2.38997997302777	1.1114427815712	208	117	0.0327530580172785	0.473961489898951	PWY_7316	WHR	-3.56291095195666	1.70369270996526	386	255	0.0378982469995428	0.570275121688227	PWY_8073	High
GLUCARDEG_PWY	High	-0.484746796527905	0.603713192706086	240	189	0.42285550249815	0.97262041042543	PWY_7385	High	-0.895055850853008	0.336541075212804	208	50	0.00847124557222157	0.283956253599018	GLYCOL_GLYOXDEG_PWY	High	-0.52290720444663	0.234120860137357	386	66	0.0267412580909133	0.516131014206066	FASYN_INITIAL_PWY	WHR	-0.202860377386103	0.221876332820907	240	69	0.361540702198111	0.998511698782739	PWY_101	WHR	0.0962783714339347	0.0423375867219424	208	45	0.0240455441350963	0.473961489898951	THISYNARA_PWY	WHR	-6.89619721322169	3.36624606726697	386	386	0.0419418545439835	0.570275121688227	PWY_5030	High
GLUCARGALACTSUPER_PWY	High	-1.54545429480245	1.20387963603614	240	205	0.2005575030956	0.97262041042543	TCA	High	-6.36170448092605	2.40325529014417	208	80	0.00877821751717396	0.283956253599018	PWY0_166	High	-3.97238315168427	1.79564842803189	386	148	0.0282021651101066	0.516131014206066	FERMENTATION_PWY	WHR	0.814905590975187	1.96358802667033	240	238	0.678531177019323	0.998511698782739	PWY_5497	WHR	-2.31713344100332	1.05559788357411	208	183	0.0293315655280565	0.473961489898951	THRESYN_PWY	WHR	-7.62286226705957	3.68124000978458	386	386	0.039803030450477	0.570275121688227	PWY_621	High
GLUCOSE1PMETAB_PWY	High	-3.49153005234433	8.36515537475186	240	150	0.676791350158904	0.97262041042543	COA_PWY	High	22.9344697529298	9.02264215695138	208	208	0.0117992481334281	0.2902046805674	PWY_7117	High	-6.72529779178109	3.12279971305856	386	369	0.0325934335090839	0.521048591547384	FOLSYN_PWY	WHR	0.601390992773856	0.821633848865807	240	175	0.464963679330976	0.998511698782739	PWY_5659	WHR	-8.54053099951679	3.75864817575449	208	208	0.0241578600253151	0.473961489898951	PWY_6126	WHR	-10.6202057983857	5.33475297795638	386	386	0.0480121532894136	0.570779476302465	PWY_6531	High
GLUCUROCAT_PWY	High	-2.38683731550282	3.62297537028592	240	240	0.510694076860417	0.97262041042543	GLUCOSE1PMETAB_PWY	High	-24.4132305170848	9.38985443995385	208	114	0.0100334725663961	0.2902046805674	PWY_7851	High	16.5562151803795	7.8624156054938	386	386	0.0366061042753966	0.532582928869495	FUC_RHAMCAT_PWY	WHR	-2.59766391182263	1.52394824353736	240	235	0.0896565557935534	0.998511698782739	PWY_5918	WHR	-1.42231390096856	0.663982651589634	208	108	0.0334196822658526	0.473961489898951	GALACTARDEG_PWY	WHR	-1.46495226588348	0.742000557384198	386	318	0.04986566303875	0.575134538467655	PWY_7663	High
GLUDEG_I_PWY	High	-1.30738001072339	2.42194314330582	240	223	0.589864501739601	0.97262041042543	GLYOXYLATE_BYPASS	High	-4.44550748992989	1.74201917687644	208	103	0.011475164655549	0.2902046805674	COA_PWY_1	High	15.8007895967585	7.74386065170557	386	386	0.0427603304302768	0.532739702525406	GALACTARDEG_PWY	WHR	-0.384411752313364	0.596252300714786	240	205	0.519769810949251	0.998511698782739	PWY_5994	WHR	-0.603686018754732	0.276613185403389	208	50	0.0302674330223318	0.473961489898951	GLUCARGALACTSUPER_PWY	WHR	-1.46495226588348	0.742000557384198	386	318	0.04986566303875	0.575134538467655	SO4ASSIM_PWY	High
GLYCOCAT_PWY	High	-5.70480568247848	8.14304425835433	240	239	0.484292679730562	0.97262041042543	PWY_5136	High	-7.33842314439389	2.89694112537395	208	202	0.0120869865684592	0.2902046805674	COA_PWY	High	16.1201756420867	7.75073143629565	386	386	0.0389504254298518	0.532739702525406	GLUCARDEG_PWY	WHR	-0.143752231612611	0.298463588716695	240	189	0.630529279295548	0.998511698782739	PWY_6147	WHR	-16.7272123799966	7.60716167389042	208	208	0.0290568649418605	0.473961489898951	PWY_5104	WHR	-1.06155961361709	0.540744990698542	386	139	0.0511617072512041	0.576329105815341	SULFATE_CYS_PWY	High
GLYCOGENSYNTH_PWY	High	10.0937426468398	14.386828785967	240	240	0.483656147059513	0.97262041042543	PWY_5913	High	-6.74010502083801	2.57330357001926	208	199	0.0095019372357015	0.2902046805674	HEME_BIOSYNTHESIS_II_1	High	-2.02836021205475	1.01507400749555	386	200	0.047187889383052	0.532739702525406	GLUCARGALACTSUPER_PWY	WHR	-0.384411752313364	0.596252300714786	240	205	0.519769810949251	0.998511698782739	PWY_7220	WHR	-13.5736635087966	5.93872910797305	208	208	0.0233465350560054	0.473961489898951	PWY490_3	WHR	-0.202276730064261	0.103406767256038	386	202	0.0519891215069749	0.576329105815341	GLUCOSE1PMETAB_PWY	High
GLYCOL_GLYOXDEG_PWY	High	-0.401960728087322	0.227917421706935	240	40	0.0791524494495013	0.97262041042543	PWY_7238	High	49.1901696816757	19.4493679765072	208	208	0.0122218817084837	0.2902046805674	PWY_241	High	-5.69014052025759	2.77433016499396	386	369	0.0417084076168573	0.532739702525406	GLUCOSE1PMETAB_PWY	WHR	-6.07483398284589	4.11349056441468	240	150	0.141125469542952	0.998511698782739	PWY_7222	WHR	-13.5736635087966	5.93872910797305	208	208	0.0233465350560054	0.473961489898951	PWY_7229	WHR	-10.0533559376394	5.17016689536965	386	386	0.0533858792136476	0.582534152595979	PWY_5198	High
GLYCOLYSIS_E_D	High	2.13481341430194	3.77285688496424	240	240	0.572070005712556	0.97262041042543	PWY_7851	High	23.2026179129906	9.16450485056364	208	208	0.0121328053964671	0.2902046805674	PWY_3841	High	17.0268787681974	8.47040997745922	386	386	0.0458990511246717	0.532739702525406	GLUCUROCAT_PWY	WHR	-1.5122434890627	1.7883725743926	240	240	0.398675626227757	0.998511698782739	PWY_7238	WHR	20.7761783318989	9.42769600387809	208	208	0.0287073784308913	0.473961489898951	PWY_5004	WHR	-0.430947980222051	0.223944461875229	386	112	0.0558789231869208	0.590083521802139	PWY_5345	High
GLYCOLYSIS_TCA_GLYOX_BYPASS	High	-0.607720218740955	0.344885534993602	240	27	0.0794115714070635	0.97262041042543	TCA_GLYOX_BYPASS	High	-4.71004070567803	1.81126392981234	208	51	0.0100205395190104	0.2902046805674	PWY_5005	High	-5.02912478791165	2.52181207801083	386	357	0.0476258763713189	0.532739702525406	GLUDEG_I_PWY	WHR	-1.56526832778934	1.19248142999991	240	223	0.19065022765728	0.998511698782739	PWY_7731	WHR	0.114899840474898	0.0507420688685977	208	43	0.0246447976374756	0.473961489898951	PWY_7345	WHR	-3.9651381098533	2.10395263710067	386	386	0.0610848357451005	0.604332641638194	PWY_5973	High
GLYOXYLATE_BYPASS	High	-0.406072721289618	1.02705582201333	240	111	0.692940377002399	0.97262041042543	PWY_7118	High	-3.68871639057906	1.50422328512329	208	90	0.0150720797341397	0.326610504530096	PWY_5265	High	1.74579183255783	0.870037528979279	386	70	0.0462839091479995	0.532739702525406	GLUTORN_PWY	WHR	-3.21420282453642	4.70350282646938	240	240	0.495080176883258	0.998511698782739	PWY_841	WHR	-10.6721533067468	4.77998686174806	208	208	0.0267018812579186	0.473961489898951	PWY_6807	WHR	-4.5866640803198	2.45169204164335	386	236	0.062984677232404	0.612771027814444	PWY_6807	High
GOLPDLCAT_PWY	High	1.09597867981	0.735248802369515	240	235	0.137461085382471	0.97262041042543	COA_PWY_1	High	21.728642605007	9.02883616209578	208	208	0.0170306290352312	0.330454391669822	PWY_561	High	-3.04771243639451	1.51397214333046	386	114	0.045590379848127	0.532739702525406	GLYCOCAT_PWY	WHR	-5.90045897915703	4.00719630852623	240	239	0.142292596449443	0.998511698782739	RHAMCAT_PWY	WHR	-9.16275688205242	4.2768746548918	208	208	0.0333951831971902	0.473961489898951	PENTOSE_P_PWY	WHR	-5.48836118835324	2.99095718314415	386	386	0.0681492786049565	0.620520420292968	PWY_7220	High
HCAMHPDEG_PWY	High	-0.695461919592333	0.811685598818559	240	37	0.392460454482418	0.97262041042543	PWY_5494	High	0.308913236024777	0.127425342630226	208	55	0.0162467427016934	0.330454391669822	PWY_6527	High	22.4943565650188	10.9765168259165	386	386	0.0418741082502493	0.532739702525406	GLYCOGENSYNTH_PWY	WHR	-3.32405672322332	7.11036547223466	240	240	0.640598577023283	0.998511698782739	GLUCOSE1PMETAB_PWY	WHR	-9.17247212472415	4.56494557344841	208	114	0.0458740581302653	0.481661717836822	TRNA_CHARGING_PWY	WHR	9.17685140260201	4.97756551835153	386	386	0.0668702584277493	0.620520420292968	PWY_7222	High
HEME_BIOSYNTHESIS_II_1	High	-0.249684372471465	0.640564589600239	240	137	0.697062050523432	0.97262041042543	PWY_5705	High	-0.603386379004364	0.24927941340228	208	30	0.0164100656397595	0.330454391669822	PWY0_42	High	-0.990350852519338	0.479232415980511	386	76	0.0402018283448077	0.532739702525406	GLYCOL_GLYOXDEG_PWY	WHR	-0.0859285381796292	0.113205251074231	240	40	0.448616609760044	0.998511698782739	PENTOSE_P_PWY	WHR	-6.63783114722927	3.35848854948319	208	208	0.0495082296536493	0.481661717836822	PWY_5705	WHR	-0.152012492167184	0.0833869387154463	386	53	0.0699567140633974	0.625414077353941	PWY_7400	High
HEME_BIOSYNTHESIS_II	High	0.545588469983533	0.904448508536214	240	216	0.546964753523049	0.97262041042543	PWY_2941	High	-17.4031195550328	7.48555428735809	208	207	0.0211014838261122	0.350907076532702	PWY4LZ_257	High	-3.46919162454166	1.72399749406666	386	344	0.0456714024374748	0.532739702525406	GLYCOLYSIS_E_D	WHR	-1.00266344723362	1.86364446007598	240	240	0.591100408224543	0.998511698782739	PHOSLIPSYN_PWY	WHR	-8.45127787920097	4.23280724263929	208	208	0.0472510483540625	0.481661717836822	PWY_6992	WHR	-1.73439794930457	0.967311758039318	386	233	0.0746413593277778	0.626042514550853	PWY1ZNC_1	High
HEMESYN2_PWY	High	-1.12003002341395	1.4494959187688	240	235	0.440509033298434	0.97262041042543	PWY_5265	High	2.83582823378149	1.21200401737985	208	47	0.0203012309872332	0.350907076532702	TCA	High	-3.76757006509819	1.84302371200342	386	150	0.0423790018071759	0.532739702525406	GLYCOLYSIS_TCA_GLYOX_BYPASS	WHR	-0.231463623895742	0.170824248986686	240	27	0.1767824252639	0.998511698782739	PWY_5005	WHR	-2.36362649501688	1.1952925081484	208	190	0.0493928925908563	0.481661717836822	PWY_841	WHR	-7.29334258940947	4.09416794619501	386	386	0.0765243488077953	0.626042514550853	HISDEG_PWY	High
HISDEG_PWY	High	-8.02891091750683	10.3233056294284	240	240	0.437535716004298	0.97262041042543	PWY_5850	High	-5.06965015772014	2.18705865625675	208	63	0.0214800409276634	0.350907076532702	GLYCOLYSIS_TCA_GLYOX_BYPASS	High	-1.82901939922191	0.920604382268638	386	45	0.048457837066339	0.536452982530321	GLYCOLYSIS	WHR	-4.05387064107876	4.21081763554521	240	240	0.336717719771576	0.998511698782739	PWY_5030	WHR	-12.3038022097644	6.05717546077887	208	208	0.0435771274531557	0.481661717836822	PWY0_1586	WHR	-12.0087932158649	6.67653045796215	386	386	0.0737389999244986	0.626042514550853	PWY_6125	High
HISTSYN_PWY	High	-10.719465601588	9.54365641595052	240	240	0.262548227531982	0.97262041042543	PWY_5860	High	-3.72136998249179	1.6147060182731	208	63	0.0222324500520862	0.350907076532702	PWY_6317	High	17.8636876382473	9.12480454664631	386	386	0.0518018478584082	0.541365790294914	GOLPDLCAT_PWY	WHR	0.602111693925181	0.362734034611105	240	235	0.0983223547498413	0.998511698782739	PWY_5104	WHR	-1.63451396235213	0.822559911956241	208	74	0.0483033500953013	0.481661717836822	PROPFERM_PWY	WHR	0.165328572140294	0.0936853943339683	386	111	0.0792972779427623	0.626226755384366	PWY_6126	High
HOMOSER_METSYN_PWY	High	0.732027264141759	0.95705670254904	240	153	0.445148386827281	0.97262041042543	PWY_5896	High	-5.06965015772014	2.18705865625675	208	63	0.0214800409276634	0.350907076532702	P164_PWY	High	-3.922169969462	2.01052661803438	386	375	0.0526227353535217	0.544828878590415	HEME_BIOSYNTHESIS_II	WHR	0.393727445304622	0.446321828417195	240	216	0.378631529672871	0.998511698782739	PWY_5189	WHR	-0.958026407283867	0.475563426946905	208	101	0.0453228833352392	0.481661717836822	PWY_8188	WHR	0.165328572140294	0.0936853943339683	386	111	0.0792972779427623	0.626226755384366	PWY_6270	High
ILEUSYN_PWY	High	-10.6381627807098	11.2492221713499	240	240	0.345326352494808	0.97262041042543	PWY_5920	High	-1.15816017964649	0.492933607452952	208	43	0.0197922679397649	0.350907076532702	PWY_6961	High	-1.35536062393767	0.704969533216594	386	132	0.0561028108850355	0.555043809022617	HEMESYN2_PWY	WHR	-0.313221241474031	0.716590897688708	240	235	0.662458691192186	0.998511698782739	PWY_7208	WHR	-7.34297060375754	3.66888854259014	208	208	0.0467268769790088	0.481661717836822	PWY_8189	WHR	0.165328572140294	0.0936853943339683	386	111	0.0792972779427623	0.626226755384366	PWY_7228	High
KETOGLUCONMET_PWY	High	-0.376378659237958	0.464110294067066	240	69	0.418240962545061	0.97262041042543	PWY_6121	High	18.5963310878809	8.04436249247749	208	208	0.0218323093205533	0.350907076532702	PWY_2941	High	-13.4105317034687	7.01231713956317	386	385	0.0574007674251404	0.557965538377129	HISDEG_PWY	WHR	-2.42843070455028	5.10324573293067	240	240	0.634635793618604	0.998511698782739	PWY4FS_7	WHR	-7.45728022070619	3.58795852477096	208	208	0.0389730531429898	0.481661717836822	PWY_6901	WHR	-4.59283425347273	2.65166992848056	386	386	0.0849676490421691	0.642652557216156	PWY_7229	High
LACTOSECAT_PWY	High	1.69466369853761	2.06780856437073	240	234	0.413342387275232	0.97262041042543	PWY_7858	High	-4.31225256903933	1.85415214390112	208	67	0.0210559654367393	0.350907076532702	P441_PWY	High	-6.12997625304601	3.23307258982815	386	379	0.0595504282777092	0.565969836054438	HOMOSER_METSYN_PWY	WHR	0.238476500336185	0.473063630898567	240	153	0.614676762000937	0.998511698782739	PWY4FS_8	WHR	-7.45682050591392	3.5878779247327	208	208	0.0389806331913065	0.481661717836822	PWY_3001	WHR	-3.62011505366023	2.10932272740947	386	386	0.0878280623650918	0.645231903711863	PWY_7456	High
MET_SAM_PWY	High	1.45216969803924	1.70213155872711	240	153	0.39448467413173	0.97262041042543	PWY66_391	High	-1.59925881298829	0.688165569720278	208	134	0.0211534158545572	0.350907076532702	PWY_7204	High	-1.04114113130192	0.5495634637178	386	73	0.0597549003674028	0.565969836054438	HSERMETANA_PWY	WHR	-4.85490658620196	3.95876787574366	240	240	0.221342062738805	0.998511698782739	UDPNAGSYN_PWY	WHR	11.0715527596943	5.25971259433983	208	208	0.0365678291945452	0.481661717836822	PWY_2941	WHR	-5.77690026273412	3.37826385400831	386	385	0.0889756745255883	0.645488400943076	THISYNARA_PWY	High
METHGLYUT_PWY	High	0.668735658897319	0.897568873221257	240	197	0.457017701721678	0.97262041042543	HEMESYN2_PWY	High	-4.03424611585636	1.80836773681044	208	200	0.0268227899098796	0.369558438758341	TCA_GLYOX_BYPASS	High	-2.64267825665689	1.41131620874901	386	95	0.0627512835659499	0.582018155074186	LACTOSECAT_PWY	WHR	1.08197099739868	1.02032415868535	240	234	0.290091049152871	0.998511698782739	COLANSYN_PWY	WHR	-4.55373974120783	2.30862029966276	208	208	0.0499594294743936	0.482724876999335	PWY_5384	WHR	-4.28018991907126	2.52702516195676	386	386	0.0920298405106493	0.655234125185282	UDPNAGSYN_PWY	High
METSYN_PWY	High	1.25821117534778	1.54395641493976	240	153	0.415976055174221	0.97262041042543	FAO_PWY	High	-4.85050913455837	2.19101280027849	208	41	0.0279942511948772	0.375197110360831	PWY_7323	High	-8.74631719802648	4.69418249221174	386	386	0.0640507066317985	0.591605282001591	MET_SAM_PWY	WHR	0.485318254637621	0.841466405708535	240	153	0.564682901324435	0.998511698782739	ARO_PWY	WHR	8.98203890257663	4.6029730229906	208	208	0.052439817390906	0.483708284767708	PWY_4041	WHR	-3.47397537015497	2.05873266942379	386	384	0.0932424361054058	0.656330881423083	PWY_5920	High
NAGLIPASYN_PWY	High	-3.92994968427723	8.23504603006327	240	236	0.633666863902801	0.97262041042543	P441_PWY	High	-9.01022521299328	4.07644908983271	208	201	0.0282406427153314	0.375197110360831	ARGSYNBSUB_PWY	High	21.2844187314405	11.7632490762316	386	386	0.0720480731924859	0.594900360085054	METH_ACETATE_PWY	WHR	0.381160477632562	0.96753362668382	240	237	0.693990587703621	0.998511698782739	GLYCOGENSYNTH_PWY	WHR	16.0563662386731	8.23099176930055	208	208	0.052515936609524	0.483708284767708	PWY_7208	WHR	-5.47463576791451	3.25499155866305	386	386	0.0943087961290856	0.658092100888228	PWY_7851	High
NONOXIPENT_PWY	High	-3.73434957038684	9.24754335007044	240	240	0.686728097116847	0.97262041042543	PWY_6285	High	-4.80207705546887	2.1905622156019	208	40	0.0295453053088579	0.381444730660514	KETOGLUCONMET_PWY	High	-1.30550325606699	0.710287986057835	386	113	0.0677028255668756	0.594900360085054	METHGLYUT_PWY	WHR	0.505639787699148	0.442598582299341	240	197	0.254487786297309	0.998511698782739	PWY_6992	WHR	-1.88211295286821	0.961716818642705	208	126	0.0517635067895323	0.483708284767708	PWY_5136	WHR	-1.84795388435815	1.10130472955926	386	369	0.095079210646959	0.661394759062908	THRESYN_PWY	High
ORNDEG_PWY	High	-0.42317558017628	1.03685252681283	240	121	0.683562844034647	0.97262041042543	KETOGLUCONMET_PWY	High	-2.09043027621268	0.962674769770716	208	58	0.0310959690390391	0.383538787920291	P161_PWY	High	-4.09275642415992	2.22821897336128	386	344	0.0678818670346668	0.594900360085054	METSYN_PWY	WHR	0.406033912254864	0.763247155932659	240	153	0.595263194301876	0.998511698782739	PWY_561	WHR	-1.8027413571653	0.943370571439295	208	61	0.0574692645386526	0.489534160416719	PWY_6163	WHR	6.79303178424921	4.13852769440872	386	386	0.102448221324722	0.677117398794803	GLYCOL_GLYOXDEG_PWY	High
P105_PWY	High	-0.906763032224034	1.49673134265006	240	141	0.545239059792761	0.97262041042543	PWY_5675	High	-4.76278372818885	2.200005715466	208	78	0.0316041818787662	0.384319525076308	PWY_5675	High	-2.6858569010439	1.49364882013333	386	153	0.0738141622376199	0.594900360085054	NONOXIPENT_PWY	WHR	-4.01379169623753	4.56142815616134	240	240	0.379829654831281	0.998511698782739	PWY_5705	WHR	-0.233100799970025	0.121018518074439	208	30	0.0555313606519096	0.489534160416719	PWY_6731	WHR	-4.59526586493926	2.79516844931833	386	386	0.10191134924384	0.677117398794803	PANTOSYN_PWY	High
P122_PWY	High	-0.311462304136042	0.465078398134033	240	74	0.503736681991737	0.97262041042543	PWY_6803	High	-3.30263952746412	1.52486524655757	208	98	0.0315296057428399	0.384319525076308	PWY_5676	High	-3.97338739215609	2.16496127293191	386	385	0.068100035934188	0.594900360085054	P108_PWY	WHR	0.317480724703828	0.477361644072399	240	114	0.506684414117099	0.998511698782739	PWY_6305	WHR	-5.90220233858404	3.10491115216178	208	208	0.0587791913045164	0.489534160416719	PWY0_42	WHR	-0.379385347221795	0.231407413214398	386	76	0.10285246304408	0.677117398794803	PWY_7560	High
P125_PWY	High	0.563717521737948	0.421304634039846	240	96	0.182237910307941	0.97262041042543	PWY_5138	High	-3.07838685601921	1.42765314397254	208	39	0.0322817838892724	0.389475360220843	PWY_5913	High	-3.65366841797029	2.03693886162914	386	371	0.0745295019231111	0.594900360085054	P122_PWY	WHR	-0.0777309955834293	0.229885404364031	240	74	0.735581020386995	0.998511698782739	PWY_6901	WHR	-5.74999954894121	2.98922503730289	208	208	0.05585671883143	0.489534160416719	ARGSYNBSUB_PWY	WHR	9.11986112205032	5.66633590067078	386	386	0.109253869414918	0.685108227239441	COA_PWY	High
P161_PWY	High	-0.986929825699693	1.63515197168481	240	223	0.54673708632494	0.97262041042543	PWY_5104	High	-3.64746729488861	1.70066975707804	208	74	0.0332058620154945	0.396339486730394	PWY_5920	High	-0.777361243375642	0.428103276840925	386	90	0.0710518070220952	0.594900360085054	P124_PWY	WHR	0.411712970821554	0.865171085363411	240	159	0.634625412317897	0.998511698782739	ASPASN_PWY	WHR	-13.1734463616702	7.0141656659681	208	208	0.0618496780512183	0.497394129994477	PWY_5030	WHR	-8.25712850816581	5.13013012751526	386	386	0.10924191520492	0.685108227239441	OANTIGEN_PWY	High
P163_PWY	High	0.169873043822007	0.206441593706578	240	35	0.411457434404442	0.97262041042543	PWY_6147	High	-33.7189272917275	15.7638470659379	208	208	0.0336726114954324	0.397657507184154	PWY_6147	High	-25.8041590475613	14.2791929768993	386	386	0.0724048354497367	0.594900360085054	P125_PWY	WHR	0.168369058980278	0.208618418594451	240	96	0.420480144978777	0.998511698782739	PWY_6519	WHR	-8.65210145387261	4.6169406580142	208	206	0.0624198286462411	0.497394129994477	PWY_7456	WHR	-3.16288285493387	1.99803173611831	386	386	0.115167362053168	0.690732344309703	PHOSLIPSYN_PWY	High
P164_PWY	High	-0.847128736826724	1.94856320428951	240	236	0.664163965738892	0.97262041042543	ORNDEG_PWY	High	-3.23171077389056	1.51562401123677	208	108	0.0342297684123472	0.402109700507153	PWY_6478	High	-1.8943443402182	1.04322231259832	386	175	0.0710468289088995	0.594900360085054	P163_PWY	WHR	0.094568207771875	0.101925678810444	240	35	0.354497585426023	0.998511698782739	PWY_7392	WHR	-7.37105816608825	3.91887815401629	208	206	0.0614669758675178	0.497394129994477	PWY0_1415	WHR	-0.704927782293691	0.4468349875544	386	172	0.116403180668558	0.690732344309703	PWY_5130	High
P185_PWY	High	0.884280905885532	0.819836427982989	240	234	0.281918130224669	0.97262041042543	ARGSYNBSUB_PWY	High	29.9880016699759	14.1352501379768	208	208	0.0351356933115359	0.406354200778794	PWY_6700	High	18.3885913951777	10.1462709795496	386	386	0.0715893353506636	0.594900360085054	P185_PWY	WHR	0.550030024983589	0.404325882244163	240	234	0.175076327069693	0.998511698782739	PWY_5920	WHR	-0.443989817206447	0.239265123847451	208	43	0.0650063600232009	0.506493579991731	PWY0_845	WHR	-7.6862778765869	4.87760507938452	386	385	0.116811136606623	0.690732344309703	PWY_6124	High
P221_PWY	High	0.0899240444234001	0.0532960917580775	240	28	0.0929403075774358	0.97262041042543	GLYCOLYSIS_TCA_GLYOX_BYPASS	High	-2.92089307394887	1.38194010310774	208	26	0.0358128139769066	0.407827555083957	PWY_6897	High	-15.9391527550135	8.71598587847269	386	386	0.0690864511064265	0.594900360085054	P221_PWY	WHR	0.0424832567172359	0.026338574746626	240	28	0.108153299902217	0.998511698782739	PWY_6876	WHR	0.270110138270471	0.145555348642388	208	88	0.0649946592008788	0.506493579991731	TCA	WHR	-1.40708271237338	0.890181321040711	386	150	0.115699473347808	0.690732344309703	PWY_6803	High
P23_PWY	High	0.469103795852138	0.56131284529102	240	103	0.40419560395152	0.97262041042543	COLANSYN_PWY	High	-9.99077983022083	4.77510421383862	208	208	0.037702574719706	0.408879301534033	PWY_6121	High	11.615586892983	6.51726209778911	386	386	0.0763799199658874	0.600051672873766	P23_PWY	WHR	0.320481815014042	0.276854596096221	240	103	0.248262134010619	0.998511698782739	PWY_4041	WHR	-4.23038724796405	2.30104014224578	208	206	0.0675068686489624	0.508367394085822	UDPNAGSYN_PWY	WHR	7.02554919596632	4.41347914413088	386	386	0.113165783248514	0.690732344309703	PWY_7383	High
P4_PWY	High	1.48169000463955	1.45972644706494	240	142	0.311173989956559	0.97262041042543	GLYCOGENSYNTH_PWY	High	34.6027075887781	17.0318076527585	208	208	0.0435387592075436	0.408879301534033	RHAMCAT_PWY	High	-13.9761443480152	7.85265335955494	386	386	0.0767867192189495	0.600051672873766	P4_PWY	WHR	0.942268637036726	0.719912344995887	240	142	0.191915049173163	0.998511698782739	PWY_5136	WHR	-2.59434978305272	1.40946715838277	208	202	0.0671832204467674	0.508367394085822	PWY_6478	WHR	-0.782550467544882	0.502780199850376	386	175	0.121348743516061	0.69486607306904	PWY_841	High
P41_PWY	High	4.46068896064679	7.09561724642924	240	240	0.530213186427127	0.97262041042543	HCAMHPDEG_PWY	High	-1.55199448436436	0.763198799077708	208	23	0.0433461002075316	0.408879301534033	GLYOXYLATE_BYPASS	High	-2.43660018873615	1.37676137724084	386	184	0.0784432128757896	0.604737258465139	P41_PWY	WHR	-1.40107463785989	3.50655269237019	240	240	0.68986038924924	0.998511698782739	TCA	WHR	-2.15251212919314	1.17100163511569	208	80	0.0675493414425595	0.508367394085822	PWY_7117	WHR	-2.32999063511122	1.51067520553148	386	369	0.124734961263124	0.704720872517041	PWY_I9	High
P42_PWY	High	5.62539060581537	3.15168178012524	240	231	0.0756270957206936	0.97262041042543	P164_PWY	High	-5.2199061277252	2.51225204177757	208	200	0.0390325721410122	0.408879301534033	PWY_6803	High	-1.9386637734001	1.09912985705457	386	173	0.0794499159659761	0.604737258465139	P42_PWY	WHR	2.07447855996126	1.5615719534666	240	231	0.185373559472301	0.998511698782739	PWY0_166	WHR	-2.18587340232604	1.19627418238048	208	79	0.0691852980993292	0.513028522783066	GLYCOL_GLYOXDEG_PWY	WHR	-0.17077922233879	0.113398643589025	386	66	0.133808400686269	0.708993514106795	PWY_6519	High
P461_PWY	High	1.28778917069853	2.61495220360995	240	239	0.622866336460909	0.97262041042543	PEPTIDOGLYCANSYN_PWY	High	25.8706203103303	12.8215548441726	208	208	0.0449814210311808	0.408879301534033	NONMEVIPP_PWY	High	13.081254500845	7.49426677501403	386	386	0.0825945262836614	0.607820725862361	P441_PWY	WHR	0.954280010406887	1.39108523843975	240	239	0.493421388369013	0.998511698782739	METH_ACETATE_PWY	WHR	2.35929198820314	1.29323297211519	208	203	0.0696238877394242	0.514571249782765	PWY_5656	WHR	-0.491456340857955	0.329525232359301	386	105	0.137595363659281	0.708993514106795	PWY_7345	High
PANTO_PWY	High	-11.6901649437413	8.87585397243114	240	240	0.189153272140178	0.97262041042543	PROPFERM_PWY	High	0.495570570936478	0.246547001571049	208	55	0.0457974128062313	0.408879301534033	PWY_5656	High	-1.19391105735946	0.683827013425156	386	105	0.0825205993158108	0.607820725862361	P461_PWY	WHR	1.36123237791053	1.28910222933119	240	239	0.292121818122132	0.998511698782739	PYRIDNUCSYN_PWY	WHR	-8.14710294295342	4.47053259971105	208	208	0.0699180744282312	0.515040073015881	PWY_6147	WHR	-10.4592061984399	6.88338838636082	386	386	0.130385296297219	0.708993514106795	PWY0_1261	High
PANTOSYN_PWY	High	-7.86106495612504	8.15773313270728	240	240	0.336264220740125	0.97262041042543	PWY_5005	High	-5.17691808079438	2.4723983011451	208	190	0.0375561871613687	0.408879301534033	PWY_5677	High	-0.384218832836729	0.219875305766165	386	123	0.0822570279226024	0.607820725862361	PANTO_PWY	WHR	-2.43052560606187	4.39791099305862	240	240	0.581048580921969	0.998511698782739	BIOTIN_BIOSYNTHESIS_PWY	WHR	-8.13489078246636	4.48166806389072	208	206	0.0710296894820706	0.518425414245536	ARGSYN_PWY	WHR	7.50866220536057	5.25614355073488	386	386	0.154857072397017	0.711879649364362	TRNA_CHARGING_PWY	High
PENTOSE_P_PWY	High	-3.34406749763495	6.03575753175836	240	240	0.580099827257111	0.97262041042543	PWY_5189	High	-2.06289655495523	0.984015375002386	208	101	0.0373294162138037	0.408879301534033	PWY_7254	High	-1.28420331482479	0.732764578920998	386	139	0.0813732872361729	0.607820725862361	PANTOSYN_PWY	WHR	-2.62301398941033	4.03384563527801	240	240	0.516193196925496	0.998511698782739	CALVIN_PWY	WHR	7.47600931108046	4.21371093117588	208	208	0.0775808366645511	0.518425414245536	HEME_BIOSYNTHESIS_II_1	WHR	-0.686057566298731	0.490763402098386	386	200	0.163842015592463	0.711879649364362	BIOTIN_BIOSYNTHESIS_PWY	High
PEPTIDOGLYCANSYN_PWY	High	9.82655058581078	11.5879061300303	240	240	0.397338866519019	0.97262041042543	PWY_6386	High	25.4605252945513	12.4638827400264	208	208	0.0424165599765846	0.408879301534033	PWY_3001	High	-7.58224394836054	4.38656988868681	386	386	0.0856015582820748	0.613361222110419	PENTOSE_P_PWY	WHR	-3.61645115401326	2.97350076864271	240	240	0.225172940665456	0.998511698782739	HEMESYN2_PWY	WHR	-1.56008556571993	0.877196315032857	208	200	0.0768734145269797	0.518425414245536	HEMESYN2_PWY	WHR	-1.01988116712496	0.694246524310797	386	377	0.14355577477358	0.711879649364362	COA_PWY_1	High
PHOSLIPSYN_PWY	High	-14.1942240861877	8.22598178051129	240	239	0.0858039619300418	0.97262041042543	PWY_6387	High	25.5933314084958	12.6205992729333	208	208	0.0439238864454113	0.408879301534033	PWY_7118	High	-1.96691545221667	1.13714401707435	386	162	0.0853890314908565	0.613361222110419	PEPTIDOGLYCANSYN_PWY	WHR	5.01062251508117	5.7229831169747	240	240	0.382221265678538	0.998511698782739	PWY_5675	WHR	-1.89133658231096	1.06644783708362	208	78	0.0777000880631736	0.518425414245536	METH_ACETATE_PWY	WHR	1.41365114404734	0.995160844553298	386	379	0.157175141010506	0.711879649364362	GLUCUROCAT_PWY	High
POLYAMINSYN3_PWY	High	0.840108597924455	1.1818443649941	240	155	0.477916268194365	0.97262041042543	PWY_6690	High	-1.55199448436436	0.763198799077708	208	23	0.0433461002075316	0.408879301534033	PWY0_1277	High	-1.72182461685806	1.0112876995409	386	43	0.0903584602495724	0.619480790457891	PHOSLIPSYN_PWY	WHR	-8.82978640078044	4.04724881055414	240	239	0.0301691299962986	0.998511698782739	PWY_5972	WHR	-0.0977536093829407	0.0546589938798213	208	21	0.0752517350916277	0.518425414245536	PEPTIDOGLYCANSYN_PWY	WHR	7.89326074388055	5.6072668982911	386	386	0.160939701496862	0.711879649364362	PWY_6123	High
POLYAMSYN_PWY	High	-1.14369808525935	2.61483401703761	240	240	0.662249219933428	0.97262041042543	PWY_6700	High	24.0275450520333	11.9388375336975	208	208	0.0455302275711165	0.408879301534033	GLYCOGENSYNTH_PWY	High	23.6834288891512	14.3394743068329	386	386	0.100344936947283	0.620678100757118	POLYAMSYN_PWY	WHR	-1.42614939631436	1.28858436449318	240	240	0.26958098668131	0.998511698782739	PWY_5989	WHR	-9.1499602930587	5.05909016667856	208	206	0.0720429876369372	0.518425414245536	PWY_241	WHR	-1.92279541037434	1.34173023200606	386	369	0.153562392405242	0.711879649364362	HEME_BIOSYNTHESIS_II_1	High
POLYISOPRENSYN_PWY	High	3.11745041156555	4.77719416566402	240	240	0.514700118463192	0.97262041042543	PWY_6961	High	-2.13843623995481	1.0596892418825	208	74	0.0449561956439158	0.408879301534033	HCAMHPDEG_PWY	High	-1.30962880110529	0.792411369114462	386	49	0.100122774653578	0.620678100757118	POLYISOPRENSYN_PWY	WHR	1.646460989362	2.35926705808837	240	240	0.485979242339957	0.998511698782739	PWY_6282	WHR	-9.11304681988236	5.12089740225043	208	206	0.0766942453585157	0.518425414245536	PWY_5130	WHR	2.66565936308993	1.94435989653953	386	372	0.172081786829344	0.711879649364362	PWY_5723	High
PPGPPMET_PWY	High	1.5068440812854	1.33494151826386	240	230	0.260196266623562	0.97262041042543	PWY_6992	High	-4.08318895538948	1.98971933767661	208	126	0.0414850594293041	0.408879301534033	HEMESYN2_PWY	High	-2.37432012107121	1.44174964893116	386	377	0.10132758291074	0.620678100757118	PPGPPMET_PWY	WHR	1.12870688027645	0.65693301875716	240	230	0.0871456517112513	0.998511698782739	PWY_6285	WHR	-1.90536508258054	1.06198793141028	208	40	0.0743305674145921	0.518425414245536	PWY_5189	WHR	-0.507686501620174	0.353933585509897	386	186	0.153180261116241	0.711879649364362	PWY_702	High
PROPFERM_PWY	High	-0.236262857038349	0.227591610516713	240	77	0.300337798183831	0.97262041042543	PWY_7323	High	-11.4144327142899	5.48519144391724	208	208	0.0387376831943674	0.408879301534033	PHOSLIPSYN_PWY	High	-12.6433572484805	7.58129524908972	386	386	0.0971036509938395	0.620678100757118	PWY_101	WHR	-0.04950969585046	0.118706163492981	240	55	0.677019222163427	0.998511698782739	PWY_6859	WHR	-3.97625860744204	2.21705249559667	208	206	0.0744364529684673	0.518425414245536	PWY_561	WHR	-1.00243544102583	0.732246341693364	386	114	0.17269992543989	0.711879649364362	PWY_7392	High
PRPP_PWY	High	-0.706350611778717	1.57729967140142	240	50	0.654712024355868	0.97262041042543	PWY_8004	High	-8.61665628681043	4.26281349688875	208	208	0.044603113434163	0.408879301534033	PWY_5004	High	-0.767890033222552	0.467036544570906	386	112	0.10187572534931	0.620678100757118	PWY_1042	WHR	7.28040907078484	5.94856587028758	240	240	0.222272597707591	0.998511698782739	PWY_7282	WHR	-6.77479443325061	3.77300333666299	208	208	0.0740989974045428	0.518425414245536	PWY_5675	WHR	-1.04334342944861	0.720376375532296	386	153	0.149254575955893	0.711879649364362	PWY0_1298	High
PWY_1042	High	10.2994973344784	12.0638987339621	240	240	0.394154109705386	0.97262041042543	PWY_8188	High	0.495570570936478	0.246547001571049	208	55	0.0457974128062313	0.408879301534033	PWY_5138	High	-1.55521239960278	0.942634061474484	386	82	0.100706281677127	0.620678100757118	PWY_1861	WHR	1.40370276393812	1.59789732812976	240	216	0.380626561458033	0.998511698782739	POLYISOPRENSYN_PWY	WHR	-5.0246371853483	2.84461801252464	208	208	0.0788910628202764	0.519424342816687	PWY_5918	WHR	-0.780581177357658	0.546058512121848	386	196	0.154589262568636	0.711879649364362	FERMENTATION_PWY	High
PWY_1269	High	-11.3996937614807	11.3293336734647	240	240	0.315395228957855	0.97262041042543	PWY_8189	High	0.495570570936478	0.246547001571049	208	55	0.0457974128062313	0.408879301534033	PWY_5189	High	-1.20683910124798	0.73484588875104	386	186	0.102263592586866	0.620678100757118	PWY_2941	WHR	-3.33339406812462	3.61461714169649	240	240	0.357412912224619	0.998511698782739	PWY0_862	WHR	-9.00612048866883	5.11238421321236	208	206	0.0796912146425361	0.522009678256332	PWY_5972	WHR	-0.0648258546333017	0.0467746228366471	386	40	0.167476663318761	0.711879649364362	PWY_6859	High
PWY_1861	High	1.60292762685658	3.23886603832662	240	216	0.621150839949411	0.97262041042543	PWY0_1277	High	-2.19324718663613	1.08628224580642	208	21	0.0448453428539954	0.408879301534033	PWY_5918	High	-1.86150979358985	1.13370012472823	386	196	0.102331025596524	0.620678100757118	PWY_2942	WHR	6.1185450052517	4.60366464062242	240	240	0.185174421284826	0.998511698782739	GLUCARDEG_PWY	WHR	-0.981828580381017	0.565350659129505	208	155	0.0840162722925074	0.531437416705066	PWY_5994	WHR	-0.296318286089812	0.207798223369727	386	85	0.155593511378624	0.711879649364362	X1CMET2_PWY	High
[truncated: 290 more rows]
[truncated: 94 more columns]

## Sheet: S14
Body fat% trajectories (categorised)																								Body fat% at one year postpartum (continuous)																							Body fat% at two years' postpartum (continuous)
[truncated: 374 more rows]
[truncated: 45 more columns]

## Sheet: S15
	Change from early to late pregnancy			Early pregnancy			Late pregnancy
[truncated: 84 more rows]

## Sheet: S16
	Change from early to late pregnancy			Early pregnancy			Late pregnancy
[truncated: 84 more rows]
